# Supplementary material for: Screening and regulatory mechanisms of biomarkers related to neddylation in laryngeal squamous cell carcinoma
Source: Front Mol Biosci. 2025 Oct 22;12:1654064. doi: 10.3389/fmolb.2025.1654064 (PMC12587159; doi:10.3389/fmolb.2025.1654064)
Supplement: Supplementary file 3 [file DataSheet1.xlsx]

## Sheet: GO
ONTOLOGY	ID	Description	GeneRatio	BgRatio	RichFactor	FoldEnrichment	zScore	pvalue	p.adjust	qvalue	geneID	Count
BP	GO:0045229	external encapsulating structure organization	200/6351	334/18888	0.598802	1.78085	10.2477	3.94554e-23	1.35904e-19	1.03369e-19	COL4A1/COL4A2/COL10A1/MMP11/ADAMTS20/P3H4/COL13A1/MMP9/IBSP/COL11A1/COLGALT1/MMP3/LAMA1/POSTN/ELANE/TNXB/PLOD3/SERPINH1/LAMB1/COL7A1/COL1A1/ADAMTS12/COL22A1/COL8A1/MMP1/COL4A5/COL3A1/SPINK5/PXDN/COL27A1/FKBP10/LOXL2/MATN3/MMP12/COL1A2/ADAMTS7/TGFB1/ADAMTSL2/PHLDB2/NPNT/MMP13/EMILIN1/NR2E1/COL5A2/NID2/ADAMTS2/COL4A6/MELTF/RXFP1/EXT1/FAP/GREM1/THSD4/COL24A1/COL12A1/ZNF469/FSCN1/ADAMTS6/ADAM8/MAD2L2…	200
BP	GO:0030198	extracellular matrix organization	199/6351	332/18888	0.599398	1.78262	10.2396	4.2845e-23	1.35904e-19	1.03369e-19	COL4A1/COL4A2/COL10A1/MMP11/ADAMTS20/P3H4/COL13A1/MMP9/IBSP/COL11A1/COLGALT1/MMP3/LAMA1/POSTN/ELANE/TNXB/PLOD3/SERPINH1/LAMB1/COL7A1/COL1A1/ADAMTS12/COL22A1/COL8A1/MMP1/COL4A5/COL3A1/SPINK5/PXDN/COL27A1/FKBP10/LOXL2/MATN3/MMP12/COL1A2/ADAMTS7/TGFB1/ADAMTSL2/PHLDB2/NPNT/MMP13/EMILIN1/NR2E1/COL5A2/NID2/ADAMTS2/COL4A6/MELTF/RXFP1/EXT1/FAP/GREM1/THSD4/COL24A1/COL12A1/ZNF469/FSCN1/ADAMTS6/ADAM8/MAD2L2…	199
BP	GO:0043062	extracellular structure organization	199/6351	333/18888	0.597598	1.77727	10.1852	7.14366e-23	1.51065e-19	1.149e-19	COL4A1/COL4A2/COL10A1/MMP11/ADAMTS20/P3H4/COL13A1/MMP9/IBSP/COL11A1/COLGALT1/MMP3/LAMA1/POSTN/ELANE/TNXB/PLOD3/SERPINH1/LAMB1/COL7A1/COL1A1/ADAMTS12/COL22A1/COL8A1/MMP1/COL4A5/COL3A1/SPINK5/PXDN/COL27A1/FKBP10/LOXL2/MATN3/MMP12/COL1A2/ADAMTS7/TGFB1/ADAMTSL2/PHLDB2/NPNT/MMP13/EMILIN1/NR2E1/COL5A2/NID2/ADAMTS2/COL4A6/MELTF/RXFP1/EXT1/FAP/GREM1/THSD4/COL24A1/COL12A1/ZNF469/FSCN1/ADAMTS6/ADAM8/MAD2L2…	199
BP	GO:0006936	muscle contraction	184/6351	355/18888	0.51831	1.54146	7.33021	8.0826e-13	1.07864e-09	8.20413e-10	GPD1L/GJC1/ATP2A1/CASQ1/TMOD3/MYL3/PPP1R12B/TTN/CKMT2/CLCN1/EHD3/HTR1D/TMOD4/KCNJ8/NPNT/TNNC2/P2RX4/TPM2/SCN7A/SLMAP/CERT1/NKX2-5/KCNE4/ZDHHC21/SCNN1B/ACTN3/TBX2/ADCY10/CTNNA3/RHOA/SSTR2/ATP1A2/SCN2A/MYOT/CHRM3/TNNC1/ADA/ANK2/STAC3/SPHK1/PLN/TCAP/HTR2B/FLNA/CALD1/TNNI2/CACNA1H/F2R/KLHL41/SCN2B/MYLK/MYH2/GJA1/SULF1/TRDN/GATA4/GUCY1A1/ATP2A2/MYBPC3/ACTA1/EDN3/UCN/STRIT1/SPX/HRC/ATP8A2/SMTN/LMOD2/TB…	184
BP	GO:0051960	regulation of nervous system development	231/6351	468/18888	0.49359	1.46795	7.29591	8.50122e-13	1.07864e-09	8.20413e-10	CTNNA1/GORASP1/HAP1/SEMA4F/ASPA/DLX2/CCL11/TRAK1/GBX2/GOLGA4/SPP1/THY1/SHOX2/CLSTN3/TREM2/SOX11/LHX2/MAPT/FEZF1/VAX1/RTN4R/TGFB1/PLXNA1/XRCC2/WNT2/DLX1/UFL1/DRAXIN/LIMK1/NR2E1/SEMA5B/NKX6-1/FN1/KIF14/AMIGO2/SYNDIG1/DLL3/LPIN1/HES7/SRPX2/DNAJB11/CLCN2/ITGAX/ADCY10/ITPKA/TLX2/HEYL/LINGO4/PAX6/RNF10/ETV5/TRIM46/TTBK1/PLXNA3/BHLHE40/SEMA3F/ACAN/RARG/AGRN/GDI1/HAPLN1/TPBG/PCM1/SPINT1/TBC1D24/ARHGAP4/K…	231
BP	GO:0008544	epidermis development	197/6351	387/18888	0.509044	1.51391	7.27023	1.14986e-12	1.21578e-09	9.24727e-10	EMP1/HOXC13/PPL/FST/ASAH1/EVPL/PLOD3/SCEL/KRT4/COL7A1/KRT17/KRT78/LHX2/SPINK5/PDZD7/PLOD1/KAZN/INHBA/ANXA1/FOXI3/KRT32/CLIC4/GRHL1/PTHLH/EXPH5/SPRR2G/TCHH/EXT1/LAMC2/ZDHHC21/EPHA2/ZNF750/CYSRT1/GAL/LCE1F/KRT31/PAX6/GLI1/KRT75/KLK14/LGR5/CASP14/ZFP36/GRHL3/KRT71/TRIOBP/PDGFA/ALX4/HOXB13/ATP2C1/SPINT1/CLDN4/KRT9/JAG2/SGPP1/ATP2A2/COL6A1/LAMB3/KRT82/KLF7/KRT85/AQP3/AP3B1/GSDME/LCE1C/SPRR3/SFRP4/SPRR…	197
BP	GO:0007517	muscle organ development	181/6351	359/18888	0.504178	1.49944	6.79997	2.69959e-11	2.4466e-08	1.86089e-08	HOXD10/MYOM1/COL11A1/CASQ1/SMTNL1/NIBAN2/SHOX2/MYL3/RPL3L/SOX11/USP19/COL3A1/MYOZ1/COL6A3/TTN/FZD2/VAX1/HOXD9/NEB/TGFB1/ERBB3/MSC/WNT2/FOXO4/MSX1/CFL2/PAX3/NKX2-5/ACTN3/RHOA/HEYL/EGR1/TNNC1/STAC3/KLF5/ITGA11/SGCG/FOS/TCAP/FOXH1/FOXL2/CACNA1H/ALX4/KLHL41/RBFOX1/MYLK/GJA1/TMEM182/PITX1/WT1/SVIL/MYBPC3/ADGRB1/COL6A1/TCF15/ACTA1/BARX2/IGSF8/ID3/FHL1/CHODL/SPG11/DLL4/LOX/ASB2/SMTN/FOXC2/CAPN3/ITGB1BP2…	181
BP	GO:0042060	wound healing	210/6351	430/18888	0.488372	1.45243	6.75457	3.24447e-11	2.57286e-08	1.95693e-08	CCN4/PPL/ST3GAL4/EVPL/F2RL2/SLC11A1/VPS4B/GNA12/BLOC1S3/COL3A1/MYOZ1/APOE/DUOX1/PTK7/VAV2/CEACAM1/ANXA1/PRKCD/FKBP10/MMP12/F10/TGFB1/PLAU/PHLDB2/ERBB3/TYRO3/DGKI/PAFAH2/EMILIN1/FN1/PDIA2/SYTL4/RREB1/EXT1/FAP/SCARB1/CASK/PLAUR/MCAM/RHOA/CHMP2B/PDGFB/TEC/AHNAK/RAB27A/DCBLD2/GPR4/ADTRP/TNFRSF12A/PROCR/GRHL3/ITGA5/PROC/FLNA/ENPP4/EMILIN2/DGKG/PDGFA/F2R/ITGAV/OCLN/MYLK/SERPINE1/SERPINA1/CLDN4/GATA4/AK…	210
BP	GO:0043588	skin development	163/6351	318/18888	0.512579	1.52442	6.71261	5.05343e-11	3.56211e-08	2.70935e-08	HOXC13/PPL/FST/ASAH1/EVPL/SCEL/KRT4/KRT17/COL1A1/KRT78/LHX2/COL3A1/SPINK5/KAZN/INHBA/ANXA1/COL1A2/FOXI3/CLIC4/GRHL1/EXPH5/COL5A2/SPRR2G/ADAMTS2/ASPRV1/TCHH/EXT1/ZDHHC21/EPHA2/MYD88/CYSRT1/GAL/LCE1F/PAX6/KRT75/ITGA6/LGR5/CASP14/ZFP36/GRHL3/KRT71/PDGFA/ALX4/COL5A3/CLDN4/KRT9/SGPP1/COL6A1/KRT82/COL5A1/KRT85/AQP3/AP3B1/LCE1C/SPRR3/SPRR4/KRT16/ATP8A2/LCE2B/CYP27B1/WDR48/ITGB4/FZD6/TGM3/LCE1A/LCE3A/AHD…	163
BP	GO:0003012	muscle system process	220/6351	459/18888	0.479303	1.42546	6.56774	1.01656e-10	6.44907e-08	4.90518e-08	GPD1L/GJC1/ATP2A1/CASQ1/TMOD3/MYL3/SORBS2/PPP1R12B/MYOZ1/TTN/CKMT2/CLCN1/RGS4/EHD3/HTR1D/TMOD4/KCNJ8/NPNT/TNNC2/PDLIM5/P2RX4/TPM2/SCN7A/SLMAP/CERT1/NKX2-5/KCNE4/ZDHHC21/SCNN1B/ACTN3/ACACB/TBX2/ADCY10/MLIP/CTNNA3/RHOA/SSTR2/ATP1A2/SCN2A/MYOT/MEIS1/CHRM3/TNNC1/ADA/ANK2/STAC3/SPHK1/PLN/TCAP/HTR2B/FLNA/CALD1/TNNI2/CACNA1H/F2R/KLHL41/SCN2B/MYLK/MYOC/MYH2/GJA1/SULF1/TRDN/PARP1/GATA4/GUCY1A1/ATP2A2/MYBP…	220
BP	GO:0050767	regulation of neurogenesis	192/6351	393/18888	0.48855	1.45296	6.45849	2.17114e-10	1.25215e-07	9.52391e-08	CTNNA1/GORASP1/HAP1/SEMA4F/ASPA/DLX2/CCL11/TRAK1/GOLGA4/SPP1/THY1/SHOX2/TREM2/SOX11/LHX2/MAPT/FEZF1/VAX1/RTN4R/TGFB1/PLXNA1/XRCC2/WNT2/DLX1/UFL1/DRAXIN/LIMK1/NR2E1/SEMA5B/NKX6-1/FN1/DLL3/HES7/DNAJB11/CLCN2/ADCY10/ITPKA/TLX2/HEYL/PAX6/RNF10/ETV5/TRIM46/TTBK1/PLXNA3/BHLHE40/SEMA3F/ACAN/GDI1/HAPLN1/PCM1/SPINT1/TBC1D24/ARHGAP4/KIAA0319/HDAC6/STAU2/TRPV2/PLXND1/NKX2-2/CHODL/DLL4/CAPRIN2/PLXNB3/YWHAH/C…	192
BP	GO:0010959	regulation of metal ion transport	192/6351	394/18888	0.48731	1.44927	6.41423	2.83953e-10	1.443e-07	1.09755e-07	GPD1L/STC2/PLPP4/ATP2A1/HAP1/CASQ1/THY1/HOMER3/TRPV3/TREM2/CHP1/PCSK9/STK39/KCNAB1/SPINK1/RGS4/XCL1/DHRS7C/P2RX4/SLMAP/NKX2-5/KCNE4/EPO/CASK/AKAP5/HECW2/VIP/ATP1A2/PDGFB/HAMP/GAL/AHNAK/ANK2/STAC3/RGS9/GNB5/PLN/ATP1B3/MCHR1/FLNA/F2R/ACTN2/CCL2/SCN2B/MYLK/NETO1/LGALS3/PLP1/TRDN/SLN/EDN3/TRPV2/KCNAB2/UCN/HPCA/STRIT1/FHL1/TRPC3/PLCG1/SPG11/GCK/CXCL9/HRC/LRRC55/PDGFRB/YWHAH/DIAPH1/NKAIN2/GRIN3B/OXSR1/…	192
BP	GO:0031424	keratinization	56/6351	83/18888	0.674699	2.00657	6.5411	2.95696e-10	1.443e-07	1.09755e-07	PPL/EVPL/KRT4/KRT17/KRT78/KAZN/SPRR2G/TCHH/LCE1F/KRT75/CASP14/KRT71/KRT82/KRT85/LCE1C/SPRR3/SPRR4/KRT16/LCE2B/TGM3/LCE1A/LCE3A/LCE3D/TGM1/LCE1B/LCE2C/CNFN/KRT74/KRT1/LCE2A/LCE2D/SPRR2B/KRT84/KRT81/CDH3/LCE6A/CDSN/KRT79/LORICRIN/KRT80/TMEM79/IL1A/LIPM/KRT77/KRT2/LCE1E/LCE3E/KRT6B/KRT83/SHARPIN/KRT7/ABCA12/KRT3/KRT86/KRT72/LCE1D	56
BP	GO:0007409	axonogenesis	216/6351	455/18888	0.474725	1.41184	6.32914	4.40673e-10	1.79331e-07	1.364e-07	CDH11/SEMA4F/ARTN/TRAK1/GBX2/GOLGA4/NELL2/NIBAN2/SPP1/PLEKHG4B/THY1/ISL2/SHOX2/LRTM1/KALRN/LHX2/MAPT/ENAH/APOE/LGI1/FEZF1/PTK7/VAX1/RTN4R/PLXNA1/GDF7/CHN1/DRAXIN/KIF13B/LIMK1/CELSR3/NR2E1/SEMA5B/VAX2/NKX6-1/TUBB3/FN1/RAB10/UCHL1/EXT1/LHX9/ADCY10/DLX5/COBL/SLC25A46/MYOT/PAX6/TNN/NRCAM/TRIM46/PLXNA3/SEMA3F/FEZ1/B4GALT5/LHX3/RAC3/APP/GDI1/ARHGAP4/KIAA0319/NTRK1/ADGRB1/MARK2/EDN3/KLF7/HDAC6/TRPV2/APL…	216
BP	GO:0043269	regulation of monoatomic ion transport	222/6351	470/18888	0.47234	1.40475	6.32441	4.45985e-10	1.79331e-07	1.364e-07	GPD1L/GRIN2D/STC2/PLPP4/ATP2A1/MMP9/HAP1/CASQ1/THY1/HOMER3/TRPV3/TREM2/CHP1/PCSK9/STK39/KCNAB1/SPINK1/RGS4/KCNJ8/XCL1/DHRS7C/P2RX4/SLMAP/NKX2-5/KCNE4/EPO/CRBN/CASK/AKAP5/HECW2/VIP/ATP1A2/PDGFB/HAMP/GAL/AHNAK/ANK2/STAC3/RGS9/GNB5/PLN/ATP1B3/CALHM1/MCHR1/FLNA/F2R/ACTN2/CCL2/SCN2B/MYLK/NETO1/LGALS3/PLP1/TRDN/SLN/EDN3/TRPV2/KCNAB2/UCN/HPCA/STRIT1/FHL1/TRPC3/PLCG1/SPG11/SLC6A4/GCK/CXCL9/HRC/LRRC55/PDG…	222
BP	GO:0051962	positive regulation of nervous system development	150/6351	294/18888	0.510204	1.51736	6.36331	4.52285e-10	1.79331e-07	1.364e-07	HAP1/ASPA/TRAK1/GOLGA4/SHOX2/CLSTN3/SOX11/MAPT/TGFB1/PLXNA1/XRCC2/WNT2/UFL1/LIMK1/NR2E1/NKX6-1/FN1/AMIGO2/SYNDIG1/SRPX2/CLCN2/ADCY10/ITPKA/LINGO4/PAX6/ETV5/TTBK1/PLXNA3/ACAN/AGRN/GDI1/HAPLN1/TPBG/SPINT1/TBC1D24/NTRK1/ADGRB1/THBS2/HDAC6/STAU2/TRPV2/NLGN2/PLXND1/NKX2-2/CHODL/CAPRIN2/PLXNB3/CYSLTR1/LRP8/HAPLN2/EPHB2/ST8SIA2/IL33/HIF1A/BCAN/IL6ST/PLXNB1/DHX36/CXCL12/CXCR4/TIAM1/VEGFA/BAIAP2/SEMA7A/SK…	150
BP	GO:0015711	organic anion transport	213/6351	451/18888	0.472284	1.40458	6.18949	1.01751e-09	3.79709e-07	2.88808e-07	ABCD3/SLC2A6/SLC2A4/SLC6A1/SLC25A4/SLC19A1/SLC46A2/SLC11A1/TRPC4/SLC26A6/CPT2/SLC5A12/MPC1/FOLR3/APOE/SLC17A9/SLC16A6/CEACAM1/SLC10A5/RGS4/ERFE/TNFRSF11A/SLC1A6/KCNJ8/SLC26A2/AQP9/P2RX4/SLC25A23/CERT1/SLC38A3/ACACB/RBP1/ADCY10/SLC27A6/ATP1A2/GABBR1/TNFSF11/SLC39A4/NMB/SLC25A17/SLC39A14/SLC16A7/SLC6A7/SLC36A2/CALHM1/SLC1A4/SLC52A2/SLC3A2/SLC22A11/SLC4A3/SLCO1A2/GJA1/SLC2A14/SLC2A1/PLA2G12A/SLC7A14…	213
BP	GO:0006023	aminoglycan biosynthetic process	51/6351	76/18888	0.671053	1.99572	6.19062	2.45197e-09	8.64183e-07	6.573e-07	CHST2/ST3GAL4/CHST7/TGFB1/ST3GAL3/EXT1/CHST11/HS3ST1/PDGFB/B3GNT7/B3GNT4/B3GAT3/B4GALT5/XYLT2/CSGALNACT2/B3GNT8/CHSY3/CHPF/B3GNT3/NDST1/CHST14/HEXA/B3GNT9/HAS1/CHPF2/PXYLP1/GALNT5/CHST12/SMPD3/CHST15/IL1B/CHST13/EXT2/ST3GAL2/SLC10A7/CHST3/CHST1/SLC35B2/ABCC5/B3GNT6/UST/CHST9/EGF/CHST6/HS3ST2/HYAL1/HAS3/HAS2/B3GALT6/UGDH/CSGALNACT1	51
BP	GO:0007389	pattern specification process	220/6351	474/18888	0.464135	1.38035	5.96899	3.57576e-09	1.19393e-06	9.08104e-07	HOXD10/HOXC13/HOXB7/HOXD13/HOXC9/EN1/FST/DLX2/HOXB9/GBX2/HOXC11/HOXC8/HOXA10/HOXC6/HOXA11/HOXD11/EMX1/LHX2/CDX1/GREM2/HOXD12/FEZF1/DOP1B/PLD6/HOXD9/HOXC10/XRCC2/LMX1B/WNT2/DLX1/TDRD5/VAX2/MSX1/DLL3/NKX2-5/HES7/EXT1/GREM1/TBX2/ZBTB16/COBL/HEYL/SP8/MEIS1/PAX6/MEIS3/BHLHE40/GLI1/SEMA3F/RARG/HOXB8/LHX3/TCAP/SHROOM3/GRHL3/AURKA/NKX3-2/KAT2A/FOXH1/DDIT3/ACD/ALX4/POFUT1/GJA1/GPR161/WT1/GATA4/TCF15/SPRY1…	220
BP	GO:0050769	positive regulation of neurogenesis	127/6351	246/18888	0.51626	1.53537	6.01561	3.76592e-09	1.19455e-06	9.08577e-07	HAP1/ASPA/TRAK1/GOLGA4/SHOX2/SOX11/MAPT/TGFB1/PLXNA1/XRCC2/WNT2/UFL1/LIMK1/NR2E1/NKX6-1/FN1/CLCN2/ADCY10/ITPKA/PAX6/ETV5/TTBK1/PLXNA3/ACAN/GDI1/HAPLN1/SPINT1/TBC1D24/HDAC6/STAU2/TRPV2/PLXND1/NKX2-2/CHODL/CAPRIN2/PLXNB3/CYSLTR1/LRP8/HAPLN2/EPHB2/IL33/HIF1A/BCAN/IL6ST/PLXNB1/DHX36/CXCL12/CXCR4/TIAM1/VEGFA/BAIAP2/SEMA7A/SKIL/METRN/LIF/SEMA4D/VCAN/PLAG1/ID4/WNT3/GPER1/IL1B/SOX10/MYRF/HAPLN3/KDM1A/IFN…	127
BP	GO:0048568	embryonic organ development	212/6351	455/18888	0.465934	1.3857	5.92734	4.61674e-09	1.3947e-06	1.06081e-06	HOXD10/PHACTR4/CTHRC1/HOXB7/MFAP2/DLX6/HOXC9/COL11A1/EN1/DLX2/HOXB9/FBN2/GBX2/HOXC11/SHOX2/HOXA11/TEAD2/SOX11/MAPK3/PDZD7/FZD2/PTK7/COL27A1/HOXD9/TGFB1/PRDM1/CSF2/WNT2/FRZB/VAX2/EN2/MSX1/NKX2-5/CHST11/E2F7/EPHA2/TBX2/DLX5/PDGFB/STK3/COBL/ADA/PAX6/CHRNA10/GLI1/RARG/CHRNA9/HOXB8/TCAP/GRHL3/NKX3-2/FOXH1/MMP14/FOXL2/TRIOBP/PDGFA/ALX4/ALX1/GJA1/SPINT1/HMX2/MMP16/GATA4/NCOA1/PBX4/TEAD1/ACVR1/PPP1R35/PC…	212
BP	GO:0034329	cell junction assembly	211/6351	453/18888	0.465784	1.38525	5.90712	5.18697e-09	1.49573e-06	1.13766e-06	CTNNA1/AFDN/PDCD6IP/GJC1/CDH11/FAM107A/SLK/PCDH17/THY1/CLSTN3/LRFN4/SORBS1/CDH24/CLDN23/TJP1/CLDN14/KCNJ8/HOPX/PHLDB2/ICAM5/MPP7/FN1/AMIGO2/PDLIM5/SYNDIG1/ARF6/SRPX2/GREM1/ACTN3/PATJ/EPHA2/STRN/RHOA/CDH26/FSCN1/SNAI2/ADD2/CLDN11/SLC25A46/LINGO4/ANK2/ECT2/NRCAM/LRFN1/ITGA6/ADGRF1/COL16A1/ITGA5/MMP14/APP/AGRN/ACTN2/LAMC1/OCLN/TPBG/MYOC/GJA1/CLDN4/SPTBN2/NTRK1/SDK2/CNTNAP2/ARHGAP6/CDH8/ADGRB1/THBS2/…	211
BP	GO:0031032	actomyosin structure organization	113/6351	215/18888	0.525581	1.56309	5.91011	7.28334e-09	2.00044e-06	1.52154e-06	PDCD6IP/MYOM1/MYLK3/CASQ1/LDB3/ARHGEF10L/TMOD3/OBSCN/MYO18A/SORBS1/MYOZ1/TJP1/TTN/CUL3/RTKN/NEB/TMOD4/PHLDB2/LIMK1/EPB41L4A/CFL2/CGNL1/NKX2-5/RHOA/PGM5/ECT2/TCAP/CDC42BPG/ASAP3/CCDC88A/ACTN2/KLHL41/EPHA1/MYOC/TACSTD2/WASF2/ARHGAP6/MYBPC3/ACTA1/LIMCH1/PFN2/SYNPO2L/LMOD2/PDGFRB/TGFB3/CAPN3/MYOM3/CLASP2/MYH10/PAK2/NRAP/MYH6/TMOD1/LMOD1/ACTL8/STMN1/MYH7/EPB41/LMOD3/MET/PPFIA1/MYBPC1/ARRB1/FRMD5/PXN/C…	113
BP	GO:0045785	positive regulation of cell adhesion	223/6351	485/18888	0.459794	1.36744	5.83464	7.56788e-09	2.00044e-06	1.52154e-06	KIF26B/AFDN/CHST2/ST3GAL4/IBSP/CD276/SOX12/RNASE10/LAMA1/THY1/ELANE/LAMB1/SOCS1/MAGI1/COL8A1/TJP1/ZBTB7B/ANXA1/FCHO1/NPNT/TNFSF4/EMILIN1/XCL1/CD80/FN1/PBRM1/RREB1/COL26A1/EPO/ACTL6A/PLAUR/ZBTB16/FUT3/RHOA/FSTL3/PDGFB/CD24/ADA/ABL2/TNFSF11/DUSP26/CD70/ADAM8/IL4I1/ITGA6/LGALS1/COL16A1/ITGA5/TRIOBP/FLNA/RUNX3/EMILIN2/MYO10/RAC3/DMP1/RAG1/NID1/ITGAV/CSK/CCL2/CXCL13/LAMC1/EPHA1/MYOC/TFRC/IL12A/CEACAM6…	223
BP	GO:0050878	regulation of body fluid levels	177/6351	370/18888	0.478378	1.42271	5.84452	8.07656e-09	2.04951e-06	1.55886e-06	ST3GAL4/F2RL2/GNA12/BLOC1S3/STK39/COL3A1/APOE/VAV2/CEACAM1/ZBTB7B/PRKCD/SPINK1/UPRT/APLN/F10/PLAU/TYRO3/DGKI/PAFAH2/EMILIN1/PDIA2/EXT1/FAP/PDSS2/SCNN1B/P2RY2/PLAUR/VIP/PDGFB/TEC/RAB27A/CHRM3/ADA/MYO5B/ADTRP/PROCR/PROC/FLNA/ENPP4/EMILIN2/ANO1/DGKG/PDGFA/F2R/AQP2/SERPINE1/GJA1/AQP5/SERPINA1/AK3/NCOA1/MMRN1/ATP7B/AQP3/SERPINB2/AP3B1/ADCY6/PDPN/SLC6A4/FZD6/TBXA2R/STATH/CYP4F12/EPHB2/CPB2/STXBP3/SLC29…	177
BP	GO:0003018	vascular process in circulatory system	138/6351	275/18888	0.501818	1.49242	5.8546	8.77906e-09	2.1333e-06	1.62259e-06	KAT2B/SLC2A4/MYLK3/SLC6A1/SMTNL1/SLC19A1/PLOD3/CXCR2/APOE/TJP1/TJP3/CEACAM1/TGFB1/HTR1D/KCNJ8/ITGA1/EXT1/ZDHHC21/SCNN1B/SLC38A3/P2RY2/LEPR/RHOA/CBS/ATP1A2/CHRM3/GPR4/SLC44A1/SLC16A7/SLC1A4/HTR2B/F2R/SLC4A3/OCLN/TFRC/GUCY1A1/SLC2A1/SOD3/SLC29A4/SLC15A2/EDN3/UCN/ADCY6/C2CD4B/SLC6A4/PDE3A/SLC7A8/FOXC2/SLC16A1/TBXA2R/CYSLTR1/PLVAP/ADRA1D/KLF2/ADRA1B/SLC8A2/SLC29A1/FGA/ATP2B1/SLC22A1/SLC4A8/CAV1/VEGFA…	138
BP	GO:0022407	regulation of cell-cell adhesion	227/6351	496/18888	0.457661	1.36109	5.80032	9.0793e-09	2.1333e-06	1.62259e-06	KIF26B/AFDN/CHST2/ST3GAL4/CD276/SOX12/RNASE10/THY1/ELANE/SOCS1/MAGI1/TJP1/SOCS6/CEACAM1/ZBTB7B/ANXA1/PRKCD/TGFB1/FCHO1/TNFSF4/EMILIN1/XCL1/MUC21/CD80/PBRM1/ZDHHC21/EPO/ACTL6A/PLAUR/ZBTB16/FUT3/RHOA/FSTL3/CD24/ITCH/ADA/ABL2/TNFSF11/IL1RN/CD70/ADAM8/IL4I1/MAD2L2/JAK3/ADTRP/LGALS1/MAD1L1/PKHD1/RUNX3/EMILIN2/MYO10/CTLA4/RAG1/TIGIT/CSK/CCL2/GPNMB/CXCL13/TFRC/IL12A/LGALS3/CEACAM6/PAG1/ICOS/VSIR/MMRN1/L…	227
BP	GO:0010720	positive regulation of cell development	210/6351	454/18888	0.462555	1.37565	5.7664	1.1381e-08	2.49308e-06	1.89624e-06	HAP1/ASPA/SOX12/TRAK1/GOLGA4/NIBAN2/SHOX2/HOXA11/TREM2/SOCS1/SOX11/MAPT/ZBTB7B/ANXA1/TGFB1/TNFRSF11A/PLXNA1/XRCC2/TNFSF4/WNT2/UFL1/LIMK1/NR2E1/CD80/NKX6-1/FN1/PBRM1/ACTN3/ACTL6A/CLCN2/ADCY10/ZBTB16/RHOA/ITPKA/ADA/TNFSF11/PAX6/ETV5/ADAM8/IL4I1/TTBK1/PLXNA3/FOS/ACAN/AURKA/MMP14/PROC/RUNX3/RAG1/GDI1/HAPLN1/SPINT1/TBC1D24/DCSTAMP/VSIR/HDAC6/STAU2/CD83/TRPV2/AP3B1/ROR2/PLXND1/NKX2-2/CHODL/GATA3/CAPRIN…	210
BP	GO:0015849	organic acid transport	172/6351	359/18888	0.479109	1.42488	5.78485	1.13965e-08	2.49308e-06	1.89624e-06	ABCD3/SLC6A1/SLC19A1/SLC11A1/TRPC4/SLC26A6/CPT2/SLC5A12/MPC1/FOLR3/APOE/SLC16A6/CEACAM1/SLC10A5/RGS4/ERFE/TNFRSF11A/SLC1A6/KCNJ8/SLC26A2/AQP9/P2RX4/SLC38A3/ACACB/RBP1/SLC27A6/ATP1A2/GABBR1/TNFSF11/NMB/SLC25A17/SLC16A7/SLC6A7/SLC36A2/SLC1A4/SLC3A2/SLC22A11/SLCO1A2/GJA1/SLC2A1/SLC29A4/PLA2G12A/SLC7A14/LLGL2/SPX/MFSD12/SLC6A4/NPY5R/LRRC8C/ABCD1/SLCO1B3/SLC7A8/SLC25A12/SV2A/SLC16A1/SLCO1B1/SLC51B/LRR…	172
BP	GO:0046942	carboxylic acid transport	171/6351	358/18888	0.477654	1.42055	5.7178	1.6481e-08	3.48518e-06	2.65084e-06	ABCD3/SLC6A1/SLC19A1/SLC11A1/TRPC4/SLC26A6/CPT2/SLC5A12/MPC1/FOLR3/APOE/SLC16A6/CEACAM1/SLC10A5/RGS4/ERFE/TNFRSF11A/SLC1A6/KCNJ8/SLC26A2/AQP9/P2RX4/SLC38A3/ACACB/RBP1/SLC27A6/ATP1A2/GABBR1/TNFSF11/NMB/SLC25A17/SLC16A7/SLC6A7/SLC36A2/SLC1A4/SLC3A2/SLC22A11/SLCO1A2/GJA1/SLC2A1/PLA2G12A/SLC7A14/LLGL2/SPX/MFSD12/SLC6A4/NPY5R/LRRC8C/ABCD1/SLCO1B3/SLC7A8/SLC25A12/SV2A/SLC16A1/SLCO1B1/SLC51B/LRRC8D/FABP…	171
BP	GO:0048562	embryonic organ morphogenesis	146/6351	297/18888	0.491582	1.46198	5.71152	1.85465e-08	3.79546e-06	2.88683e-06	HOXD10/PHACTR4/CTHRC1/HOXB7/MFAP2/DLX6/HOXC9/COL11A1/DLX2/HOXB9/FBN2/GBX2/HOXC11/SHOX2/HOXA11/TEAD2/SOX11/MAPK3/PDZD7/FZD2/PTK7/HOXD9/FRZB/VAX2/MSX1/NKX2-5/CHST11/EPHA2/TBX2/DLX5/PAX6/CHRNA10/GLI1/RARG/CHRNA9/HOXB8/TCAP/GRHL3/NKX3-2/FOXH1/MMP14/FOXL2/TRIOBP/ALX4/ALX1/GJA1/HMX2/MMP16/GATA4/ACVR1/PPP1R35/FOXF2/MTHFD1L/HIPK1/SETD2/GATA3/LHX1/ATP8A2/ASB2/NDST1/FOXC2/FZD6/TGFB3/MYO7A/COL2A1/EPHB2/TBX1…	146
BP	GO:0043270	positive regulation of monoatomic ion transport	110/6351	211/18888	0.521327	1.55044	5.7227	2.04939e-08	4.06292e-06	3.09027e-06	GPD1L/ATP2A1/HAP1/CASQ1/THY1/TRPV3/TREM2/CHP1/STK39/XCL1/P2RX4/NKX2-5/CASK/AKAP5/PDGFB/GAL/ANK2/STAC3/ATP1B3/MCHR1/FLNA/F2R/ACTN2/CCL2/MYLK/LGALS3/PLP1/TRDN/EDN3/TRPV2/UCN/STRIT1/FHL1/TRPC3/PLCG1/SLC6A4/CXCL9/LRRC55/PDGFRB/GSTO1/CAPN3/EPHB2/DRD4/AHCYL1/PDZK1/AKAP6/WFS1/F2/ORAI1/PDPK1/ATP2B1/DMD/LILRA5/CXCL12/CCL5/CAV1/STAC2/JPH2/NTSR1/CNTN1/ANK3/CALM1/LHCGR/CXCL10/P2RX2/FXYD1/CAMK2A/BAX/NPSR1/GPE…	110
BP	GO:0009612	response to mechanical stimulus	112/6351	216/18888	0.518519	1.54208	5.70301	2.25314e-08	4.33149e-06	3.29455e-06	PPL/COL11A1/SOST/MPO/POSTN/SCEL/COL1A1/MAPK3/PDZD7/TTN/TNFRSF11A/ANGPT2/TRPA1/MYD88/ATP1A2/CHRNA10/FOS/PHF24/CHRNA9/TCAP/MMP14/TLR3/CAPN2/TNFRSF8/GATA4/KIAA0319/NTRK1/CNTNAP2/SLC2A1/COL6A1/CHEK1/ACTA1/PKD1L2/UCN/RAF1/CASP5/ATP8A2/USP53/TNFRSF10B/MAP2K4/KCNA1/IL33/FADD/SCN9A/CITED2/DMD/TNC/CXCL12/CXCR4/TMEM120A/CHI3L1/GSN/BNIP3/IHH/PDE2A/MAP3K1/LHFPL5/HPN/FOSB/CXCL10/PTK2/BGLAP/IL1B/XPC/MMP2/CDH2/…	112
BP	GO:0032963	collagen metabolic process	64/6351	107/18888	0.598131	1.77885	5.75034	2.4511e-08	4.57346e-06	3.47859e-06	MMP11/P3H4/MMP9/MMP3/TRAM2/TNXB/PLOD3/SERPINH1/COL1A1/MMP1/P3H1/INHBA/MMP12/COL1A2/TGFB1/RCN3/MMP13/EMILIN1/ADAMTS2/FAP/CBX8/MMP14/F2R/TNS2/MMP16/P3H2/MMP8/COL6A1/VSIR/COL5A1/CYGB/UCN/MMP20/P3H3/TGFB3/MMP17/MMP19/HIF1A/CTSK/F2/IHH/SMPD3/CTSL/MFAP4/LARP6/MMP2/ADAMTS14/FURIN/MMP7/TMPRSS6/MMP15/MMP10/KLK6/ENG/IL6/MMP27/PRTN3/SERPINB7/P2RX7/ITGB1/MMP25/CREB3L1/MMP21/RGCC	64
BP	GO:0051783	regulation of nuclear division	82/6351	147/18888	0.557823	1.65898	5.70871	2.63038e-08	4.76775e-06	3.62636e-06	HOXA13/CUL3/BIRC5/MTBP/TOM1L2/RAD51AP1/PKMYT1/MSX1/TRIP13/NEK2/KNTC1/STRA8/ESPL1/UBE2C/PDGFB/AURKB/NUF2/MAD2L2/DUSP1/SPHK1/AURKA/MAD1L1/CCDC8/XRCC3/NME6/SPC24/CHEK1/CDC25C/EDN3/MAD2L1/BUB1/FBXO43/IK/PLK1/PDE3A/CDCA8/PDGFRB/DMRT1/PDXP/NUP62/RAD21/CENPF/NDC80/CDC20/RAD1/HASPIN/BTC/SPC25/PLCB1/LIF/SMPD3/DLGAP5/NUSAP1/IL1B/BUB1B/CDCA2/FBXO5/MSX2/DAZL/IL1A/FGF8/GPR3/APC/ZWINT/CAV2/SIRT2/TTK/PIWIL2/EGF…	82
BP	GO:0048732	gland development	206/6351	449/18888	0.458797	1.36447	5.5632	3.45336e-08	5.83281e-06	4.43645e-06	HOXD13/CCL11/HOXB9/SLC46A2/LAMA1/HOXA13/HOXA10/HOXA11/PCSK9/MAPK3/NR5A1/ACADM/CUL3/CEACAM1/ONECUT2/ZBTB7B/HOXD9/UPRT/APLN/TGFB1/FOXI3/TNFRSF11A/PLXNA1/GDF7/WNT2/FRZB/MSX1/ARF6/RXFP1/NKX2-5/RREB1/EXT1/E2F7/ZDHHC21/ONECUT1/EPHA2/CLCN2/TBX2/SNAI2/COBL/MSN/ADA/TNFSF11/PAX6/GLI1/PCSK1/RARG/RHBDD3/LHX3/AURKA/MAD1L1/FOXH1/RAG1/PDGFA/HOXB13/CCNB2/CAPN1/GJA1/SULF1/PITX1/WT1/NCOA1/ESRP2/LBH/ATP7B/RAF1/PLXN…	206
BP	GO:0007411	axon guidance	119/6351	234/18888	0.508547	1.51243	5.61386	3.4938e-08	5.83281e-06	4.43645e-06	SEMA4F/ARTN/GBX2/NELL2/NIBAN2/PLEKHG4B/ISL2/LRTM1/KALRN/LHX2/ENAH/LGI1/FEZF1/PTK7/VAX1/GDF7/CHN1/DRAXIN/CELSR3/SEMA5B/TUBB3/EXT1/LHX9/DLX5/MYOT/PAX6/NRCAM/PLXNA3/SEMA3F/FEZ1/LHX3/RAC3/APP/NTRK1/EDN3/KLF7/HDAC6/NTN4/EFNB1/GATA3/LHX1/ARHGEF25/EPHB2/IGSF9/SIAH1/HOXA2/APBB2/DCC/CXCL12/ARX/VEGFA/SEMA7A/CNTN1/PLEKHG4/SEMA4D/MYCBP2/SEMA6D/BOC/PTK2/NOTCH2/UNC5C/TRIO/WNT3/NOVA2/ISL1/MYPN/CNTN4/FGF8/RELN/E…	119
BP	GO:0097485	neuron projection guidance	119/6351	234/18888	0.508547	1.51243	5.61386	3.4938e-08	5.83281e-06	4.43645e-06	SEMA4F/ARTN/GBX2/NELL2/NIBAN2/PLEKHG4B/ISL2/LRTM1/KALRN/LHX2/ENAH/LGI1/FEZF1/PTK7/VAX1/GDF7/CHN1/DRAXIN/CELSR3/SEMA5B/TUBB3/EXT1/LHX9/DLX5/MYOT/PAX6/NRCAM/PLXNA3/SEMA3F/FEZ1/LHX3/RAC3/APP/NTRK1/EDN3/KLF7/HDAC6/NTN4/EFNB1/GATA3/LHX1/ARHGEF25/EPHB2/IGSF9/SIAH1/HOXA2/APBB2/DCC/CXCL12/ARX/VEGFA/SEMA7A/CNTN1/PLEKHG4/SEMA4D/MYCBP2/SEMA6D/BOC/PTK2/NOTCH2/UNC5C/TRIO/WNT3/NOVA2/ISL1/MYPN/CNTN4/FGF8/RELN/E…	119
BP	GO:0006024	glycosaminoglycan biosynthetic process	47/6351	72/18888	0.652778	1.94137	5.69601	3.89191e-08	6.33084e-06	4.81525e-06	CHST2/ST3GAL4/CHST7/TGFB1/ST3GAL3/EXT1/CHST11/HS3ST1/PDGFB/B3GNT7/B3GNT4/B3GAT3/XYLT2/CSGALNACT2/CHSY3/CHPF/B3GNT3/NDST1/CHST14/HEXA/HAS1/CHPF2/PXYLP1/GALNT5/CHST12/SMPD3/CHST15/IL1B/CHST13/EXT2/ST3GAL2/SLC10A7/CHST3/CHST1/SLC35B2/ABCC5/UST/CHST9/EGF/CHST6/HS3ST2/HYAL1/HAS3/HAS2/B3GALT6/UGDH/CSGALNACT1	47
BP	GO:0048285	organelle fission	223/6351	493/18888	0.452333	1.34525	5.52851	4.00631e-08	6.354e-06	4.83287e-06	KAT2B/P3H4/EME1/HOXA13/CDCA5/VPS4B/MYBL2/CDC25B/MAPT/MIEF2/RAB11A/TTN/CUL3/UBE2S/MOV10L1/BIRC5/SPAG5/MTBP/TOM1L2/RAD51AP1/RAD54B/RAD54L/KIF14/PSMC3IP/PKMYT1/MSX1/KNSTRN/TRIP13/NEK2/KNTC1/STRA8/KIF4A/TEX15/KIF18B/NDE1/ESPL1/CCSAP/RAD51/TUBG2/UBE2C/RHOA/NFIA/CHMP2B/TPX2/PDGFB/SLC25A46/AURKB/KIF2C/TEX11/RAD51D/NCAPH/NUF2/MAD2L2/DUSP1/SPHK1/DDHD1/AURKA/MAD1L1/PRKN/MTFR1L/FLNA/LRRK2/CCDC8/MTFR2/CCNB2/…	223
BP	GO:0007015	actin filament organization	212/6351	467/18888	0.453961	1.35009	5.4524	6.12116e-08	9.26108e-06	7.044e-06	CCL11/ARHGEF10L/FAM107A/TMOD3/SORBS1/SCIN/ENAH/AIF1L/MARCKSL1/TJP1/TTN/CUL3/C15orf62/ELMO2/PRKCD/RGS4/NEB/TMOD4/PHLDB2/LIMK1/LIMD2/CFL2/TPM2/ARF6/CGNL1/SAMD14/RHOA/FSCN1/SHANK1/MYO1B/RFLNB/ARPC1B/COBL/ADD2/GAS7/SNX9/TMSB15A/MYO5B/ESPNL/VILL/MAD2L2/CAP2/TCAP/SHROOM3/MYO5A/PRKN/TRIOBP/FLNA/CALD1/ASAP3/RAC3/CCDC88A/ACTN2/AQP2/PSTPIP1/EPHA1/MYOC/TACSTD2/WASF2/INF2/ARFIP1/SPTBN2/SVIL/ARHGAP6/COTL1/ACT…	212
BP	GO:0001704	formation of primary germ layer	74/6351	131/18888	0.564885	1.67998	5.55848	6.13123e-08	9.26108e-06	7.044e-06	COL4A2/MMP9/COL11A1/LAMB1/HOXA11/COL7A1/HMGA2/COL8A1/DUSP5/INHBA/COL5A2/FN1/EPHA2/MIXL1/COL12A1/TLX2/TRIM15/CTR9/DUSP1/ITGA5/MMP14/ITGAV/GJA1/MMP8/COL6A1/LAMB3/ACVR1/COL5A1/SETD2/LHX1/FOXC2/ATOH8/ITGB4/HSBP1/AHDC1/EYA2/APELA/LAMA3/EOMES/SOX7/KLF4/SNAI1/POFUT2/WNT3/TXNRD1/EXT2/MMP2/FZD7/ITGA3/ITGA4/ITGB3/VTN/MMP15/TWSG1/ITGB5/ITGB2/EYA1/TBX20/ETV2/WNT11/LEF1/TBX19/PAX2/MYH9/SMAD3/WLS/NANOG/DUSP2/H…	74
BP	GO:0060537	muscle tissue development	200/6351	438/18888	0.456621	1.358	5.39545	8.44851e-08	1.24645e-05	9.48053e-06	HOXD10/GJC1/MYOM1/MYLK3/COL11A1/CASQ1/NIBAN2/SHOX2/MYL3/RPL3L/SOX11/SORBS2/USP19/COL3A1/MYOZ1/NOX4/ACADM/TTN/VAX1/HOXD9/RGS4/NEB/TGFB1/KCNJ8/HOPX/ERBB3/MSC/WNT2/PDLIM5/MSX1/CFL2/ALPK3/NKX2-5/GREM1/ACTN3/TBX2/PIM1/RHOA/PGM5/HEYL/MEIS1/EGR1/TNNC1/STAC3/TNN/KLF5/SGCG/GLI1/FOS/PLN/TCAP/KAT2A/FOXH1/FOXL2/ACTN2/KLHL41/RBFOX1/MYL7/MYLK/GJA1/PITX1/WT1/SVIL/GATA4/MYBPC3/COL6A1/ACTA1/BARX2/IGSF8/ACVR1/CDK1…	200
BP	GO:0023061	signal release	219/6351	487/18888	0.449692	1.33739	5.3689	9.32196e-08	1.34406e-05	1.02229e-05	IL11/BMP8A/TMF1/F2RL2/NIBAN2/SPP1/RAB5A/STX1A/SOX11/TMEM132A/HTR2C/INHBA/ANXA1/SPINK1/TNFRSF11A/KCNJ8/GPR158/CCDC186/FAM3D/KCNB1/CHRNA6/NKX6-1/P2RX4/SYTL4/PPT1/PTPRN/CASK/CRY2/SYT1/VIP/ACVR1C/GABBR1/GAL/UNC13B/CHRM3/SCG5/TNFSF11/IL1RN/NMB/STXBP5/SNAP47/RIMS2/MYRIP/PRKN/FOXL2/LRRK2/ANO1/F2R/SYT5/MIDN/GJA1/ATP2A2/CLOCK/FAM3B/UNC13A/EDN3/HADH/KLF7/PINK1/UCN/RAF1/BRSK1/NLGN2/PFN2/GATA3/SLC6A4/GCK/FBX…	219
BP	GO:0003002	regionalization	196/6351	429/18888	0.456876	1.35876	5.34975	1.07885e-07	1.52094e-05	1.15683e-05	HOXD10/HOXC13/HOXB7/HOXD13/HOXC9/EN1/DLX2/HOXB9/GBX2/HOXC11/HOXC8/HOXA10/HOXC6/HOXA11/HOXD11/EMX1/LHX2/CDX1/GREM2/FEZF1/PLD6/HOXD9/HOXC10/XRCC2/LMX1B/WNT2/DLX1/TDRD5/VAX2/MSX1/DLL3/NKX2-5/HES7/EXT1/GREM1/TBX2/ZBTB16/COBL/HEYL/SP8/PAX6/BHLHE40/GLI1/SEMA3F/RARG/HOXB8/LHX3/TCAP/AURKA/NKX3-2/KAT2A/FOXH1/DDIT3/ACD/ALX4/POFUT1/GJA1/GPR161/WT1/GATA4/TCF15/SPRY1/ACVR1/CDX2/IRX2/NCLN/ACVR2A/HIPK1/NKX2-2/D…	196
BP	GO:0051928	positive regulation of calcium ion transport	67/6351	117/18888	0.57265	1.70307	5.42943	1.25353e-07	1.72878e-05	1.31491e-05	ATP2A1/HAP1/CASQ1/THY1/TRPV3/XCL1/P2RX4/CASK/AKAP5/PDGFB/ANK2/STAC3/MCHR1/F2R/CCL2/MYLK/LGALS3/PLP1/TRDN/TRPV2/UCN/STRIT1/TRPC3/PLCG1/CXCL9/PDGFRB/GSTO1/CAPN3/AKAP6/WFS1/F2/ORAI1/PDPK1/ATP2B1/LILRA5/CXCL12/CCL5/CAV1/STAC2/JPH2/NTSR1/CALM1/LHCGR/CXCL10/P2RX2/CAMK2A/BAX/NPSR1/GPER1/P2RX1/VMP1/RYR2/HTT/F2RL3/STIM1/CXCL11/FFAR1/TSPO/APLNR/ATP1B1/CACNA1D/GRIN1/STC1/ADCYAP1R1/P2RX7/DRD1/G6PD	67
BP	GO:0009913	epidermal cell differentiation	122/6351	246/18888	0.495935	1.47492	5.33639	1.44246e-07	1.94702e-05	1.48091e-05	PPL/ASAH1/EVPL/SCEL/KRT4/KRT17/KRT78/SPINK5/PDZD7/KAZN/ANXA1/FOXI3/CLIC4/GRHL1/EXPH5/SPRR2G/TCHH/EPHA2/LCE1F/PAX6/GLI1/KRT75/CASP14/ZFP36/KRT71/TRIOBP/JAG2/SGPP1/KRT82/KLF7/KRT85/AQP3/GSDME/LCE1C/SPRR3/SFRP4/SPRR4/KRT16/LCE2B/CYP27B1/TGM3/LCE1A/LCE3A/MYO7A/LCE3D/TGM1/CSTA/LCE1B/LCE2C/CNFN/SULT2B1/UGCG/ESRP1/TP63/MAFF/KRT74/KLF4/KRT1/LCE2A/LCE2D/TSG101/SPRR2B/LHFPL5/KRT84/KRT81/DSG4/EXTL3/CDH3/JAG…	122
BP	GO:0042692	muscle cell differentiation	195/6351	428/18888	0.455607	1.35499	5.28716	1.48868e-07	1.96754e-05	1.49652e-05	MYOM1/ADAM12/PDCD4/MYLK3/CASQ1/LDB3/SORT1/LBX2/NIBAN2/LAMA1/TMOD3/SHOX2/LAMB1/OBSCN/RPL3L/SORBS2/FBXO40/MYOZ1/NOX4/ACADM/TTN/RGS4/NEB/TGFB1/TMOD4/KCNJ8/HOPX/NPNT/FOXO4/PDLIM5/MSX1/CFL2/ALPK3/UCHL1/NKX2-5/GREM1/ACTN3/TBX2/PDGFB/PGM5/MEIS1/ANK2/STAC3/PIAS1/KLF5/CEACAM5/TCAP/SMYD3/KAT2A/MMP14/OLFM2/CACNA1H/NID1/ACTN2/KLHL41/LAMC1/CAPN2/TMEM182/WT1/GATA4/TMEM204/ATP2A2/MYBPC3/ADGRB1/COL6A1/ACTA1/BARX…	195
BP	GO:0030216	keratinocyte differentiation	93/6351	177/18888	0.525424	1.56262	5.35253	1.53323e-07	1.98506e-05	1.50984e-05	PPL/ASAH1/EVPL/SCEL/KRT4/KRT17/KRT78/KAZN/ANXA1/CLIC4/GRHL1/EXPH5/SPRR2G/TCHH/EPHA2/LCE1F/PAX6/KRT75/CASP14/ZFP36/KRT71/SGPP1/KRT82/KRT85/AQP3/LCE1C/SPRR3/SPRR4/KRT16/LCE2B/CYP27B1/TGM3/LCE1A/LCE3A/LCE3D/TGM1/CSTA/LCE1B/LCE2C/CNFN/UGCG/TP63/KRT74/KRT1/LCE2A/LCE2D/TSG101/SPRR2B/KRT84/KRT81/DSG4/EXTL3/CDH3/JAG1/TRIM16/LCE6A/CDSN/DNASE1L2/KRT79/LORICRIN/KRT80/TMEM79/NME2/MSX2/IL1A/ST14/AKR1C3/KRT14/…	93
BP	GO:0030199	collagen fibril organization	43/6351	66/18888	0.651515	1.93762	5.43089	1.59516e-07	2.02394e-05	1.53942e-05	MMP11/P3H4/COL11A1/COLGALT1/TNXB/PLOD3/SERPINH1/COL1A1/ADAMTS12/COL3A1/PXDN/COL27A1/FKBP10/LOXL2/COL1A2/ADAMTS7/EMILIN1/COL5A2/ADAMTS2/EXT1/GREM1/COL12A1/LUM/P4HA1/COL5A3/AEBP1/COL6A1/COL5A1/COL18A1/LOX/LOXL3/FOXC2/COL2A1/BMP1/COL14A1/ADAMTS14/TGFBR1/ATP7A/COMP/TLL2/ANXA2/EFEMP2/LOXL1	43
BP	GO:0001706	endoderm formation	40/6351	60/18888	0.666667	1.98268	5.42614	1.69423e-07	2.10749e-05	1.60296e-05	COL4A2/MMP9/COL11A1/LAMB1/COL7A1/HMGA2/COL8A1/DUSP5/INHBA/COL5A2/FN1/MIXL1/COL12A1/CTR9/DUSP1/ITGA5/MMP14/ITGAV/MMP8/COL6A1/LAMB3/COL5A1/SETD2/LHX1/HSBP1/LAMA3/EOMES/SOX7/MMP2/ITGA4/VTN/MMP15/ITGB5/ITGB2/TBX20/MYH9/NANOG/DUSP2/DUSP4/HNF1B	40
BP	GO:0045216	cell-cell junction organization	108/6351	213/18888	0.507042	1.50795	5.30627	1.78548e-07	2.17829e-05	1.65681e-05	CTNNA1/AFDN/PDCD6IP/GJC1/CDH11/CDH24/CLDN23/TJP1/PLEKHA7/TJP3/CLDN14/TGFB1/HOPX/GRHL1/MPP7/EXT1/PATJ/EPHA2/STRN/RHOA/CDH26/FSCN1/SNAI2/CLDN11/ANK2/ECT2/PKHD1/FLNA/F2R/CSK/OCLN/GJA1/CLDN4/CNTNAP2/CDH8/CDH6/KIRREL1/HIPK1/CLDN18/NLGN2/TGFB3/CLDN7/CCM2/PAK2/CLDN15/EPHB2/PTPN23/XIRP2/CLDN6/CAV1/CDH20/POF1B/VEGFA/SNAI1/MARVELD2/CDH3/LIM2/IL1B/CD177/PKN2/CLDN19/CDH2/DSG2/PARD3/TGFBR1/RHOC/APC/NPHS1/LSR/…	108
BP	GO:0007088	regulation of mitotic nuclear division	67/6351	118/18888	0.567797	1.68864	5.34079	1.95131e-07	2.33568e-05	1.77652e-05	HOXA13/CUL3/BIRC5/MTBP/TOM1L2/PKMYT1/TRIP13/NEK2/KNTC1/ESPL1/UBE2C/PDGFB/AURKB/NUF2/MAD2L2/DUSP1/SPHK1/AURKA/MAD1L1/CCDC8/XRCC3/NME6/SPC24/CHEK1/CDC25C/EDN3/MAD2L1/BUB1/FBXO43/IK/PLK1/CDCA8/PDGFRB/DMRT1/PDXP/NUP62/RAD21/CENPF/NDC80/CDC20/HASPIN/BTC/SPC25/SMPD3/DLGAP5/NUSAP1/IL1B/BUB1B/CDCA2/FBXO5/IL1A/FGF8/APC/ZWINT/CAV2/TTK/EGF/KNL1/DAPK3/PRAP1/ANAPC11/CD28/CUL9/BORA/CCNB1/RGCC/TNF	67
BP	GO:0006816	calcium ion transport	194/6351	428/18888	0.453271	1.34804	5.18367	2.51265e-07	2.9519e-05	2.24522e-05	GRIN2D/TPCN1/STC2/PLPP4/ATP2A1/HAP1/CASQ1/THY1/HOMER3/TRPC4/TRPV3/CACNA1B/ANXA9/HTR2C/SPINK1/RGS4/TRPM2/KCNJ8/XCL1/ATP2B2/DHRS7C/P2RX4/SLC25A23/EPO/TRPA1/CASK/AKAP5/ATP1A2/PDGFB/AHNAK/ANK2/STAC3/CHRNA10/RGS9/GNB5/PLN/CHRNA9/CALHM1/HTR2B/DDIT3/MCHR1/FLNA/CACNA1H/F2R/SLC3A2/ITGAV/CCL2/ATP2C1/MYLK/LGALS3/PLP1/IBTK/TRDN/ATP2A2/SLN/PKD1L2/TRPV2/CACNG5/UCN/HPCA/STRIT1/TRPC3/PLCG1/SPG11/GCK/CXCL9/HRC/SM…	194
BP	GO:0007369	gastrulation	102/6351	200/18888	0.51	1.51675	5.22902	2.69691e-07	3.11076e-05	2.36605e-05	COL4A2/MMP9/COL11A1/LBX2/LAMB1/LMBRD1/HOXA11/COL7A1/HMGA2/COL8A1/CUL3/DUSP5/INHBA/APLN/PHLDB2/COL5A2/FN1/EXT1/EPHA2/MIXL1/COL12A1/TLX2/TRIM15/CTR9/IL1RN/DUSP1/ITGA5/MMP14/ITGAV/GJA1/MMP8/COL6A1/LAMB3/ACVR1/COL5A1/AMOT/ACVR2A/SETD2/RNF2/LHX1/POGLUT1/FOXC2/ATOH8/ADIPOQ/ITGB4/TGIF2/HSBP1/CLASP2/AHDC1/EYA2/APELA/LAMA3/EOMES/GSC/HNF4A/SOX7/KLF4/SNAI1/TASOR/POFUT2/WNT3/TXNRD1/EXT2/WNT8B/MMP2/FZD7/ITGA3…	102
BP	GO:0033627	cell adhesion mediated by integrin	53/6351	88/18888	0.602273	1.79117	5.29467	2.79576e-07	3.14773e-05	2.39417e-05	PLAU/NPNT/ITGA1/EMILIN1/ITGA2B/EXT1/EPHA2/ITGAX/SNAI2/ADA/ITGA11/ITGA6/COL16A1/ITGA5/EMILIN2/RAC3/ITGAV/CXCL13/SERPINE1/MUC1/MMRN1/FOXC2/ITGB4/FYB2/CCL5/LIF/PTK2/DPP4/ITGAD/FERMT1/ITGA3/PDE3B/ITGA4/ITGB3/VTN/PLPP3/EPHA8/ITGB5/ITGB2/ITGAM/LPXN/CRKL/RET/PIEZO1/TESC/FERMT3/EFNA1/ICAM1/ADAM17/FBN1/ITGBL1/PIK3CG/ITGB1	53
BP	GO:0007162	negative regulation of cell adhesion	147/6351	310/18888	0.474194	1.41026	5.18379	2.82819e-07	3.14773e-05	2.39417e-05	FAM107A/SPRY4/POSTN/SOCS1/COL1A1/SOCS6/CEACAM1/ZBTB7B/ANXA1/PRKCD/MMP12/TGFB1/PLXNA1/PHLDB2/ANGPT2/TNFSF4/ERBB3/XCL1/MUC21/CD80/MELTF/CASK/RHOA/SNAI2/ITCH/IL1RN/IL4I1/PLXNA3/MAD2L2/DUSP1/JAK3/ADTRP/MAD1L1/MMP14/RUNX3/CTLA4/TIGIT/GPNMB/MYOC/TACSTD2/SERPINE1/LGALS3/PAG1/MUC1/ARHGAP6/VSIR/LAG3/KANK1/MARCHF7/PLXND1/DUSP3/PLXNB3/LOXL3/FOXP3/ADIPOQ/CLDN7/CBLB/CLASP2/EPHB2/ADAMDEC1/HLA-G/TGFBI/CORO1C/PR…	147
BP	GO:0050770	regulation of axonogenesis	83/6351	156/18888	0.532051	1.58233	5.19812	3.49268e-07	3.82026e-05	2.9057e-05	SEMA4F/TRAK1/GOLGA4/SPP1/THY1/SHOX2/MAPT/RTN4R/PLXNA1/CHN1/DRAXIN/KIF13B/LIMK1/SEMA5B/FN1/ADCY10/TRIM46/PLXNA3/SEMA3F/GDI1/ARHGAP4/KIAA0319/MARK2/HDAC6/TRPV2/BRSK1/PLXND1/CHODL/PLXNB3/BRSK2/PAK2/EPHB2/PLXNB1/DCC/CXCL12/TIAM1/VEGFA/SEMA7A/SKIL/METRN/SEMA4D/SEMA6D/WNT3/POU3F2/CDH2/DSCAM/NEFL/FSTL4/NGF/RYK/UST/MCF2/CRABP2/CDKL5/RUFY3/RET/MAP3K13/TIAM2/SEMA3C/SEMA6B/MAP1B/NTRK2/EFNA1/SEMA3E/CDH4/ULK1…	83
BP	GO:0051924	regulation of calcium ion transport	121/6351	247/18888	0.489879	1.45691	5.14457	3.75085e-07	4.03312e-05	3.0676e-05	STC2/PLPP4/ATP2A1/HAP1/CASQ1/THY1/HOMER3/TRPV3/SPINK1/RGS4/XCL1/DHRS7C/P2RX4/EPO/CASK/AKAP5/ATP1A2/PDGFB/AHNAK/ANK2/STAC3/RGS9/GNB5/PLN/MCHR1/F2R/CCL2/MYLK/LGALS3/PLP1/TRDN/SLN/TRPV2/UCN/HPCA/STRIT1/TRPC3/PLCG1/SPG11/CXCL9/HRC/PDGFRB/DIAPH1/GRIN3B/GSTO1/CAPN3/DRD4/AKAP6/WFS1/F2/ORAI1/PDPK1/EPB41/CACNG6/ATP2B1/PRNP/DMD/LILRA5/TMEM38A/LILRB1/CXCL12/CXCR4/CCL5/CAV1/STAC2/JPH2/NTSR1/LIME1/CALM1/JPH3/…	121
BP	GO:0034765	regulation of monoatomic ion transmembrane transport	162/6351	349/18888	0.464183	1.38049	5.10645	3.96656e-07	4.19397e-05	3.18995e-05	GPD1L/GRIN2D/ATP2A1/MMP9/HAP1/CASQ1/THY1/TREM2/CHP1/PCSK9/STK39/KCNAB1/RGS4/KCNJ8/XCL1/DHRS7C/P2RX4/SLMAP/KCNE4/EPO/CRBN/AKAP5/HECW2/ATP1A2/HAMP/GAL/AHNAK/ANK2/STAC3/RGS9/GNB5/PLN/ATP1B3/CALHM1/FLNA/F2R/ACTN2/CCL2/SCN2B/NETO1/PLP1/TRDN/SLN/EDN3/KCNAB2/HPCA/STRIT1/FHL1/TRPC3/PLCG1/CXCL9/HRC/LRRC55/YWHAH/DIAPH1/OXSR1/GSTO1/CAPN3/EPHB2/DRD4/PDZK1/AKAP6/KCNAB3/F2/PDPK1/CACNG6/PRNP/DMD/TMEM38A/KCNJ4/C…	162
BP	GO:1903522	regulation of blood circulation	127/6351	262/18888	0.484733	1.44161	5.12307	4.07216e-07	4.20524e-05	3.19851e-05	GPD1L/GJC1/ATP2A1/SMTNL1/SHOX2/MYL3/RGS4/EHD3/APLN/KCNJ8/HOPX/ATP2B2/P2RX4/NKX2-5/CYP2J2/KCNE4/ZDHHC21/TBX2/ADCY10/CTNNA3/RHOA/ATP1A2/CHRM3/ADA/ANK2/HSPB7/PLN/FLNA/CACNA1H/F2R/SLC4A3/SCN2B/GJA1/TRDN/GATA4/ATP2A2/EDN3/UCN/SPX/HRC/TBXA2R/CYSLTR1/GSTO1/ADRA1D/TNNI3/APELA/MYH6/TBX18/ADRA1B/SLC8A2/FGA/MYH7/DES/ATP2B1/DMD/TMEM38A/TMIGD3/GAA/CAV1/NUP155/PER2/KCNMB4/CALM1/SNTA1/FGB/FXYD1/P2RX1/TMEM161B/C…	127
BP	GO:0006022	aminoglycan metabolic process	68/6351	122/18888	0.557377	1.65765	5.18674	4.10978e-07	4.20524e-05	3.19851e-05	CHST2/ST3GAL4/CHIT1/CHST7/TGFB1/ST3GAL3/EXT1/CHST11/HS3ST1/PDGFB/PGLYRP2/LYVE1/B3GNT7/B3GNT4/B3GAT3/B4GALT5/XYLT2/CSGALNACT2/B3GNT8/CHSY3/CHPF/B3GNT3/NDST1/CHST14/PGLYRP1/LYG2/LYG1/HEXA/B3GNT9/TNFAIP6/HAS1/CHI3L1/CHPF2/PXYLP1/GALNT5/CHST12/SMPD3/CHST15/IL1B/CHST13/EXT2/ST3GAL2/SLC10A7/CHST3/CHST1/SLC35B2/ABCC5/B3GNT6/UST/CHST9/EGF/CHST6/HS3ST2/HYAL1/FUCA1/HAS3/HAS2/B3GALT6/CEMIP2/HMMR/ITIH5/ITIH3…	68
BP	GO:0032535	regulation of cellular component size	170/6351	370/18888	0.459459	1.36644	5.06657	4.72395e-07	4.75694e-05	3.61814e-05	SEMA4F/CCL11/GOLGA4/SPP1/TMOD3/RAB3B/RAB5A/MAPT/SCIN/STK39/RAB11A/APOE/C15orf62/VAV2/PRKCD/RTN4R/NEB/TMOD4/DRAXIN/LIMK1/SEMA5B/NKX6-1/FN1/CFL2/ARF6/CLCN3/ADCY10/RHOA/MSN/ADD2/SNX9/TMSB15A/NRCAM/TRIM46/VILL/PLXNA3/SEMA3F/RARG/TRIOBP/SLC12A8/ACTN2/GDI1/CDHR2/SPTBN2/SVIL/ARHGAP4/KIAA0319/COL6A1/COTL1/KANK1/KIRREL1/HDAC6/TRPV2/UCN/PFN2/LMOD2/CYRIB/SLC12A5/OXSR1/VIL1/AP2M1/PDXP/TMOD1/LMOD1/AQP4/KANK3/…	170
BP	GO:0007596	blood coagulation	112/6351	226/18888	0.495575	1.47385	5.10061	4.81607e-07	4.77393e-05	3.63106e-05	ST3GAL4/F2RL2/GNA12/BLOC1S3/COL3A1/APOE/VAV2/CEACAM1/PRKCD/F10/PLAU/TYRO3/DGKI/PAFAH2/EMILIN1/PDIA2/FAP/PLAUR/PDGFB/TEC/RAB27A/ADTRP/PROCR/PROC/FLNA/ENPP4/EMILIN2/DGKG/PDGFA/F2R/SERPINE1/SERPINA1/AK3/MMRN1/SERPINB2/AP3B1/PDPN/SLC6A4/FZD6/TBXA2R/EPHB2/CPB2/STXBP3/FGA/DGKA/F2/HNF4A/IL6ST/FCER1G/GP6/CAV1/TFPI2/USF1/KRT1/ANXA5/FGB/F5/SLC4A1/GNAQ/PLCG2/SERPINA10/VAV3/P2RX1/SLC7A11/VKORC1/MERTK/ITPK1/I…	112
BP	GO:0022409	positive regulation of cell-cell adhesion	152/6351	325/18888	0.467692	1.39093	5.05962	5.11887e-07	4.99602e-05	3.79999e-05	KIF26B/AFDN/CHST2/ST3GAL4/CD276/SOX12/RNASE10/THY1/ELANE/SOCS1/MAGI1/TJP1/ZBTB7B/ANXA1/FCHO1/TNFSF4/EMILIN1/XCL1/CD80/PBRM1/EPO/ACTL6A/PLAUR/ZBTB16/FUT3/RHOA/FSTL3/CD24/ADA/ABL2/TNFSF11/CD70/ADAM8/IL4I1/LGALS1/RUNX3/EMILIN2/MYO10/RAG1/CSK/CCL2/CXCL13/TFRC/IL12A/CEACAM6/ICOS/VSIR/MMRN1/CD83/AP3B1/MAP3K8/PDPN/EFNB1/DHPS/GATA3/FOXP3/ZP4/CYRIB/HLA-DOB/ADAM19/PTPN23/FGA/HLA-G/HSPD1/FADD/ZP3/PDPK1/IL6S…	152
BP	GO:0007159	leukocyte cell-cell adhesion	189/6351	419/18888	0.451074	1.3415	5.03136	5.37528e-07	5.16678e-05	3.92987e-05	CHST2/ST3GAL4/CD276/SOX12/THY1/ELANE/SOCS1/SOCS6/ZBTB7B/ANXA1/FCHO1/TNFSF4/CERCAM/XCL1/CD80/PBRM1/EXT1/ZDHHC21/EPO/ACTL6A/ZBTB16/OLR1/RHOA/CD24/MSN/ADD2/ITCH/ADA/ABL2/TNFSF11/CD70/ADAM8/IL4I1/JAK3/ADTRP/LGALS1/MAD1L1/ITGA5/RUNX3/CTLA4/RAG1/TIGIT/CSK/CCL2/GPNMB/TFRC/IL12A/LGALS3/PAG1/ICOS/VSIR/LAG3/MARCHF7/CD83/AP3B1/MAP3K8/EFNB1/DHPS/GATA3/DUSP3/LOXL3/FOXP3/ZP4/CYRIB/HLA-DOB/CBLB/LRG1/HLA-G/HSPD1…	189
BP	GO:0008361	regulation of cell size	96/6351	188/18888	0.510638	1.51865	5.08671	5.5492e-07	5.25435e-05	3.99647e-05	SEMA4F/GOLGA4/SPP1/MAPT/STK39/APOE/VAV2/RTN4R/DRAXIN/LIMK1/SEMA5B/NKX6-1/FN1/CLCN3/ADCY10/RHOA/MSN/NRCAM/TRIM46/PLXNA3/SEMA3F/RARG/SLC12A8/GDI1/ARHGAP4/KIAA0319/COL6A1/HDAC6/TRPV2/UCN/SLC12A5/OXSR1/AQP4/DCC/CXCL12/VEGFA/SEMA7A/SEMA4D/SEMA6D/VAV3/WNT3/WDTC1/SLC12A9/KDM1A/AQP11/CLN3/LAMTOR4/ATP7A/AKT3/DSCAM/FSTL4/OLFM1/IL7R/IQGAP3/NGF/RYK/CRABP2/HSP90AA1/SHANK3/CDKL5/RUFY3/SLC12A7/RET/MAP3K13/CLN8/…	96
BP	GO:0022617	extracellular matrix disassembly	41/6351	64/18888	0.640625	1.90523	5.16297	6.07437e-07	5.66703e-05	4.31036e-05	MMP11/MMP9/MMP3/ELANE/MMP1/MMP12/TGFB1/MMP13/MELTF/FAP/FSCN1/ADAM8/MMP14/FGFR4/LAMC1/MMP8/ADAMTS4/WDR72/CMA1/MMP20/PDPN/CLASP2/MMP19/KIF9/CTSK/HPN/CTSV/DPP4/CARMIL2/MMP2/FURIN/MMP7/TMPRSS6/MMP15/KLK4/MMP10/LCP1/ADAMTS5/CTSG/ADAMTS15/IL6	41
BP	GO:0015850	organic hydroxy compound transport	146/6351	311/18888	0.469453	1.39616	5.01387	6.49245e-07	5.9471e-05	4.52338e-05	ABCD3/TMF1/SPP1/RAB3B/VPS4B/TREM2/STX1A/SLC26A6/RELCH/SCP2/PCSK9/SLC5A12/APOE/CEACAM1/SLC10A5/APOC1/AQP9/KCNB1/CHRNA6/STX12/AQP7/SCARB1/ACACB/SYT1/GABBR1/CETP/GAL/LIPG/NMB/SLC44A1/SLC16A7/PRKN/AQP2/SLC5A11/SYT5/SLCO1A2/SLC44A2/GRAMD1A/SLC29A4/ENPP7/TMEM97/PINK1/AQP3/GRAMD1C/STARD4/SPG11/SLC6A4/CHRM5/SLCO1B3/YJEFN3/OSBPL2/ADIPOQ/SLC16A1/SLCO1B1/SLC51B/ZDHHC8/ABCA8/DRD4/SLC6A2/VPS52/SLC22A1/LILRB1/…	146
BP	GO:0006869	lipid transport	203/6351	456/18888	0.445175	1.32396	4.98418	6.57506e-07	5.9471e-05	4.52338e-05	ABCD3/TMF1/PRELID3A/SPNS2/SPP1/VPS4B/TREM2/CPT2/RELCH/SCP2/PCSK9/VPS13D/SAR1B/APOE/LRP10/CEACAM1/SLC10A5/APOC1/INHBA/PRKCD/ERFE/TNFRSF11A/KCNJ8/AQP9/STX12/CIDEC/P2RX4/CERT1/UCP3/SCARB1/RBP1/CRY2/SLC27A6/CETP/GAL/LIPG/TNFSF11/NMB/SLC25A17/ANO7/PRKN/ITGAV/SLC22A11/CLPTM1L/ATP8B3/SLCO1A2/DISP3/GRAMD1A/ATP10B/SGPP1/SLC2A1/PLA2G12A/ENPP7/TMEM97/LRAT/GRAMD1C/STARD4/SPX/SPG11/NME4/ABCD1/SLCO1B3/ATP8A2/Y…	203
BP	GO:0006941	striated muscle contraction	97/6351	191/18888	0.507853	1.51037	5.04566	6.71641e-07	5.9471e-05	4.52338e-05	GPD1L/GJC1/ATP2A1/CASQ1/MYL3/TTN/EHD3/KCNJ8/TNNC2/P2RX4/SCN7A/NKX2-5/KCNE4/ACTN3/ADCY10/CTNNA3/ATP1A2/SCN2A/TNNC1/ANK2/STAC3/PLN/TCAP/FLNA/TNNI2/KLHL41/SCN2B/GJA1/GATA4/ATP2A2/MYBPC3/UCN/STRIT1/HRC/ATP8A2/GSTO1/TNNI3/RYR3/MYH6/ADRA1B/CACNA1S/SCN9A/MYH7/SCN8A/LMOD3/DMD/TMEM38A/CXCR4/GAA/CAV1/STAC2/RYR1/GSN/NUP155/CALM1/SNTA1/SYNM/CACNA1C/DSG2/KCNJ3/MAP2K6/MYH14/TNNT3/SCN4A/AKAP9/DTNA/NR4A1/HSP90AA…	97
BP	GO:0031589	cell-substrate adhesion	165/6351	359/18888	0.45961	1.36689	4.99531	6.74954e-07	5.9471e-05	4.52338e-05	COL13A1/CDH11/FAM107A/SLK/SPRY4/POSTN/THY1/TNXB/LAMB1/COL1A1/ADAMTS12/SORBS1/COL8A1/COL3A1/ONECUT2/MMP12/PLAU/PHLDB2/NPNT/ITGA1/ANGPT2/TYRO3/EMILIN1/NID2/FN1/KIF14/MELTF/ITGA2B/RREB1/COL26A1/GREM1/ONECUT1/ACTN3/ITGAX/CASK/RHOA/PDGFB/LYVE1/TNN/ITGA11/ITGA6/COL16A1/PKHD1/ITGA5/MMP14/TRIOBP/FLNA/RAC3/DMP1/NID1/ACTN2/COL5A3/ITGAV/LAMC1/EPHA1/MYOC/TACSTD2/SERPINE1/CEACAM6/ARHGAP6/THSD1/TTYH1/KANK1/LIM…	165
BP	GO:0000280	nuclear division	199/6351	446/18888	0.446188	1.32697	4.97372	6.96657e-07	5.97242e-05	4.54264e-05	KAT2B/P3H4/EME1/HOXA13/CDCA5/VPS4B/MYBL2/CDC25B/RAB11A/TTN/CUL3/UBE2S/MOV10L1/BIRC5/SPAG5/MTBP/TOM1L2/RAD51AP1/RAD54B/RAD54L/KIF14/PSMC3IP/PKMYT1/MSX1/KNSTRN/TRIP13/NEK2/KNTC1/STRA8/KIF4A/TEX15/KIF18B/NDE1/ESPL1/CCSAP/RAD51/TUBG2/UBE2C/RHOA/NFIA/CHMP2B/TPX2/PDGFB/AURKB/KIF2C/TEX11/RAD51D/NCAPH/NUF2/MAD2L2/DUSP1/SPHK1/AURKA/MAD1L1/FLNA/CCDC8/CCNB2/XRCC3/NME6/SYCP2L/SPC24/RANBP1/CHEK1/KIF22/CDC25C/…	199
BP	GO:0042391	regulation of membrane potential	199/6351	446/18888	0.446188	1.32697	4.97372	6.96657e-07	5.97242e-05	4.54264e-05	GPD1L/GRIN2D/GJC1/TREM2/STX1A/GNA14/MAPT/CLCN1/KCNMB3/RGS4/EHD3/SLC1A6/KCNJ8/NDUFS1/GABRD/KCNB1/CHRNA6/P2RX4/SCN7A/KCNK9/SLMAP/IFI6/KCNE4/ADCY10/CTNNA3/SHANK1/HTR3B/CCN6/ATP1A2/GABBR1/SCN2A/UNC13B/ANK2/CHRNA10/NRCAM/SLC25A36/RIMS2/PLN/CNGB1/CHRNA9/ATP1B3/PRKN/BID/FLNA/LRRK2/APP/CACNA1H/ACTN2/SLC4A3/SCN2B/MYOC/NETO1/GJA1/TBC1D24/TRDN/PARP1/ATP2A2/COL6A1/PYCR1/PINK1/KCNAB2/FHL1/NLGN2/GABRP/RNF122/K…	199
BP	GO:1904062	regulation of monoatomic cation transmembrane transport	145/6351	309/18888	0.469256	1.39558	4.99003	7.29862e-07	6.17366e-05	4.6957e-05	GPD1L/GRIN2D/ATP2A1/MMP9/HAP1/CASQ1/THY1/TREM2/CHP1/PCSK9/STK39/KCNAB1/RGS4/XCL1/DHRS7C/P2RX4/SLMAP/KCNE4/EPO/AKAP5/HECW2/ATP1A2/HAMP/GAL/AHNAK/ANK2/STAC3/RGS9/GNB5/PLN/ATP1B3/FLNA/F2R/ACTN2/SCN2B/NETO1/PLP1/TRDN/SLN/EDN3/KCNAB2/HPCA/STRIT1/FHL1/TRPC3/PLCG1/CXCL9/HRC/LRRC55/YWHAH/DIAPH1/OXSR1/GSTO1/CAPN3/DRD4/PDZK1/AKAP6/KCNAB3/F2/PDPK1/CACNG6/PRNP/DMD/TMEM38A/CAV1/STAC2/JPH2/NTSR1/PTPN3/LIME1/AN…	145
BP	GO:0050808	synapse organization	217/6351	493/18888	0.440162	1.30905	4.94891	7.60724e-07	6.35004e-05	4.82986e-05	COL4A1/CAST/SLC6A1/SORT1/PCDH17/CLSTN3/TREM2/LRFN4/MAPT/APPL1/COL4A5/APOE/PTK7/KCNJ8/GPR158/ICAM5/C1QL1/AMIGO2/PDLIM5/SYNDIG1/ARF6/SRPX2/SNCB/RHOA/ITPKA/NFIA/SHANK1/CHMP2B/UNC13B/ADD2/SLC25A46/MYOT/LINGO4/NRCAM/LRFN1/SEMA3F/ADGRF1/CAP2/DLGAP3/FLNA/LRRK2/RAC3/APP/AGRN/F2R/TPBG/WASF2/ASAP1/SPTBN2/NTRK1/SDK2/CDH8/ADGRB1/THBS2/RAB29/CDH6/UNC13A/ADGRL3/HDAC6/STAU2/ROR2/STK38/NLGN2/PLXND1/POTEF/PFN2/SP…	217
BP	GO:0003015	heart process	125/6351	260/18888	0.480769	1.42982	4.96699	8.67815e-07	7.07982e-05	5.38493e-05	GPD1L/GJC1/ATP2A1/SHOX2/MYL3/NOX4/TTN/RGS4/EHD3/APLN/KCNJ8/HOPX/ATP2B2/P2RX4/SCN7A/NKX2-5/EXT1/CYP2J2/KCNE4/TBX2/ADCY10/CTNNA3/ATP1A2/SCN2A/TNNC1/ADA/ANK2/SGCG/HSPB7/PLN/TCAP/FLNA/TNNI2/CACNA1H/SLC4A3/MYL7/SCN2B/GJA1/TRDN/GATA4/ATP2A2/MYBPC3/EDN3/UCN/SPX/HRC/GSTO1/TNNI3/APELA/MYH6/TBX18/ADRA1B/SLC8A2/SCN9A/MYH7/SCN8A/DES/ATP2B1/DMD/TMEM38A/TMIGD3/CXCR4/GAA/CAV1/GSN/NUP155/CALM1/SNTA1/FXYD1/TMEM16…	125
BP	GO:0007599	hemostasis	114/6351	233/18888	0.48927	1.4551	4.975	8.7047e-07	7.07982e-05	5.38493e-05	ST3GAL4/F2RL2/GNA12/BLOC1S3/COL3A1/APOE/VAV2/CEACAM1/PRKCD/F10/PLAU/TYRO3/DGKI/PAFAH2/EMILIN1/PDIA2/FAP/PLAUR/PDGFB/TEC/RAB27A/ADTRP/PROCR/PROC/FLNA/ENPP4/EMILIN2/DGKG/PDGFA/F2R/SERPINE1/SERPINA1/AK3/MMRN1/SERPINB2/AP3B1/PDPN/SLC6A4/FZD6/TBXA2R/EPHB2/CPB2/STXBP3/FGA/DGKA/F2/HNF4A/IL6ST/FCER1G/GP6/TSPAN18/CAV1/TFPI2/USF1/KRT1/ANXA5/FGB/F5/SLC4A1/GNAQ/PLCG2/SERPINA10/VAV3/P2RX1/SLC7A11/VKORC1/MERTK…	114
BP	GO:0055001	muscle cell development	102/6351	204/18888	0.5	1.48701	4.97764	9.04813e-07	7.26599e-05	5.52653e-05	MYOM1/MYLK3/CASQ1/LDB3/NIBAN2/TMOD3/SHOX2/OBSCN/SORBS2/MYOZ1/TTN/RGS4/NEB/TMOD4/PDLIM5/CFL2/ALPK3/UCHL1/NKX2-5/ACTN3/PGM5/MEIS1/ANK2/STAC3/TCAP/SMYD3/ACTN2/KLHL41/TMEM182/GATA4/ATP2A2/MYBPC3/COL6A1/ACTA1/CDK1/PI16/SPG11/LOX/ASB2/ALPK2/SYNPO2L/LMOD2/PDGFRB/SYPL2/CAPN3/MYOM3/MAP2K4/NRAP/MYH6/TBX18/TMOD1/LMOD1/ACTL8/CACNA1S/AKAP6/MYH7/LMOD3/COL14A1/DMD/MYBPC1/RYR1/VEGFA/ACTN1/P2RX2/ISL1/KDM1A/MYPN/N…	102
BP	GO:0035296	regulation of tube diameter	80/6351	152/18888	0.526316	1.56527	4.98021	1.00584e-06	7.87782e-05	5.99189e-05	KAT2B/SMTNL1/PLOD3/APOE/HTR1D/KCNJ8/ITGA1/EXT1/ZDHHC21/SCNN1B/P2RY2/RHOA/CBS/ATP1A2/CHRM3/HTR2B/F2R/GUCY1A1/SOD3/EDN3/UCN/ADCY6/SLC6A4/FOXC2/TBXA2R/CYSLTR1/ADRA1D/KLF2/ADRA1B/FGA/ATP2B1/CAV1/PER2/KCNMB4/SNTA1/HTR7/FGB/BBS2/ADRB3/GPER1/P2RX1/EXT2/DRD5/CD38/MMP2/ITGA4/HTR1B/COMP/SCPEP1/ADRA2B/AVPR2/SVEP1/ACTA2/TACR1/GPX1/ACE/BDKRB2/ECE1/PTGS2/ADRA2C/VSTM4/OXTR/KNG1/FGG/DOCK5/CRP/ADRB2/DBH/KCNMA1/AD…	80
BP	GO:0097746	blood vessel diameter maintenance	80/6351	152/18888	0.526316	1.56527	4.98021	1.00584e-06	7.87782e-05	5.99189e-05	KAT2B/SMTNL1/PLOD3/APOE/HTR1D/KCNJ8/ITGA1/EXT1/ZDHHC21/SCNN1B/P2RY2/RHOA/CBS/ATP1A2/CHRM3/HTR2B/F2R/GUCY1A1/SOD3/EDN3/UCN/ADCY6/SLC6A4/FOXC2/TBXA2R/CYSLTR1/ADRA1D/KLF2/ADRA1B/FGA/ATP2B1/CAV1/PER2/KCNMB4/SNTA1/HTR7/FGB/BBS2/ADRB3/GPER1/P2RX1/EXT2/DRD5/CD38/MMP2/ITGA4/HTR1B/COMP/SCPEP1/ADRA2B/AVPR2/SVEP1/ACTA2/TACR1/GPX1/ACE/BDKRB2/ECE1/PTGS2/ADRA2C/VSTM4/OXTR/KNG1/FGG/DOCK5/CRP/ADRB2/DBH/KCNMA1/AD…	80
BP	GO:0051146	striated muscle cell differentiation	146/6351	313/18888	0.466454	1.38724	4.91696	1.0297e-06	7.96634e-05	6.05922e-05	MYOM1/ADAM12/MYLK3/CASQ1/LDB3/SORT1/NIBAN2/TMOD3/SHOX2/OBSCN/RPL3L/SORBS2/MYOZ1/NOX4/ACADM/TTN/RGS4/NEB/TGFB1/TMOD4/KCNJ8/HOPX/PDLIM5/MSX1/CFL2/ALPK3/NKX2-5/GREM1/ACTN3/PGM5/MEIS1/STAC3/KLF5/CEACAM5/TCAP/SMYD3/KAT2A/MMP14/CACNA1H/ACTN2/KLHL41/CAPN2/TMEM182/WT1/GATA4/MYBPC3/ADGRB1/COL6A1/ACTA1/BARX2/ACVR1/CDK1/PI16/PLEKHO1/SPG11/PTGFRN/CXCL9/ASB2/ALPK2/SYNPO2L/LMOD2/PDGFRB/CAPN3/MYOM3/MAP2K4/RBM24…	146
BP	GO:0030203	glycosaminoglycan metabolic process	62/6351	111/18888	0.558559	1.66116	4.97237	1.18952e-06	9.09194e-05	6.91535e-05	CHST2/ST3GAL4/CHST7/TGFB1/ST3GAL3/EXT1/CHST11/HS3ST1/PDGFB/PGLYRP2/LYVE1/B3GNT7/B3GNT4/B3GAT3/XYLT2/CSGALNACT2/CHSY3/CHPF/B3GNT3/NDST1/CHST14/PGLYRP1/LYG2/LYG1/HEXA/TNFAIP6/HAS1/CHPF2/PXYLP1/GALNT5/CHST12/SMPD3/CHST15/IL1B/CHST13/EXT2/ST3GAL2/SLC10A7/CHST3/CHST1/SLC35B2/ABCC5/UST/CHST9/EGF/CHST6/HS3ST2/HYAL1/FUCA1/HAS3/HAS2/B3GALT6/CEMIP2/HMMR/ITIH5/ITIH3/CD44/ITIH1/EDNRA/PGLYRP3/UGDH/CSGALNACT1	62
BP	GO:0050804	modulation of chemical synaptic transmission	216/6351	493/18888	0.438134	1.30302	4.85231	1.20751e-06	9.10635e-05	6.92631e-05	GRIN2D/CPEB3/HAP1/APBA2/CDH11/CALB1/SLC6A1/FAM107A/PCDH17/RAB5A/CLSTN3/STX1A/CACNA1B/MAPT/APOE/MAPK3/LGI1/RGS4/BCHE/GPR158/DGKI/KCNB1/NR2E1/CHRNA6/ABR/CASK/AKAP5/SYT1/ITPKA/SHANK1/CHMP2B/ATP1A2/GABBR1/BTBD9/STXBP5/EIF4EBP2/PHF24/GUCY1B1/RIMS2/DLGAP3/KAT2A/PRKN/LRRK2/APP/F2R/CCL2/NETO1/TBC1D24/NTRK1/RASGRF1/GUCY1A1/ATP2A2/ADGRB1/UNC13A/HDAC6/STAU2/PINK1/CACNG5/UCN/ROR2/BRSK1/NLGN2/PFN2/PLCG1/SLC6A…	216
BP	GO:0060047	heart contraction	120/6351	249/18888	0.481928	1.43326	4.8983	1.22011e-06	9.10635e-05	6.92631e-05	GPD1L/GJC1/ATP2A1/SHOX2/MYL3/TTN/RGS4/EHD3/APLN/KCNJ8/HOPX/ATP2B2/P2RX4/SCN7A/NKX2-5/EXT1/CYP2J2/KCNE4/TBX2/ADCY10/CTNNA3/ATP1A2/SCN2A/TNNC1/ADA/ANK2/SGCG/HSPB7/PLN/TCAP/FLNA/TNNI2/CACNA1H/SLC4A3/MYL7/SCN2B/GJA1/TRDN/GATA4/ATP2A2/MYBPC3/EDN3/UCN/SPX/HRC/GSTO1/TNNI3/APELA/MYH6/TBX18/ADRA1B/SLC8A2/SCN9A/MYH7/SCN8A/DES/ATP2B1/DMD/TMEM38A/TMIGD3/CXCR4/GAA/CAV1/GSN/NUP155/CALM1/SNTA1/FXYD1/TMEM161B/EX…	120
BP	GO:0043410	positive regulation of MAPK cascade	209/6351	475/18888	0.44	1.30857	4.84777	1.24767e-06	9.20377e-05	7.00041e-05	MAP4K2/IL11/SASH1/CCL11/ELANE/TREM2/STK39/NOX4/APOE/MAPK3/HTR2C/INHBA/TGFB1/TNFRSF11A/NPNT/ITGA1/FGF19/NECAB2/XCL1/NEK10/EPO/WWC1/KSR1/KLB/CCL23/MYD88/PDGFB/STK3/CD24/TNFSF11/ADAM8/MFHAS1/CXCL17/SPHK1/HTR2B/LRRK2/FGFR4/APP/PDGFA/F2R/EIF2AK2/CCL2/GPNMB/TLR3/TPBG/MYOC/GADD45B/NTRK1/DVL3/GDF6/EDN3/RAF1/GSDME/DOK3/NPY5R/GRM4/NDST1/PDGFRB/TGFB3/LAMTOR3/MAP2K4/CCL7/DRD4/APELA/NRG1/ADRA1B/TLR6/FGA/TNFAI…	209
BP	GO:0042310	vasoconstriction	52/6351	89/18888	0.58427	1.73763	4.96446	1.35474e-06	9.87873e-05	7.51379e-05	SMTNL1/HTR1D/ZDHHC21/SCNN1B/RHOA/ATP1A2/CHRM3/HTR2B/F2R/EDN3/SLC6A4/TBXA2R/CYSLTR1/ADRA1D/ADRA1B/FGA/ATP2B1/CAV1/PER2/KCNMB4/SNTA1/HTR7/FGB/BBS2/P2RX1/DRD5/CD38/MMP2/ITGA4/HTR1B/COMP/ADRA2B/AVPR2/SVEP1/ACTA2/TACR1/ACE/BDKRB2/ECE1/PTGS2/ADRA2C/OXTR/FGG/DOCK5/CRP/DBH/ADM/EGFR/HRH2/EDNRA/ITGB1/KEL	52
BP	GO:0035150	regulation of tube size	80/6351	153/18888	0.522876	1.55504	4.90627	1.41764e-06	0.000101425	7.71439e-05	KAT2B/SMTNL1/PLOD3/APOE/HTR1D/KCNJ8/ITGA1/EXT1/ZDHHC21/SCNN1B/P2RY2/RHOA/CBS/ATP1A2/CHRM3/HTR2B/F2R/GUCY1A1/SOD3/EDN3/UCN/ADCY6/SLC6A4/FOXC2/TBXA2R/CYSLTR1/ADRA1D/KLF2/ADRA1B/FGA/ATP2B1/CAV1/PER2/KCNMB4/SNTA1/HTR7/FGB/BBS2/ADRB3/GPER1/P2RX1/EXT2/DRD5/CD38/MMP2/ITGA4/HTR1B/COMP/SCPEP1/ADRA2B/AVPR2/SVEP1/ACTA2/TACR1/GPX1/ACE/BDKRB2/ECE1/PTGS2/ADRA2C/VSTM4/OXTR/KNG1/FGG/DOCK5/CRP/ADRB2/DBH/KCNMA1/AD…	80
BP	GO:0051592	response to calcium ion	77/6351	146/18888	0.527397	1.56849	4.90791	1.43365e-06	0.000101425	7.71439e-05	SLC6A1/ANXA11/TTN/KCNMB3/TRPM2/CLIC4/KCNB1/SLC25A23/SYT1/ITPKA/ECT2/CPNE7/FOS/PCSK1/DPEP1/GDI1/SYT5/RASAL1/ITPKC/AQP3/HPCA/TRPC3/SLC25A12/CAPN3/PRKAA2/CPNE3/AHCYL1/RYR3/S100A16/FGA/NEUROD2/CAV1/RYR1/SYT8/KCNMB4/CALM1/FGB/FOSB/PLCG2/SYT12/SYT3/CPNE5/JUNB/CPNE6/TRPV6/CPNE1/KCNH1/AKR1C3/ACER1/ALOX15/RYR2/ADGRV1/SYT7/STIM1/IQGAP1/SLC25A24/SYT4/SMPD1/CARF/CACNG2/CPNE8/INHBB/TNNT2/FGG/CASQ2/PPIF/ITPKB/…	77
BP	GO:0099177	regulation of trans-synaptic signaling	216/6351	494/18888	0.437247	1.30038	4.81508	1.43888e-06	0.000101425	7.71439e-05	GRIN2D/CPEB3/HAP1/APBA2/CDH11/CALB1/SLC6A1/FAM107A/PCDH17/RAB5A/CLSTN3/STX1A/CACNA1B/MAPT/APOE/MAPK3/LGI1/RGS4/BCHE/GPR158/DGKI/KCNB1/NR2E1/CHRNA6/ABR/CASK/AKAP5/SYT1/ITPKA/SHANK1/CHMP2B/ATP1A2/GABBR1/BTBD9/STXBP5/EIF4EBP2/PHF24/GUCY1B1/RIMS2/DLGAP3/KAT2A/PRKN/LRRK2/APP/F2R/CCL2/NETO1/TBC1D24/NTRK1/RASGRF1/GUCY1A1/ATP2A2/ADGRB1/UNC13A/HDAC6/STAU2/PINK1/CACNG5/UCN/ROR2/BRSK1/NLGN2/PFN2/PLCG1/SLC6A…	216
BP	GO:0007492	endoderm development	50/6351	85/18888	0.588235	1.74942	4.92866	1.63015e-06	0.000113449	8.62899e-05	COL4A2/MMP9/COL11A1/HOXC11/LAMB1/COL7A1/HMGA2/COL8A1/DUSP5/INHBA/COL5A2/FN1/EXT1/ONECUT1/MIXL1/COL12A1/PAX9/CTR9/DUSP1/ITGA5/MMP14/ITGAV/LAMC1/MMP8/GATA4/COL6A1/LAMB3/COL5A1/SETD2/LHX1/HSBP1/APELA/LAMA3/EOMES/SOX7/MMP2/ITGA4/VTN/MMP15/FGF8/ITGB5/ITGB2/TBX20/MYH9/NKX2-1/SMAD3/NANOG/DUSP2/DUSP4/HNF1B	50
BP	GO:0051347	positive regulation of transferase activity	170/6351	376/18888	0.452128	1.34464	4.80435	1.64523e-06	0.000113449	8.62899e-05	MAP4K2/SASH1/RFC4/SLC11A1/ELANE/TREM2/DSCC1/HMGA2/MAPT/NOX4/APOE/MAPK3/CLSPN/PRKCD/UBE2S/MMD/TNFRSF11A/ERBB3/TYRO3/CHTF18/KIF14/NEK10/NEK2/PRIM2/GREM1/EPHA2/STRADB/PARN/UBE2C/RHOA/TPX2/PDGFB/CD24/AURKB/SNX9/TNFSF11/ECT2/TTBK1/UNC119/MAGEC2/HTR2B/LRRK2/ACD/FGFR4/PDGFA/CCDC88A/TLR3/EPHA1/EEF1A2/DLG3/NTRK1/NVL/MARK2/EDN3/PINK1/ROR2/PLK1/EPHB4/ADIPOQ/PDGFRB/LRP8/TNFRSF10B/DRD4/NRG1/POLG2/TLR6/SLC8A2/…	170
BP	GO:0003205	cardiac chamber development	86/6351	168/18888	0.511905	1.52241	4.84087	1.84849e-06	0.00012575	9.56457e-05	COL11A1/SHOX2/HOXA13/MYL3/SOX11/FZD2/PTK7/TGFB1/KCNJ8/PRDM1/WNT2/NKX2-5/SALL4/TBX2/HEYL/TNNC1/ADAMTS6/ANK2/HECTD1/FOXH1/GATA4/MYBPC3/ACVR1/PLXND1/GATA3/NPY5R/DLL4/NDST1/FOXC2/TNNI3/NRG1/MYH6/POU4F1/XIRP2/HIF1A/MYH7/CITED2/HEY1/SMAD6/PDE2A/TRIP11/DHRS3/NOTCH2/JAG1/ADGRG6/DAND5/ISL1/MSX2/FGF8/TGFBR1/MATR3/TBX20/IGF1R/SALL1/WNT11/RYR2/ADPRHL1/SOX4/PPP1R13L/ENG/SEMA3C/NSD2/SLIT3/MYL2/BMP2/TNNI1/CCN1/…	86
BP	GO:0010721	negative regulation of cell development	135/6351	288/18888	0.46875	1.39407	4.79646	1.86325e-06	0.00012575	9.56457e-05	CTNNA1/GORASP1/SEMA4F/DLX2/CCL11/SPP1/THY1/TREM2/SOCS1/SOX11/LHX2/CEACAM1/VAX1/ZBTB7B/INHBA/ANXA1/RTN4R/ERFE/TNFSF4/PTHLH/DLX1/FRZB/DRAXIN/NR2E1/SEMA5B/PAEP/NKX6-1/DLL3/IL17D/DNAJB11/TLX2/FSTL3/RFLNB/SNAI2/PGLYRP2/PAX6/RNF10/TRIM46/PLXNA3/SEMA3F/JAK3/RUNX3/CTLA4/GDI1/TLR3/PCM1/ARHGAP4/KIAA0319/LAG3/HDAC6/CLDN18/LOXL3/FOXP3/ADIPOQ/YWHAH/EPHB2/PGLYRP1/HLA-G/F2/CDK6/IFNL1/LILRB1/DCC/LILRB4/VEGFA/TNF…	135
BP	GO:0050817	coagulation	112/6351	231/18888	0.484848	1.44195	4.8102	1.8893e-06	0.000126165	9.59616e-05	ST3GAL4/F2RL2/GNA12/BLOC1S3/COL3A1/APOE/VAV2/CEACAM1/PRKCD/F10/PLAU/TYRO3/DGKI/PAFAH2/EMILIN1/PDIA2/FAP/PLAUR/PDGFB/TEC/RAB27A/ADTRP/PROCR/PROC/FLNA/ENPP4/EMILIN2/DGKG/PDGFA/F2R/SERPINE1/SERPINA1/AK3/MMRN1/SERPINB2/AP3B1/PDPN/SLC6A4/FZD6/TBXA2R/EPHB2/CPB2/STXBP3/FGA/DGKA/F2/HNF4A/IL6ST/FCER1G/GP6/CAV1/TFPI2/USF1/KRT1/ANXA5/FGB/F5/SLC4A1/GNAQ/PLCG2/SERPINA10/VAV3/P2RX1/SLC7A11/VKORC1/MERTK/ITPK1/I…	112
BP	GO:0034762	regulation of transmembrane transport	213/6351	489/18888	0.435583	1.29543	4.71108	2.34365e-06	0.000154877	0.000117799	GPD1L/GRIN2D/ATP2A1/MMP9/HAP1/CASQ1/THY1/TREM2/SLC26A6/CHP1/SORBS1/PCSK9/APPL1/STK39/KCNAB1/RGS4/ERFE/KCNJ8/FGF19/XCL1/DHRS7C/P2RX4/SLMAP/KCNE4/EPO/CRBN/AKAP5/HECW2/PIM1/SHANK1/ATP1A2/HAMP/GAL/AHNAK/CHRM3/ANK2/STAC3/RGS9/GNB5/PLN/ATP1B3/CALHM1/CTTNBP2NL/FLNA/APP/F2R/ACTN2/CCL2/ITLN1/OCLN/SCN2B/CAPN1/NETO1/PLP1/TRDN/SLN/KLF15/EDN3/KCNAB2/CACNG5/HPCA/STRIT1/FHL1/NLGN2/TRPC3/PLCG1/TERT/CXCL9/HRC/LRR…	213
BP	GO:0060562	epithelial tube morphogenesis	153/6351	335/18888	0.456716	1.35828	4.70921	2.64816e-06	0.000171568	0.000130495	COL4A1/PHACTR4/CTHRC1/KIF26B/HOXB7/CCL11/GBX2/LAMA1/HOXA11/TEAD2/HOXD11/ADAMTS12/LHX2/CXCR2/FZD2/PTK7/TGFB1/CLIC4/GDF7/NPNT/TIMELESS/WNT2/NKX2-5/EXT1/GREM1/SALL4/EPHA2/ITGAX/TBX2/RHOA/STK3/COBL/CTSZ/RARG/LGR5/TCAP/GRHL3/KAT2A/FOXH1/PKHD1/MMP14/MTHFR/ADAMTS16/TACSTD2/GJA1/SPINT1/WT1/GATA4/DVL3/SPRY1/ESRP2/ACVR1/IRX2/MTHFD1L/SETD2/PLXND1/GATA3/DLL4/LHX1/ASB2/FOXC2/FZD6/CCM2/MICAL2/PIK3CD/BTRC/RALA/…	153
BP	GO:0140014	mitotic nuclear division	130/6351	277/18888	0.469314	1.39575	4.7226	2.65033e-06	0.000171568	0.000130495	KAT2B/HOXA13/CDCA5/VPS4B/MYBL2/RAB11A/TTN/CUL3/UBE2S/BIRC5/SPAG5/MTBP/TOM1L2/KIF14/PKMYT1/KNSTRN/TRIP13/NEK2/KNTC1/KIF4A/KIF18B/NDE1/ESPL1/CCSAP/TUBG2/UBE2C/RHOA/NFIA/CHMP2B/TPX2/PDGFB/AURKB/KIF2C/NCAPH/NUF2/MAD2L2/DUSP1/SPHK1/AURKA/MAD1L1/FLNA/CCDC8/XRCC3/NME6/SPC24/RANBP1/CHEK1/KIF22/CDC25C/EDN3/CDK1/MAD2L1/BUB1/FBXO43/CDT1/IK/PLK1/KIF18A/KIF23/UHRF1/KLHDC8B/CDCA8/PDGFRB/CENPI/PRC1/CLASP2/NCAPD…	130
BP	GO:0015718	monocarboxylic acid transport	90/6351	179/18888	0.502793	1.49532	4.73904	2.87071e-06	0.000183957	0.000139918	ABCD3/SLC26A6/CPT2/SLC5A12/MPC1/APOE/SLC16A6/CEACAM1/SLC10A5/ERFE/TNFRSF11A/KCNJ8/AQP9/P2RX4/ACACB/RBP1/SLC27A6/TNFSF11/NMB/SLC25A17/SLC16A7/SLC22A11/SLCO1A2/SLC2A1/PLA2G12A/SPX/ABCD1/SLCO1B3/SLC16A1/SLCO1B1/SLC51B/FABP4/DRD4/CPT1B/SLC6A12/SLC22A1/PLA2G2A/PPARG/NTSR1/CROT/RBP5/PLA2G2F/LHCGR/SLC25A20/IL1B/ABCC4/AKR1C1/ACSL1/ABCC2/SLC10A7/SLC27A3/IL1A/FABP3/SLC17A5/PMP2/MAP2K6/SLC6A13/ABCB4/SLC10A4…	90
BP	GO:1902476	chloride transmembrane transport	60/6351	109/18888	0.550459	1.63708	4.74759	3.34945e-06	0.000212267	0.00016145	SLC6A1/SLC26A6/TTYH3/CLCN1/CLIC4/CLCA4/SLC26A2/GABRD/ANO8/CLCN3/CLCN2/ANO5/ANO7/CLIC5/SLC1A4/SLC12A8/ANO1/SLC4A3/CLDN4/ANO10/TTYH1/CLIC3/PACC1/GABRP/BEST2/SLC12A5/GABRG2/GABRR2/SLC4A8/ANO4/SLC4A1/FXYD3/FXYD1/TTYH2/CFTR/SLC12A9/CLCN4/CLIC6/SLC1A1/BEST3/CLCNKB/SLC12A7/GABRQ/GLRA3/NMUR2/GABRA5/GABRE/SLC12A4/GABRR1/ANO3/SLC12A3/GABRB1/GABRG3/APOL1/SLC12A6/SLC12A1/SLC26A5/SLC26A3/GLRA2/CLDN17	60
BP	GO:0055074	calcium ion homeostasis	149/6351	326/18888	0.457055	1.35929	4.65746	3.3794e-06	0.000212267	0.00016145	STC2/SNX10/ATP2A1/HAP1/CASQ1/CALB1/CCL11/THY1/ELANE/TRPC4/APOE/HTR2C/TRPM2/XCL1/ATP2B2/DHRS7C/SLC25A23/TRPA1/CCL23/ATP1A2/ANK2/TNFSF11/PLN/CNGB1/ATP13A4/PKHD1/HTR2B/DDIT3/FLNA/APP/F2R/ATP2C1/IBTK/TRDN/ATP2A2/EDN3/HSP90B1/ATP7B/TRPC3/PLCG1/CXCL9/HRC/SMDT1/CYP27B1/SV2A/ATP13A3/DIAPH1/GSTO1/SYPL2/CAPN3/SLC24A2/CCL7/TNNI3/DRD4/RYR3/GRID2IP/SLC8A2/ERC2/CACNA1S/LETM1/AKAP6/WFS1/MICU2/F2/PDPK1/MCU/S100A…	149
BP	GO:0010975	regulation of neuron projection development	201/6351	460/18888	0.436957	1.29952	4.62879	3.47491e-06	0.000216126	0.000164386	KAT2B/GORASP1/SEMA4F/TRAK1/GOLGA4/SPP1/GPC2/THY1/SHOX2/MAPT/P3H1/APOE/PTK7/RTN4R/ITM2C/PLXNA1/CHN1/DRAXIN/KIF13B/LIMK1/NR2E1/SEMA5B/FN1/PDLIM5/ARF6/PTK6/EPO/ADCY10/HECW2/RHOA/ITPKA/TLX2/COBL/ABL2/PAX6/TNN/NRCAM/TRIM46/PLXNA3/SEMA3F/ITGA6/PLPPR5/FEZ1/MARK1/FLNA/LRRK2/GAK/DGKG/CCDC88A/GDI1/TBC1D24/ARHGAP4/KIAA0319/NTRK1/MARK2/RAB29/KANK1/HDAC6/STAU2/TRPV2/ROR2/BRSK1/PLXND1/ADCY6/CHODL/GATA3/CAPRIN2…	201
BP	GO:0072001	renal system development	150/6351	329/18888	0.455927	1.35594	4.63552	3.72046e-06	0.000229151	0.000174293	COL4A1/KIF26B/HOXB7/MMP9/CALB1/HPGD/HOXC11/HOXA11/HOXD11/SOX11/PCSK9/CXCR2/PTK7/KCNJ8/PRDM1/NPNT/ANGPT2/EXT1/GREM1/ODC1/ZBTB16/RHOA/NFIA/PDGFB/CD24/HEYL/UPK3A/EGR1/ADAMTS6/GPR4/GCNT3/LGR5/PKHD1/LRRK2/PDGFA/NID1/ADAMTS16/AQP2/TACSTD2/TNS2/ENPEP/SULF1/WT1/SPRY1/GDF6/KLF15/IRX2/ID3/PLXND1/ACAT1/GATA3/GLIS2/LHX1/GDF11/FOXC2/CASP9/ADIPOQ/PDGFRB/MMP17/TBX18/NUP107/CENPF/WFS1/FADD/EPCAM/SLC22A1/FMN1/SMA…	150
BP	GO:0070661	leukocyte proliferation	159/6351	352/18888	0.451705	1.34338	4.62852	3.76111e-06	0.000229428	0.000174503	CD276/SLC11A1/TNFRSF4/TREM2/SOX11/SH2D2A/MAPK3/HPRT1/ZBTB7B/ANXA1/PRKCD/TNFSF4/CSF2/TICAM1/XCL1/CD80/TNFRSF9/EPO/GREM1/RASSF5/MYD88/CD24/GAL/MSN/ITCH/ADA/TNFSF11/FCGR3A/NMB/CD70/IL4I1/MAD1L1/BID/BST2/CTLA4/CD320/GPNMB/TFRC/IL12A/LGALS3/GJA1/VSIR/MARCHF7/EFNB1/DHPS/SLC39A10/FOXP3/ZP4/CBLB/EPHB2/ELF4/HLA-G/TNFSF18/HSPD1/IL33/FADD/ZP3/ATAD5/PRNP/IL6ST/HLA-A/RIPK3/RIPK2/LILRB1/TNFAIP3/LILRB4/HAVCR2/C…	159
BP	GO:0001822	kidney development	146/6351	319/18888	0.45768	1.36115	4.63015	3.84822e-06	0.000232196	0.000176609	KIF26B/HOXB7/MMP9/CALB1/HPGD/HOXC11/HOXA11/HOXD11/SOX11/PCSK9/CXCR2/PTK7/KCNJ8/PRDM1/NPNT/ANGPT2/EXT1/GREM1/ODC1/ZBTB16/RHOA/PDGFB/CD24/HEYL/UPK3A/EGR1/ADAMTS6/GPR4/GCNT3/PKHD1/LRRK2/PDGFA/NID1/ADAMTS16/AQP2/TACSTD2/TNS2/ENPEP/SULF1/WT1/SPRY1/GDF6/KLF15/IRX2/ID3/PLXND1/ACAT1/GATA3/GLIS2/LHX1/GDF11/FOXC2/CASP9/ADIPOQ/PDGFRB/MMP17/NUP107/CENPF/WFS1/FADD/EPCAM/SLC22A1/FMN1/SMAD6/VEGFA/ARID5B/AP1B1/L…	146
BP	GO:0009952	anterior/posterior pattern specification	106/6351	219/18888	0.484018	1.43948	4.65593	3.8797e-06	0.000232196	0.000176609	HOXD10/HOXC13/HOXB7/HOXD13/HOXC9/EN1/HOXB9/GBX2/HOXC11/HOXC8/HOXA10/HOXC6/HOXA11/CDX1/FEZF1/PLD6/HOXD9/HOXC10/XRCC2/WNT2/TDRD5/MSX1/DLL3/HES7/ZBTB16/COBL/HEYL/PAX6/BHLHE40/RARG/HOXB8/TCAP/AURKA/KAT2A/FOXH1/DDIT3/ALX4/POFUT1/WT1/GATA4/TCF15/CDX2/ACVR2A/HIPK1/RNF2/LHX1/GDF11/POGLUT1/FOXC2/HES4/RIPPLY2/TDRD6/TBX18/HOXC4/HOXA2/LFNG/HEY1/TASOR/HOXA9/HHEX/ALDH1A2/WNT3/BASP1/MSX2/FGF8/TGFBR1/HOXD4/HOXD8…	106
BP	GO:0051784	negative regulation of nuclear division	39/6351	63/18888	0.619048	1.84106	4.75922	3.9721e-06	0.000235505	0.000179126	BIRC5/MTBP/TOM1L2/TRIP13/KNTC1/AURKB/NUF2/MAD2L2/DUSP1/MAD1L1/XRCC3/NME6/SPC24/CHEK1/MAD2L1/BUB1/FBXO43/IK/PLK1/CDCA8/DMRT1/RAD21/CENPF/NDC80/CDC20/RAD1/HASPIN/SPC25/LIF/BUB1B/FBXO5/APC/ZWINT/TTK/KNL1/PRAP1/CCNB1/RPS6KA2/NANOS2	39
BP	GO:0010038	response to metal ion	162/6351	360/18888	0.45	1.33831	4.61271	4.01121e-06	0.000235622	0.000179214	DLG2/MMP9/SLC6A1/ANXA11/SLC11A1/MAPT/STK39/ALAD/MAPK3/MT1A/TTN/KCNMB3/LOXL2/TRPM2/CLIC4/KCNB1/MTF1/P2RX4/SLC25A23/LTA4H/SYT1/ITPKA/HAMP/SLC11A2/TNNC1/ECT2/CPNE7/FOS/PCSK1/DPEP1/SLC30A3/PRKN/LRRK2/CACNA1H/GDI1/AQP2/SYT5/TFRC/RASAL1/PARP1/ITPKC/SOD3/CDK1/HSP90B1/ATP7B/AQP3/HPCA/SETD2/TRPC3/TERT/SLC25A12/CASP9/HSF1/CAPN3/PRKAA2/CPNE3/FABP4/NUDT1/SLC13A2/SLC13A5/AHCYL1/KCNA1/RYR3/S100A16/FGA/HIF1A/NE…	162
BP	GO:0071277	cellular response to calcium ion	50/6351	87/18888	0.574713	1.70921	4.71898	4.16723e-06	0.000242431	0.000184394	TRPM2/CLIC4/KCNB1/SLC25A23/SYT1/ITPKA/ECT2/CPNE7/FOS/DPEP1/SYT5/RASAL1/ITPKC/HPCA/CAPN3/PRKAA2/CPNE3/RYR3/NEUROD2/RYR1/SYT8/FOSB/PLCG2/SYT12/SYT3/CPNE5/JUNB/CPNE6/CPNE1/KCNH1/AKR1C3/ACER1/ALOX15/ADGRV1/SYT7/IQGAP1/SLC25A24/SYT4/SMPD1/CARF/CPNE8/INHBB/PPIF/ITPKB/SYT15/GUCA1A/SYT9/SYT11/LCE1D/SCN5A	50
BP	GO:0007188	adenylate cyclase-modulating G protein-coupled receptor signaling pathway	118/6351	249/18888	0.473896	1.40937	4.62823	4.20356e-06	0.000242431	0.000184394	GNA14/GNA12/GPR176/PTGIR/HTR1D/PTHLH/ADGRB2/RXFP1/MC5R/ADGRE2/AKAP5/VIP/SSTR2/GABBR1/CHRM3/UCN2/ADGRE1/GPR4/PTH2R/ADGRF1/RIMS2/PLN/LGR5/ADGRD1/MCHR1/FLNA/WASF2/GPR161/ADGRB1/ADGRL3/GPR157/GABBR2/APLP1/ADCY6/CHRM5/CXCL9/GRM4/TBXA2R/ADGRL1/MC1R/ADRA1D/DRD4/ADRA1B/ADGRL2/CCR3/S1PR4/NPY1R/PDE2A/INSL3/LHCGR/ADGRD2/CXCL10/GNAQ/GNAI3/ADRB3/GPER1/ADGRG6/ADGRG2/DRD5/LPAR2/VIPR2/NME2/ARRDC3/FPR2/PTGER1/ITG…	118
BP	GO:0006820	monoatomic anion transport	86/6351	171/18888	0.502924	1.49571	4.63457	4.65803e-06	0.000266221	0.000202488	SLC6A1/SLC19A1/SLC26A6/TTYH3/CLCN1/CLIC4/CLCA4/SLC26A2/GABRD/ANO8/CLCN3/CLCN2/ANO5/ANO7/CLIC5/SLC39A14/SLC1A4/SLC12A8/ANO1/SLC4A3/CLDN4/ANO10/TTYH1/CLIC3/PACC1/GABRP/LRRC8C/BEST2/GPR89A/SLC12A5/LRRC8D/AHCYL1/PDZK1/GABRG2/PRNP/GABRR2/SLC4A8/WNK4/ANO4/SLC4A1/FXYD3/FXYD1/TTYH2/CFTR/SLC12A9/ABCC4/CLCN4/SLC5A5/CLIC6/SLC1A1/ABCC2/SLC17A5/ABCC5/GPR89B/BEST3/ABCC1/CLCNKB/SLC5A8/SLC12A7/GABRQ/GLRA3/NMUR2/…	86
BP	GO:0006821	chloride transport	66/6351	124/18888	0.532258	1.58295	4.63535	5.23584e-06	0.000296573	0.000225574	SLC6A1/SLC26A6/TTYH3/CLCN1/CLIC4/CLCA4/SLC26A2/GABRD/ANO8/CLCN3/CLCN2/ANO5/ANO7/CLIC5/SLC1A4/SLC12A8/ANO1/SLC4A3/CLDN4/ANO10/TTYH1/CLIC3/PACC1/GABRP/BEST2/SLC12A5/GABRG2/GABRR2/SLC4A8/WNK4/ANO4/SLC4A1/FXYD3/FXYD1/TTYH2/CFTR/SLC12A9/CLCN4/CLIC6/SLC1A1/BEST3/CLCNKB/SLC5A8/SLC12A7/GABRQ/GLRA3/NMUR2/OSTM1/GABRA5/GABRE/TSPO/SLC12A4/GABRR1/ANO3/ATP8B1/SLC12A3/GABRB1/GABRG3/APOL1/SLC12A6/SLC12A1/SLC26A5…	66
BP	GO:0050863	regulation of T cell activation	170/6351	382/18888	0.445026	1.32352	4.54651	5.29973e-06	0.000297535	0.000226306	CD276/SOX12/SLC46A2/THY1/SOCS1/SPINK5/SOCS6/ZBTB7B/ANXA1/FCHO1/PRDM1/TNFSF4/XCL1/CD80/PBRM1/TNFRSF9/EPO/ACTL6A/ZBTB16/RHOA/CD24/ITCH/ADA/ABL2/TNFSF11/CD70/ADAM8/IL4I1/JAK3/LGALS1/MAD1L1/KAT2A/BID/RUNX3/CTLA4/RAG1/TIGIT/CSK/CCL2/GPNMB/TFRC/IL12A/LGALS3/PAG1/ICOS/VSIR/LAG3/MARCHF7/CD83/FANCA/AP3B1/MAP3K8/EFNB1/DHPS/GATA3/DUSP3/LOXL3/FOXP3/ZP4/CYRIB/HLA-DOB/CBLB/TOX/HLA-G/TNFSF18/HSPD1/FADD/ZP3/PDPK…	170
BP	GO:0035987	endodermal cell differentiation	33/6351	51/18888	0.647059	1.92437	4.70467	5.49448e-06	0.000305763	0.000232564	COL4A2/MMP9/COL11A1/LAMB1/COL7A1/HMGA2/COL8A1/INHBA/COL5A2/FN1/MIXL1/COL12A1/CTR9/ITGA5/MMP14/ITGAV/MMP8/COL6A1/LAMB3/COL5A1/SETD2/HSBP1/LAMA3/EOMES/MMP2/ITGA4/VTN/MMP15/ITGB5/ITGB2/MYH9/NANOG/HNF1B	33
BP	GO:0061448	connective tissue development	133/6351	288/18888	0.461806	1.37342	4.54508	5.80167e-06	0.00032005	0.000243431	CCN4/BMP8A/COL11A1/DLX2/SERPINH1/SHOX2/HOXA11/COL1A1/ADAMTS12/HMGA2/SCIN/COL3A1/MAPK3/COL27A1/LOXL2/MATN3/ADAMTS7/TGFB1/GDF7/SLC26A2/MMP13/PTHLH/FRZB/MSX1/RXFP1/EXT1/CHST11/GREM1/ZBTB16/CBS/NFIA/PDGFB/RFLNB/ECM1/SNAI2/BGN/EGR1/GPR4/RORC/SLC39A14/RARG/NKX3-2/KAT2A/RUNX3/SULF1/PARP1/PITX1/WT1/COL6A1/NCOA1/GDF6/BARX2/KLF7/TBL1XR1/COL5A1/ACAT1/GATA3/LOX/RASAL2/FOXC2/PDGFRB/TAPT1/COL2A1/DGAT2/HIF1A/TG…	133
BP	GO:0030574	collagen catabolic process	30/6351	45/18888	0.666667	1.98268	4.69731	5.94904e-06	0.000325351	0.000247463	MMP11/MMP9/MMP3/MMP1/MMP12/MMP13/ADAMTS2/FAP/MMP14/MMP16/MMP8/VSIR/MMP20/MMP17/MMP19/CTSK/CTSL/MMP2/ADAMTS14/FURIN/MMP7/TMPRSS6/MMP15/MMP10/KLK6/MMP27/PRTN3/ITGB1/MMP25/MMP21	30
BP	GO:0006836	neurotransmitter transport	100/6351	206/18888	0.485437	1.4437	4.55739	6.12853e-06	0.000330626	0.000251475	SLC6A1/RAB3B/RAB5A/STX1A/SLC1A6/KCNJ8/GPR158/PPT1/SYNGR3/CASK/SYT1/ATP1A2/UNC13B/STXBP5/SNAP47/RIMS2/SLC6A7/PRKN/LRRK2/SYT5/ATP2A2/SLC29A4/UNC13A/BRSK1/PFN2/SLC6A4/FBXO45/GRM4/SV2A/DNAJC5/DRD4/GIT1/STXBP3/SLC6A12/KMO/SLC29A1/ERC2/DOC2A/SLC6A2/SLC22A1/SLC4A8/PRKCG/SYT8/STX19/PER2/KCNMB4/SNAP25/DOC2B/CAMK2A/GPER1/SYT12/P2RX1/BGLAP/KCNJ10/LIN7A/SYN3/SLC18B1/SLC1A1/CHAT/ITGB3/HTR1B/NAPA/OTOF/SLC6A13/…	100
BP	GO:0070588	calcium ion transmembrane transport	151/6351	334/18888	0.452096	1.34454	4.52171	6.14974e-06	0.000330626	0.000251475	GRIN2D/TPCN1/ATP2A1/HAP1/CASQ1/THY1/TRPC4/TRPV3/CACNA1B/ANXA9/HTR2C/TRPM2/KCNJ8/XCL1/ATP2B2/DHRS7C/P2RX4/SLC25A23/EPO/TRPA1/AKAP5/ATP1A2/AHNAK/ANK2/STAC3/CHRNA10/RGS9/GNB5/PLN/CHRNA9/CALHM1/HTR2B/DDIT3/FLNA/CACNA1H/F2R/ITGAV/ATP2C1/PLP1/IBTK/TRDN/ATP2A2/SLN/PKD1L2/TRPV2/CACNG5/HPCA/STRIT1/TRPC3/PLCG1/CXCL9/HRC/SMDT1/DIAPH1/GRIN3B/GSTO1/CAPN3/SLC24A2/CATSPER1/DRD4/RYR3/SLC8A2/CACNA1S/LETM1/AKAP6/M…	151
BP	GO:0003231	cardiac ventricle development	67/6351	127/18888	0.527559	1.56897	4.57899	6.6362e-06	0.000353782	0.000269087	COL11A1/HOXA13/MYL3/SOX11/FZD2/PTK7/TGFB1/PRDM1/NKX2-5/SALL4/HEYL/TNNC1/HECTD1/FOXH1/GATA4/MYBPC3/ACVR1/GATA3/NPY5R/DLL4/FOXC2/TNNI3/NRG1/MYH6/POU4F1/XIRP2/HIF1A/MYH7/CITED2/HEY1/SMAD6/PDE2A/TRIP11/JAG1/DAND5/ISL1/TGFBR1/MATR3/TBX20/SALL1/WNT11/RYR2/SOX4/PPP1R13L/ENG/SEMA3C/NSD2/SLIT3/MYL2/TNNI1/CCN1/AP2B1/SMARCD3/BMP10/TGFBR3/FZD1/APLNR/HAND1/TNNT2/LMO4/TBX5/SMAD7/GREB1L/HES1/EDNRA/STRA6/SCN5A	67
BP	GO:0030239	myofibril assembly	45/6351	77/18888	0.584416	1.73806	4.6189	6.78671e-06	0.000358791	0.000272897	MYOM1/MYLK3/CASQ1/LDB3/TMOD3/OBSCN/MYOZ1/TTN/NEB/TMOD4/CFL2/NKX2-5/PGM5/TCAP/ACTN2/KLHL41/MYBPC3/ACTA1/SYNPO2L/LMOD2/PDGFRB/CAPN3/MYOM3/NRAP/MYH6/TMOD1/LMOD1/ACTL8/MYH7/LMOD3/MYBPC1/MYPN/NEBL/FLNC/TNNT3/ADPRHL1/CSRP2/MYL9/MYL2/BMP10/AKAP13/TNNT2/MYOZ2/ITGB1/CAV3	45
BP	GO:0098656	monoatomic anion transmembrane transport	75/6351	146/18888	0.513699	1.52775	4.5562	6.95667e-06	0.000364737	0.00027742	SLC6A1/SLC19A1/SLC26A6/TTYH3/CLCN1/CLIC4/CLCA4/SLC26A2/GABRD/ANO8/CLCN3/CLCN2/ANO5/ANO7/CLIC5/SLC39A14/SLC1A4/SLC12A8/ANO1/SLC4A3/CLDN4/ANO10/TTYH1/CLIC3/PACC1/GABRP/LRRC8C/BEST2/GPR89A/SLC12A5/LRRC8D/GABRG2/PRNP/GABRR2/SLC4A8/ANO4/SLC4A1/FXYD3/FXYD1/TTYH2/CFTR/SLC12A9/ABCC4/CLCN4/SLC5A5/CLIC6/SLC1A1/ABCC2/ABCC5/GPR89B/BEST3/ABCC1/CLCNKB/SLC12A7/GABRQ/GLRA3/NMUR2/SLC4A4/GABRA5/GABRE/SLC12A4/GABRR…	75
BP	GO:0002822	regulation of adaptive immune response based on somatic recombination of immune receptors built from immunoglobulin superfamily domains	94/6351	192/18888	0.489583	1.45603	4.52039	7.37615e-06	0.000383222	0.00029148	SLC11A1/TREM2/CEACAM1/ZBTB7B/ANXA1/TGFB1/TNFSF4/ULBP1/XCL1/CD80/NLRP10/ADA/IL4I1/MAD2L2/JAK3/TFRC/IL12A/GATA3/RAET1E/LOXL3/FOXP3/HLA-F/MICB/CYRIB/C17orf99/EPHB2/HLA-G/HSPD1/IL33/FADD/ZP3/MICA/PVR/ATAD5/HLA-A/RIPK3/HLA-B/RIPK2/LILRB1/TNFAIP3/LILRB4/HAVCR2/CLEC7A/CLEC6A/IL18/RC3H1/STX7/FCGR1A/TYK2/IL1B/HLA-C/JUNB/KMT5C/HLX/C4BPB/TNFSF13/PKN1/AHR/IL7R/IL27RA/HMCES/SVEP1/RAET1L/AGER/TRAF2/CD1E/DUSP22…	94
BP	GO:0051047	positive regulation of secretion	142/6351	312/18888	0.455128	1.35356	4.48199	7.46887e-06	0.000383222	0.00029148	PDCD6IP/MYOM1/SLC6A1/TMF1/F2RL2/SPP1/RAB5A/VPS4B/TREM2/STX1A/MYO18A/SOX11/SCIN/TMEM132A/TTN/INHBA/SPINK1/TGFB1/TNFRSF11A/GPR158/KCNB1/EXPH5/NKX6-1/P2RX4/ARF6/SYTL4/P2RY2/SYT1/VIP/GABBR1/GAL/UNC13B/RAB27A/CHRM3/TNFSF11/NMB/ADAM8/STXBP5/PCSK1/MYRIP/GOLPH3L/FOXL2/ANO1/EDN3/PINK1/UCN/NLGN2/SLC6A4/GCK/RAB27B/HLA-F/TGFB3/CLASP2/MYH10/CPB2/KMO/PTPN23/FGA/HIF1A/F2/ORAI1/ZP3/MCU/HCAR2/SLC4A8/CXCL12/PLCB1/…	142
BP	GO:0071241	cellular response to inorganic substance	109/6351	229/18888	0.475983	1.41558	4.50335	7.49047e-06	0.000383222	0.00029148	DLG2/MMP9/MMP3/SLC11A1/STK39/ALAD/MAPK3/MT1A/TRPM2/CLIC4/TIMELESS/KCNB1/MTF1/P2RX4/SLC25A23/RAD51/ADCY10/SYT1/ITPKA/ECT2/CPNE7/FOS/GUCY1B1/BLM/DPEP1/PRKN/LRRK2/CACNA1H/AQP2/SYT5/CDK2/DDX11/RASAL1/PARP1/ITPKC/HSP90B1/HPCA/DDI2/ATP5F1A/HSF1/CAPN3/PRKAA2/CPNE3/FABP4/SLC13A2/SLC13A5/KCNA1/RYR3/NEUROD2/PRNP/RYR1/SYT8/BNIP3/ANK3/FOSB/SMPD3/PLCG2/SYT12/SYT3/KCNJ10/AOC1/MT1F/CPNE5/TFR2/JUNB/SLC1A1/CPNE6/…	109
BP	GO:0006814	sodium ion transport	115/6351	244/18888	0.471311	1.40169	4.49492	7.61323e-06	0.000386387	0.000293887	GPD1L/TPCN1/SLC6A1/CHP1/PCSK9/SLC5A12/STK39/SLC9A8/SLC10A5/TRPM2/P2RX4/SCN7A/SLMAP/NKX2-5/SCNN1B/SLC20A1/SLC38A3/HECW2/ATP1A2/SCN2A/ATP1B3/SLC6A7/SLC3A2/SLC5A11/SCN2B/NETO1/ATP12A/ASIC4/SLC6A4/YWHAH/NKAIN2/OXSR1/SLC24A2/DRD4/SLC13A2/SLC13A5/AHCYL1/SLC6A12/SLC8A2/SLC9A5/SCN9A/SCN8A/SLC9A7/SLC6A2/DMD/HCN1/SLC4A8/SLC38A7/CNTN1/PTPN3/SCNN1A/ANK3/SNTA1/WNK4/FGF14/NKAIN4/FXYD3/FXYD1/SLC5A3/SLC5A5/SLC9C…	115
BP	GO:0030206	chondroitin sulfate biosynthetic process	16/6351	19/18888	0.842105	2.50444	4.66963	8.19612e-06	0.000412668	0.000313876	CHST7/CHST11/XYLT2/CSGALNACT2/CHSY3/CHPF/CHPF2/CHST12/CHST15/CHST13/CHST3/SLC35B2/CHST9/B3GALT6/UGDH/CSGALNACT1	16
BP	GO:0098661	inorganic anion transmembrane transport	68/6351	130/18888	0.523077	1.55564	4.52458	8.32267e-06	0.00041574	0.000316213	SLC6A1/SLC26A6/SLC37A1/TTYH3/CLCN1/CLIC4/CLCA4/SLC26A2/GABRD/ANO8/CLCN3/SLC20A1/CLCN2/ANO5/ANO7/CLIC5/SLC1A4/SLC12A8/ANO1/SLC4A3/CLDN4/ANO10/TTYH1/CLIC3/PACC1/XPR1/GABRP/BEST2/SLC12A5/GABRG2/GABRR2/SLC4A8/ANO4/SLC4A1/FXYD3/FXYD1/TTYH2/CFTR/SLC12A9/CLCN4/SLC5A5/CLIC6/SLC1A1/BEST3/ANKH/SLC13A4/CLCNKB/SLC5A8/SLC12A7/GABRQ/GLRA3/NMUR2/GABRA5/GABRE/SLC12A4/GABRR1/ANO3/SLC12A3/GABRB1/GABRG3/APOL1/SLC12…	68
BP	GO:0021700	developmental maturation	153/6351	341/18888	0.44868	1.33438	4.43498	8.93066e-06	0.000442508	0.000336572	SNX10/CDC25B/SLC26A6/ADAMTS12/BLOC1S3/ATP6V0A4/SPINK5/PLD6/SPINK1/ADAMTS7/KCNB1/TDRD5/PAEP/C1QL1/NKX6-1/KIF14/TRIP13/NEMP1/RERE/EXT1/EPO/GREM1/CLCN3/ACTN3/PTPRN/RAB32/ZBTB7A/ATP6V1C1/ZBTB16/RHOA/NFIA/SHANK1/RFLNB/GAL/UNC13B/NRCAM/B4GALT5/CNGB1/AURKA/DDIT3/LRRK2/RAC3/APP/AGRN/HOXB13/CCDC154/MYOC/GJA1/CEND1/CNTNAP2/FUT6/UNC13A/HDAC6/ZDHHC20/NTN4/GATA3/BFSP1/GDF11/ADGRL1/TDRD6/KLF2/HIF1A/BCAN/SIX3/C…	153
BP	GO:1903510	mucopolysaccharide metabolic process	51/6351	91/18888	0.56044	1.66676	4.53786	9.00612e-06	0.000442508	0.000336572	CHST2/ST3GAL4/CHST7/TGFB1/ST3GAL3/EXT1/CHST11/PDGFB/LYVE1/B3GNT7/B3GNT4/XYLT2/CSGALNACT2/CHSY3/CHPF/B3GNT3/NDST1/CHST14/HEXA/TNFAIP6/HAS1/CHPF2/CHST12/SMPD3/CHST15/IL1B/CHST13/EXT2/ST3GAL2/SLC10A7/CHST3/CHST1/SLC35B2/ABCC5/UST/CHST9/EGF/CHST6/HYAL1/HAS3/HAS2/B3GALT6/CEMIP2/HMMR/ITIH5/ITIH3/CD44/ITIH1/EDNRA/UGDH/CSGALNACT1	51
BP	GO:0034767	positive regulation of monoatomic ion transmembrane transport	78/6351	154/18888	0.506494	1.50632	4.49032	9.06778e-06	0.000442508	0.000336572	ATP2A1/HAP1/CASQ1/THY1/TREM2/CHP1/STK39/XCL1/P2RX4/AKAP5/GAL/ANK2/STAC3/ATP1B3/FLNA/F2R/ACTN2/CCL2/PLP1/TRDN/EDN3/TRPC3/PLCG1/CXCL9/LRRC55/GSTO1/CAPN3/EPHB2/DRD4/PDZK1/AKAP6/F2/PDPK1/DMD/CAV1/STAC2/JPH2/NTSR1/ANK3/CALM1/LHCGR/CXCL10/P2RX2/FXYD1/BAX/NPSR1/GPER1/P2RX1/VMP1/CFTR/IFNG/RELN/AKAP9/OPRK1/RYR2/SHANK3/HTT/F2RL3/STIM1/TESC/CXCL11/ACTN4/AMIGO1/APLNR/ANTKMT/KCNH2/ADRB2/LRRC26/KCNQ1/ATP1B1/GR…	78
BP	GO:0007264	small GTPase-mediated signal transduction	214/6351	500/18888	0.428	1.27288	4.40145	9.33382e-06	0.000452013	0.000343803	NUCB2/PHACTR4/ARHGEF10L/EPS8L2/F2RL2/SPRY4/PLEKHG4B/OBSCN/CHP1/KALRN/GNA12/COL3A1/APOE/CCDC125/CUL3/C15orf62/RTKN/VAV2/RTN4R/DOCK9/COL1A2/RASGEF1A/CHN1/ARHGAP10/LIMK1/KIF14/FOXM1/ABR/ARF6/CGNL1/ABRA/EPO/KSR1/EPS8L1/RHOA/ARHGAP27/ABL2/ECT2/GPR4/ARHGAP32/SYDE1/USO1/LRRK2/RAC3/F2R/CCDC88A/GDI1/ITGAV/MYOC/CDK2/WASF2/RASAL1/HACE1/ARHGAP23/ARHGAP4/NTRK1/RASGRF1/ARHGAP6/RHEBL1/RALGAPA2/SPRY1/KANK1/AMOT/…	214
BP	GO:1903532	positive regulation of secretion by cell	132/6351	288/18888	0.458333	1.36309	4.41939	1.00306e-05	0.000482078	0.00036667	PDCD6IP/MYOM1/TMF1/F2RL2/SPP1/RAB5A/VPS4B/TREM2/STX1A/MYO18A/SOX11/TMEM132A/TTN/INHBA/SPINK1/TGFB1/TNFRSF11A/GPR158/KCNB1/EXPH5/NKX6-1/P2RX4/ARF6/SYTL4/SYT1/GABBR1/GAL/UNC13B/RAB27A/CHRM3/TNFSF11/NMB/ADAM8/STXBP5/PCSK1/MYRIP/GOLPH3L/FOXL2/ANO1/EDN3/PINK1/UCN/NLGN2/SLC6A4/GCK/RAB27B/HLA-F/TGFB3/CLASP2/MYH10/CPB2/KMO/PTPN23/FGA/HIF1A/F2/ORAI1/ZP3/MCU/HCAR2/SLC4A8/CXCL12/PLCB1/PPARG/PDX1/NTSR1/C1QTN…	132
BP	GO:0061041	regulation of wound healing	71/6351	138/18888	0.514493	1.53011	4.44848	1.12714e-05	0.000537636	0.000408928	CCN4/ST3GAL4/MYOZ1/APOE/DUOX1/CEACAM1/ANXA1/PRKCD/PLAU/PHLDB2/EMILIN1/RREB1/FAP/CASK/PLAUR/PDGFB/ADTRP/TNFRSF12A/PROC/ENPP4/EMILIN2/PDGFA/F2R/OCLN/MYLK/SERPINE1/CLDN4/MMRN1/KANK1/TMEM97/SERPINB2/FOXC2/TBXA2R/VIL1/CLASP2/EPHB2/CPB2/FGA/F2/TNFAIP3/CXCR4/CLEC7A/CAV1/USF1/KRT1/FGB/INSL3/PTK2/CLDN19/VKORC1/FERMT1/VTN/SH2B3/CD109/HTN3/C1QTNF1/ALOX12/SMAD3/NFE2L2/ADAMTS18/F3/DUOX2/KNG1/ANXA2/FGG/CD9/FIG…	71
BP	GO:0003009	skeletal muscle contraction	30/6351	46/18888	0.652174	1.93958	4.54103	1.16027e-05	0.000545243	0.000414713	ATP2A1/CASQ1/TNNC2/ACTN3/TNNC1/STAC3/TCAP/TNNI2/STRIT1/ATP8A2/GSTO1/TNNI3/MYH7/DMD/GAA/STAC2/SYNM/MYH14/TNNT3/SCN4A/NR4A1/HSP90AA1/DMPK/TNNI1/REM1/CCDC78/JSRP1/KCNJ2/CAV3/TNF	30
BP	GO:0009954	proximal/distal pattern formation	24/6351	34/18888	0.705882	2.09931	4.56628	1.16027e-05	0.000545243	0.000414713	HOXD10/HOXC9/EN1/DLX2/HOXB9/HOXC11/HOXA10/HOXA11/HOXD9/HOXC10/DLX1/GREM1/SP8/GLI1/IRX2/SIX3/TP63/HOXA9/ALDH1A2/HES5/FGF10/GLI2/IRX3/PBX1	24
BP	GO:0006937	regulation of muscle contraction	83/6351	167/18888	0.497006	1.47811	4.41696	1.20532e-05	0.000562245	0.000427645	ATP2A1/CASQ1/MYL3/PPP1R12B/EHD3/NPNT/TNNC2/P2RX4/NKX2-5/ZDHHC21/ACTN3/ADCY10/CTNNA3/RHOA/ATP1A2/CHRM3/TNNC1/ADA/ANK2/SPHK1/PLN/F2R/GATA4/GUCY1A1/ATP2A2/MYBPC3/UCN/STRIT1/SPX/HRC/TBXA2R/GSTO1/TNNI3/KCNA1/ADRA1B/CACNA1S/MYH7/ATP2B1/DMD/TMEM38A/CAV1/CALM1/GPER1/P2RX1/CACNA1C/DSG2/KIT/NMU/TNNT3/PROK2/SCN4A/AKAP9/ADRA2B/NR4A1/HSP90AA1/RYR2/DMPK/TACR1/NMUR2/PTGS2/MYL9/MYL2/ADRA2C/DAPK3/TNNI1/BMP10/OXTR…	83
BP	GO:0051961	negative regulation of nervous system development	78/6351	155/18888	0.503226	1.4966	4.41853	1.22835e-05	0.000568807	0.000432636	CTNNA1/GORASP1/SEMA4F/DLX2/CCL11/SPP1/THY1/TREM2/SOX11/LHX2/VAX1/RTN4R/DLX1/DRAXIN/NR2E1/SEMA5B/NKX6-1/DLL3/DNAJB11/TLX2/PAX6/RNF10/TRIM46/PLXNA3/SEMA3F/GDI1/PCM1/ARHGAP4/KIAA0319/HDAC6/YWHAH/EPHB2/PTPN13/F2/DCC/SEMA7A/SEMA4D/SEMA6D/ID4/WNT3/IL1B/SOX10/GATA2/FSTL4/SIRT2/RYK/TLR2/MCF2/ELAPOR2/RUFY3/SYT4/CERS2/SEMA3C/SEMA6B/HES5/SEMA3E/DPYSL5/TSPO/ULK1/SEMA3D/NTN1/RGMA/HOOK3/DICER1/PITX3/SEMA4C/BRI…	78
BP	GO:0120162	positive regulation of cold-induced thermogenesis	55/6351	101/18888	0.544554	1.61952	4.44314	1.29304e-05	0.000594425	0.000452121	MFAP2/CPT2/ZBTB7B/LPIN1/LEPR/PLAC8/DIO2/PTH2R/ELOVL6/ELOVL3/GJA1/SLN/HADH/TRPV2/ESRRG/ADIPOQ/HSF1/FABP4/ACADL/SFXN5/CXCR4/CAV1/VEGFA/IL18/PER2/OMA1/ADRB3/KDM1A/ACSL1/EPAS1/GPR3/PPARGC1B/PPARGC1A/APC/PRKAB1/IRF4/LCN2/DECR1/IGF1R/GRB10/FGF21/OXT/TSHR/UCP1/ALMS1/CEBPB/GADD45G/KSR2/OXTR/PRLR/SCD/ADRB2/DBH/JAK2/ADRB1	55
BP	GO:0003007	heart morphogenesis	124/6351	269/18888	0.460967	1.37092	4.36102	1.31337e-05	0.000599426	0.000455925	PDCD4/COL11A1/SHOX2/MYL3/TEAD2/SOX11/TTN/FZD2/TGFB1/KCNJ8/WNT2/MSX1/CERT1/NKX2-5/EXT1/TBX2/PIM1/SNAI2/HEYL/TNNC1/TCAP/FOXH1/HTR2B/TMEM100/FLNA/RBM20/GJA1/GATA4/MYBPC3/SPRY1/ACVR1/COL5A1/PLXND1/GATA3/NPY5R/DLL4/ASB2/ALPK2/FOXC2/SYNPO2L/EPHB4/TNNI3/COL2A1/NRG1/MYH6/POU4F1/MICAL2/XIRP2/HIF1A/MYH7/CITED2/ARL13B/GAA/HEY1/SMAD6/RYR1/VEGFA/NPY1R/IHH/SNAI1/ALDH1A2/DHRS3/PTK2/NOTCH2/JAG1/STIL/ADGRG6/EMP2/…	124
BP	GO:0032943	mononuclear cell proliferation	142/6351	315/18888	0.450794	1.34067	4.33963	1.37457e-05	0.000622875	0.00047376	CD276/SLC11A1/TNFRSF4/SOX11/SH2D2A/HPRT1/ZBTB7B/ANXA1/PRKCD/TNFSF4/TICAM1/XCL1/CD80/TNFRSF9/EPO/RASSF5/MYD88/CD24/GAL/MSN/ITCH/ADA/FCGR3A/CD70/IL4I1/MAD1L1/BID/CTLA4/CD320/GPNMB/TFRC/IL12A/LGALS3/GJA1/VSIR/MARCHF7/EFNB1/DHPS/SLC39A10/FOXP3/ZP4/CBLB/EPHB2/ELF4/HLA-G/TNFSF18/HSPD1/FADD/ZP3/ATAD5/PRNP/IL6ST/HLA-A/RIPK3/RIPK2/LILRB1/LILRB4/HAVCR2/CCL5/RAC2/PLA2G2A/IL18/RC3H1/IHH/AZI2/PLA2G2F/IFNK/MZB…	142
BP	GO:0070663	regulation of leukocyte proliferation	123/6351	267/18888	0.460674	1.37005	4.33436	1.47345e-05	0.00066295	0.000504242	CD276/TNFRSF4/SOX11/MAPK3/ZBTB7B/ANXA1/TNFSF4/CSF2/TICAM1/XCL1/CD80/TNFRSF9/EPO/GREM1/RASSF5/MYD88/CD24/GAL/ITCH/ADA/FCGR3A/NMB/CD70/IL4I1/MAD1L1/BID/BST2/CTLA4/CD320/GPNMB/TFRC/IL12A/LGALS3/VSIR/MARCHF7/EFNB1/DHPS/SLC39A10/FOXP3/ZP4/CBLB/EPHB2/HLA-G/TNFSF18/IL33/FADD/ZP3/ATAD5/PRNP/IL6ST/HLA-A/RIPK3/RIPK2/LILRB1/TNFAIP3/LILRB4/HAVCR2/CCL5/RAC2/PLA2G2A/IL18/RC3H1/IHH/PLA2G2F/HHEX/PTK2/MZB1/VAV3/T…	123
BP	GO:0002819	regulation of adaptive immune response	99/6351	207/18888	0.478261	1.42236	4.34881	1.49775e-05	0.000668944	0.000508801	SLC11A1/TREM2/CEACAM1/ZBTB7B/ANXA1/TGFB1/TNFSF4/ULBP1/XCL1/CD80/NLRP10/ADA/IL4I1/MAD2L2/JAK3/TFRC/IL12A/GATA3/RAET1E/LOXL3/FOXP3/HLA-F/MICB/CYRIB/C17orf99/EPHB2/HLA-G/HSPD1/IL33/FADD/ZP3/MICA/PVR/ATAD5/IL6ST/HLA-A/RIPK3/HLA-B/RIPK2/LILRB1/TNFAIP3/LILRB4/HAVCR2/CLEC7A/CLEC6A/IL18/RC3H1/STX7/FCGR1A/TYK2/IL1B/HLA-C/JUNB/KMT5C/HLX/C4BPB/TNFSF13/SAMSN1/EIF2AK4/PKN1/AHR/IL7R/IL27RA/HMCES/ALOX15/SVEP1/R…	99
BP	GO:0060485	mesenchyme development	150/6351	336/18888	0.446429	1.32769	4.3136	1.50787e-05	0.000668944	0.000508801	PHACTR4/PDCD4/SEMA4F/GBX2/TNXB/TEAD2/COL1A1/HMGA2/MAPK3/PTK7/LOXL2/FBXL17/TGFB1/PHLDB2/ERBB3/WNT2/FRZB/SEMA5B/FN1/MSX1/DLL3/NKX2-5/EXT1/GREM1/TBX2/ZNF750/RFLNB/SNAI2/HEYL/PAX6/ADAM8/MAD2L2/SEMA3F/FOXH1/HTR2B/TMEM100/ZFP64/MARK1/FLNA/TGFB1I1/ALX1/WT1/GATA4/TCF15/SPRY1/ACTA1/EDN3/ACVR1/AMH/FOXF2/NCLN/TGFBR3L/FAM83D/PDPN/EFNB1/GATA3/SLC39A10/LOXL3/POGLUT1/FOXC2/TGFB3/TAPT1/CLASP2/RBM24/NRG1/SPRED3/L…	150
BP	GO:0048644	muscle organ morphogenesis	46/6351	81/18888	0.567901	1.68895	4.42258	1.53278e-05	0.000675274	0.000513615	COL11A1/SMTNL1/SHOX2/MYL3/COL3A1/TTN/FZD2/TGFB1/WNT2/NKX2-5/TNNC1/TCAP/FOXH1/MYLK/MYBPC3/TCF15/DLL4/FOXC2/TNNI3/NRG1/MYH6/POU4F1/XIRP2/GSC/MYH7/ARID5B/LIF/ISL1/ADARB1/TGFBR1/TBX20/RYR2/ENG/MYL2/BMP2/TNNI1/BMP10/TGFBR3/S1PR1/FZD1/HAND1/TNNT2/MYF6/SMAD7/EDNRA/EFEMP2	46
BP	GO:0046651	lymphocyte proliferation	139/6351	308/18888	0.451299	1.34217	4.30925	1.57282e-05	0.000688134	0.000523396	CD276/SLC11A1/TNFRSF4/SOX11/SH2D2A/HPRT1/ZBTB7B/ANXA1/PRKCD/TNFSF4/TICAM1/XCL1/CD80/TNFRSF9/EPO/RASSF5/MYD88/CD24/GAL/MSN/ITCH/ADA/FCGR3A/CD70/IL4I1/MAD1L1/BID/CTLA4/CD320/GPNMB/TFRC/IL12A/LGALS3/GJA1/VSIR/MARCHF7/EFNB1/DHPS/SLC39A10/FOXP3/ZP4/CBLB/EPHB2/ELF4/HLA-G/TNFSF18/HSPD1/FADD/ZP3/ATAD5/PRNP/IL6ST/HLA-A/RIPK3/RIPK2/LILRB1/LILRB4/HAVCR2/CCL5/RAC2/PLA2G2A/IL18/RC3H1/IHH/PLA2G2F/IFNK/MZB1/BAX…	139
BP	GO:0050900	leukocyte migration	173/6351	396/18888	0.436869	1.29926	4.28356	1.6398e-05	0.000712527	0.00054195	CHST2/ST3GAL4/ARTN/CCL11/PLA2G7/SPNS2/THY1/ELANE/TREM2/CXCL5/TREM1/CXCR2/STK39/MAPK3/CD200R1/ANXA1/TRPM2/TNFRSF11A/ITGA1/PGF/EMILIN1/XCL1/IL17RC/P2RX4/ITGA2B/EXT1/GREM1/ADGRE2/CCL23/PADI2/RHOA/MYD88/PDGFB/ECM1/MSN/ADD2/LYVE1/ADA/ABL2/TNFSF11/ADAM8/CXCL17/DUSP1/ITGA6/ADTRP/DPEP1/MMP14/RAC3/APP/CCL2/CXCL13/IL12A/SERPINE1/LGALS3/EDN3/CD300H/ROR2/GATA3/CXCL9/ASB2/TNFRSF18/PLVAP/OXSR1/CH25H/CCL7/CXCL8…	173
BP	GO:0007043	cell-cell junction assembly	78/6351	156/18888	0.5	1.48701	4.34724	1.65339e-05	0.000713543	0.000542723	CTNNA1/AFDN/PDCD6IP/GJC1/CDH11/CDH24/CLDN23/TJP1/CLDN14/HOPX/MPP7/PATJ/EPHA2/STRN/RHOA/CDH26/FSCN1/SNAI2/CLDN11/ANK2/ECT2/OCLN/GJA1/CLDN4/CNTNAP2/CDH8/CDH6/HIPK1/CLDN18/CLDN7/PAK2/CLDN15/EPHB2/CLDN6/CAV1/CDH20/POF1B/SNAI1/MARVELD2/CDH3/LIM2/IL1B/PKN2/CLDN19/CDH2/PARD3/RHOC/APC/NPHS1/LSR/CLDN9/WNT11/CDH18/EPB41L3/MICALL2/CLDN20/PARD6B/ACE/CDH4/PRKCH/ILDR1/UGT8/IRX3/APLNR/CLDN10/CLDN34/CLDN2/PKP3/C…	78
BP	GO:0071248	cellular response to metal ion	96/6351	200/18888	0.48	1.42753	4.32619	1.66468e-05	0.000713563	0.000542738	DLG2/MMP9/SLC11A1/STK39/ALAD/MAPK3/MT1A/TRPM2/CLIC4/KCNB1/MTF1/P2RX4/SLC25A23/SYT1/ITPKA/ECT2/CPNE7/FOS/DPEP1/PRKN/LRRK2/CACNA1H/AQP2/SYT5/RASAL1/PARP1/ITPKC/HSP90B1/HPCA/HSF1/CAPN3/PRKAA2/CPNE3/FABP4/SLC13A2/SLC13A5/KCNA1/RYR3/NEUROD2/PRNP/RYR1/SYT8/BNIP3/ANK3/FOSB/SMPD3/PLCG2/SYT12/SYT3/KCNJ10/AOC1/MT1F/CPNE5/TFR2/JUNB/SLC1A1/CPNE6/TF/CPNE1/ATP7A/MT1M/KCNH1/AKR1C3/ACER1/ALOX15/ADGRV1/SYT7/IQGAP…	96
BP	GO:0055002	striated muscle cell development	45/6351	79/18888	0.56962	1.69406	4.39982	1.70115e-05	0.000722356	0.000549426	MYOM1/MYLK3/CASQ1/LDB3/TMOD3/OBSCN/MYOZ1/TTN/NEB/TMOD4/CFL2/NKX2-5/PGM5/TCAP/ACTN2/KLHL41/MYBPC3/ACTA1/SYNPO2L/LMOD2/PDGFRB/CAPN3/MYOM3/NRAP/MYH6/TMOD1/LMOD1/ACTL8/MYH7/LMOD3/MYBPC1/MYPN/NEBL/FLNC/TNNT3/ADPRHL1/CSRP2/MYL9/MYL2/BMP10/AKAP13/TNNT2/MYOZ2/ITGB1/CAV3	45
BP	GO:0050866	negative regulation of cell activation	102/6351	215/18888	0.474419	1.41093	4.31307	1.71935e-05	0.000722356	0.000549426	TREM2/SOCS1/SOX11/APOE/SOCS6/CEACAM1/ZBTB7B/INHBA/ANXA1/PRKCD/TNFSF4/TYRO3/EMILIN1/XCL1/CD80/FN1/RASSF5/PDGFB/GAL/ITCH/PGLYRP2/IL4I1/JAK3/RHBDD3/MAD1L1/CD300LF/RUNX3/CTLA4/PDGFA/TIGIT/GPNMB/LGALS3/PAG1/VSIR/LAG3/MARCHF7/CYGB/DUSP3/LOXL3/FOXP3/CBLB/PGLYRP1/HLA-G/F2/MICA/PRNP/IFNL1/LILRB1/TNFAIP3/LILRB4/HAVCR2/PLA2G2A/RC3H1/IHH/PLA2G2F/GPER1/LILRB2/INHA/SCGB1A1/LAX1/MERTK/HLX/SH2B3/HMGB3/LRRC32/PTP…	102
BP	GO:0060348	bone development	102/6351	215/18888	0.474419	1.41093	4.31307	1.71935e-05	0.000722356	0.000549426	CCN4/COL13A1/SNX10/SPNS2/SERPINH1/SHOX2/HOXA11/COL1A1/ADAMTS12/CDX1/NOTUM/P3H1/COL3A1/COL27A1/ADAMTS7/SRD5A2/MMP13/TTC9/MSX1/EXT1/GREM1/ACTN3/DLX5/ZBTB16/LEPR/RHOA/CBS/RFLNB/ECM1/BGN/TNFSF11/TNN/RARG/KAT2A/MMP14/CCDC154/MYOC/GJA1/SULF1/MMP16/SIGLEC15/COL6A1/ACP5/CHAD/CLDN18/MIGA2/LOX/SFRP4/PAPPA2/TGFB3/RIPPLY2/TAPT1/COL2A1/OGN/CITED2/PLXNB1/LILRB1/NAB2/RYR1/IHH/TRIP11/SEMA4D/EPYC/SMPD3/DHRS3/NOTC…	102
BP	GO:0050768	negative regulation of neurogenesis	75/6351	149/18888	0.503356	1.49699	4.33484	1.7682e-05	0.000735804	0.000559654	CTNNA1/GORASP1/SEMA4F/DLX2/CCL11/SPP1/THY1/TREM2/SOX11/LHX2/VAX1/RTN4R/DLX1/DRAXIN/NR2E1/SEMA5B/NKX6-1/DLL3/DNAJB11/TLX2/PAX6/RNF10/TRIM46/PLXNA3/SEMA3F/GDI1/PCM1/ARHGAP4/KIAA0319/HDAC6/YWHAH/EPHB2/F2/DCC/SEMA7A/SEMA4D/SEMA6D/ID4/WNT3/IL1B/SOX10/GATA2/FSTL4/SIRT2/RYK/MCF2/RUFY3/SYT4/CERS2/SEMA3C/SEMA6B/HES5/SEMA3E/DPYSL5/TSPO/ULK1/SEMA3D/NTN1/RGMA/HOOK3/DICER1/PITX3/SEMA4C/BRINP1/B2M/MAP2/ASCL2/I…	75
BP	GO:1903829	positive regulation of protein localization	206/6351	483/18888	0.426501	1.26842	4.25334	1.77456e-05	0.000735804	0.000559654	GPD1L/MYOM1/F2RL2/CLSTN3/TREM2/MYO18A/CHP1/SORBS1/MAPT/TMEM132A/MIEF2/SAR1B/TTN/NKD2/PRKCD/NPEPPS/TGFB1/SH3GLB1/NECAB2/KCNB1/EXPH5/NKX6-1/ARF6/SYTL4/EPHA2/ADCY10/AKAP5/CEP131/BICD1/UNC13B/MSN/CHRM3/STAC3/PIAS1/ABLIM3/ECT2/ADAM8/PRR5L/PCSK1/MYRIP/B3GAT3/GOLPH3L/PRKN/FLNA/ANO1/CCDC88A/ATP2C1/TFRC/PCM1/LGALS3/PARP1/CNPY4/RAB29/SNX33/MTCL1/CDK1/ARIH2/TMEM97/PINK1/HPCA/PLK1/NLGN2/TERT/GCK/GLIS2/TGFB3/…	206
BP	GO:0000070	mitotic sister chromatid segregation	91/6351	188/18888	0.484043	1.43955	4.31096	1.8089e-05	0.000744875	0.000566554	KAT2B/CDCA5/VPS4B/MYBL2/RAB11A/TTN/CUL3/BIRC5/SPAG5/KIF14/KNSTRN/TRIP13/NEK2/KNTC1/KIF4A/KIF18B/ESPL1/CCSAP/TUBG2/UBE2C/RHOA/CHMP2B/TPX2/AURKB/KIF2C/NCAPH/NUF2/MAD2L2/DUSP1/MAD1L1/FLNA/XRCC3/SPC24/KIF22/CDK1/MAD2L1/BUB1/CDT1/IK/PLK1/KIF18A/KIF23/UHRF1/CDCA8/CENPI/PRC1/CLASP2/NCAPD2/GOLGA2/NUP62/RAD21/CENPF/NDC80/CDC20/HASPIN/KIFC2/CHEK2/SPC25/TENT4A/EML3/WRAP73/DLGAP5/KIFC1/NUSAP1/BUB1B/FBXO5/SKA…	91
BP	GO:0045103	intermediate filament-based process	52/6351	95/18888	0.547368	1.62788	4.36666	1.81992e-05	0.000744875	0.000566554	PPL/EVPL/KRT4/KRT17/KRT78/KRT13/KRT32/TCHH/KRT31/KRT75/KRT71/KRT9/KRT82/KRT85/RAF1/BFSP1/KRT16/ATP8A2/SYNC/DES/KRT74/KRT24/KRT1/KRT84/KRT81/KRT33A/SYNM/KRT79/KRT80/ERBIN/NEFL/NES/KRT14/KRT77/KRT2/KRT40/KRT6B/KRT35/CLN8/KRT83/KLHL24/KRT7/MACF1/GFAP/KRT37/KRT23/KRT34/KRT10/KRT3/KRT86/KRT15/KRT72	52
BP	GO:0034764	positive regulation of transmembrane transport	101/6351	213/18888	0.474178	1.41022	4.28527	1.93592e-05	0.000787274	0.000598803	ATP2A1/HAP1/CASQ1/THY1/TREM2/SLC26A6/CHP1/SORBS1/APPL1/STK39/ERFE/FGF19/XCL1/P2RX4/AKAP5/GAL/ANK2/STAC3/ATP1B3/FLNA/F2R/ACTN2/CCL2/ITLN1/OCLN/PLP1/TRDN/KLF15/EDN3/TRPC3/PLCG1/TERT/CXCL9/LRRC55/ADIPOQ/GSTO1/CAPN3/EPHB2/DRD4/PDZK1/AKAP6/AZIN2/F2/PDPK1/DMD/CAV1/STAC2/JPH2/NTSR1/ANK3/C1QTNF12/CALM1/LHCGR/CXCL10/P2RX2/FXYD1/BAX/NPSR1/GPER1/P2RX1/VMP1/CFTR/RNASEL/IFNG/ACSL1/SLC7A5/RELN/GPC3/AKAP9/OPRK1…	101
BP	GO:0051056	regulation of small GTPase mediated signal transduction	137/6351	304/18888	0.450658	1.34027	4.25687	1.96598e-05	0.000794407	0.000604228	ARHGEF10L/EPS8L2/F2RL2/SPRY4/PLEKHG4B/OBSCN/KALRN/COL3A1/APOE/CCDC125/CUL3/VAV2/RTN4R/RASGEF1A/CHN1/ARHGAP10/KIF14/FOXM1/ABR/ARF6/CGNL1/ABRA/EPO/EPS8L1/ARHGAP27/ABL2/ECT2/GPR4/ARHGAP32/SYDE1/F2R/ITGAV/MYOC/RASAL1/ARHGAP23/ARHGAP4/NTRK1/RASGRF1/ARHGAP6/RALGAPA2/SPRY1/KANK1/AMOT/RAF1/ARFGAP1/SYNPO2L/TRIM67/DENND1A/CYRIB/ARHGEF25/EPHB2/GIT1/LPAR6/NUP62/STMN1/SPRY3/ARHGAP22/MET/FBXO8/PLXNB1/ARHGAP40/…	137
BP	GO:0030099	myeloid cell differentiation	189/6351	439/18888	0.430524	1.28039	4.23067	1.99659e-05	0.00080167	0.000609752	CCN4/IL11/HOXB7/MFAP2/NBEAL2/SNX10/MMP9/TMOD3/TREM2/SOCS1/SCIN/CEACAM1/INHBA/TGFB1/ERFE/TNFRSF11A/CSF2/MB/UFL1/NEMP1/EPO/EPHA2/ZBTB7A/ZBTB16/MYD88/DHRS2/FSTL3/ISG15/CTR9/MEIS1/SLC11A2/ALAS1/TNFSF11/MFHAS1/CEBPE/FOS/DNASE2/RARG/HOXB8/ZFP36/FLNA/APP/TLR3/TFRC/WASF2/TET2/PARP1/RELB/DCSTAMP/SIGLEC15/HDAC6/AP3B1/ROR2/ACVR2A/CLDN18/H4C9/GATA3/LOX/ADAR/SMAP1/CASP9/ADIPOQ/HSF1/MITF/OSCAR/KLF2/POU4F1/PIK3…	189
BP	GO:0015698	inorganic anion transport	83/6351	169/18888	0.491124	1.46061	4.28099	2.11916e-05	0.000845533	0.000643114	SLC6A1/SLC11A1/SLC26A6/SLC37A1/TTYH3/CLCN1/CLIC4/CLCA4/SLC26A2/GABRD/ANO8/CLCN3/SLC20A1/CLCN2/CRY2/ANO5/ANO7/CLIC5/SLC1A4/SLC12A8/ANO1/SLC22A11/SLC4A3/CLDN4/ANO10/TTYH1/CLIC3/PACC1/XPR1/GABRP/SFRP4/BEST2/SLC12A5/MFSD5/GABRG2/GABRR2/SLC4A8/WNK4/ANO4/SLC4A1/FXYD3/FXYD1/TTYH2/CFTR/SLC12A9/CLCN4/SLC5A5/CLIC6/SLC1A1/ENPP1/BEST3/ANKH/SLC34A3/SLC13A4/CLCNKB/SLC5A8/SLC12A7/GABRQ/GLRA3/NMUR2/SLC4A4/CEBPB/…	83
BP	GO:0007160	cell-matrix adhesion	112/6351	241/18888	0.46473	1.38212	4.24919	2.16684e-05	0.000857154	0.000651953	COL13A1/CDH11/FAM107A/SLK/POSTN/THY1/TNXB/ADAMTS12/SORBS1/COL3A1/ONECUT2/MMP12/PLAU/PHLDB2/NPNT/ITGA1/EMILIN1/NID2/FN1/ITGA2B/GREM1/ONECUT1/ACTN3/ITGAX/CASK/RHOA/LYVE1/TNN/ITGA11/ITGA6/COL16A1/PKHD1/ITGA5/MMP14/NID1/ACTN2/COL5A3/ITGAV/EPHA1/MYOC/SERPINE1/CEACAM6/ARHGAP6/THSD1/LIMCH1/DUSP3/ITGB4/CLASP2/OTOA/FGA/MUC4/CORO1C/CDK6/WHAMM/LYPD3/FMN1/PPFIA1/TIAM1/VEGFA/ACTN1/FGB/PTK2/CCL25/JAG1/ITGAD/EM…	112
BP	GO:1903037	regulation of leukocyte cell-cell adhesion	167/6351	382/18888	0.437173	1.30016	4.21827	2.17531e-05	0.000857154	0.000651953	CHST2/ST3GAL4/CD276/SOX12/THY1/ELANE/SOCS1/SOCS6/ZBTB7B/ANXA1/FCHO1/TNFSF4/XCL1/CD80/PBRM1/ZDHHC21/EPO/ACTL6A/ZBTB16/RHOA/CD24/ITCH/ADA/ABL2/TNFSF11/CD70/ADAM8/IL4I1/JAK3/ADTRP/LGALS1/MAD1L1/RUNX3/CTLA4/RAG1/TIGIT/CSK/CCL2/GPNMB/TFRC/IL12A/LGALS3/PAG1/ICOS/VSIR/LAG3/MARCHF7/CD83/AP3B1/MAP3K8/EFNB1/DHPS/GATA3/DUSP3/LOXL3/FOXP3/ZP4/CYRIB/HLA-DOB/CBLB/HLA-G/HSPD1/FADD/ZP3/PDPK1/PRNP/IL6ST/IFNL1/HLA-…	167
BP	GO:0006874	intracellular calcium ion homeostasis	136/6351	302/18888	0.450331	1.33929	4.2305	2.19766e-05	0.000860615	0.000654586	STC2/ATP2A1/HAP1/CASQ1/CALB1/CCL11/THY1/ELANE/TRPC4/APOE/HTR2C/TRPM2/XCL1/ATP2B2/DHRS7C/SLC25A23/TRPA1/CCL23/ATP1A2/ANK2/PLN/CNGB1/ATP13A4/PKHD1/HTR2B/DDIT3/FLNA/APP/F2R/ATP2C1/IBTK/TRDN/ATP2A2/EDN3/HSP90B1/ATP7B/TRPC3/PLCG1/CXCL9/HRC/SMDT1/SV2A/ATP13A3/DIAPH1/GSTO1/SYPL2/CAPN3/SLC24A2/CCL7/TNNI3/DRD4/RYR3/GRID2IP/SLC8A2/ERC2/CACNA1S/LETM1/AKAP6/WFS1/MICU2/F2/PDPK1/MCU/ITPR2/ATP2B1/DMD/TMEM38A/CX…	136
BP	GO:0060048	cardiac muscle contraction	73/6351	145/18888	0.503448	1.49727	4.27817	2.25481e-05	0.000877576	0.000667487	GPD1L/GJC1/ATP2A1/MYL3/TTN/EHD3/KCNJ8/P2RX4/SCN7A/NKX2-5/KCNE4/ADCY10/CTNNA3/ATP1A2/SCN2A/TNNC1/ANK2/PLN/TCAP/FLNA/TNNI2/SCN2B/GJA1/GATA4/ATP2A2/MYBPC3/UCN/HRC/GSTO1/TNNI3/MYH6/ADRA1B/SCN9A/MYH7/SCN8A/DMD/TMEM38A/CXCR4/GAA/CAV1/GSN/NUP155/CALM1/SNTA1/CACNA1C/DSG2/KCNJ3/MAP2K6/SCN4A/AKAP9/HSP90AA1/RYR2/MAP2K3/PPP1R13L/FGF12/MYL2/TNNI1/BMP10/PIK3CA/KCNH2/TNNT2/CASQ2/SMAD7/KCNQ1/ATP1B1/CACNA1D/STC1/…	73
BP	GO:0034113	heterotypic cell-cell adhesion	37/6351	62/18888	0.596774	1.77482	4.34933	2.2986e-05	0.000889166	0.000676302	RNASE10/THY1/CD200R1/ITGAX/CTNNA3/IL1RN/NRCAM/ITGA5/ITGAV/CEACAM6/ADIPOQ/FGA/KLF4/NINJ1/FGB/ITGAD/IL1B/LILRB2/DSG2/ITGA4/ITGB3/MADCAM1/IZUMO1/CD200/ITGB2/ITGAM/AGER/MBP/APOA1/SIRPA/LCK/FGG/CD44/ITGB1/VCAM1/CD1D/TNF	37
BP	GO:0045109	intermediate filament organization	42/6351	73/18888	0.575342	1.71108	4.33245	2.31316e-05	0.000889377	0.000676462	KRT4/KRT17/KRT78/KRT13/KRT32/TCHH/KRT31/KRT75/KRT71/KRT9/KRT82/KRT85/BFSP1/KRT16/DES/KRT74/KRT24/KRT1/KRT84/KRT81/KRT33A/KRT79/KRT80/NEFL/KRT14/KRT77/KRT2/KRT40/KRT6B/KRT35/KRT83/KLHL24/KRT7/GFAP/KRT37/KRT23/KRT34/KRT10/KRT3/KRT86/KRT15/KRT72	42
BP	GO:0030048	actin filament-based movement	70/6351	138/18888	0.507246	1.50856	4.26764	2.39373e-05	0.000909329	0.000691638	GPD1L/GJC1/ATP2A1/KCNJ8/SCN7A/KCNE4/ADCY10/CTNNA3/MYO1B/ATP1A2/SCN2A/TNNC1/ANK2/MYO5B/PLN/MYO5A/FLNA/SCN2B/MYH2/GJA1/WASF2/GATA4/ATP2A2/MYBPC3/LIMCH1/PDPN/VIL1/MYO7A/MYH10/MYH6/SCN9A/MYH7/SCN8A/CAV1/GSN/NUP155/WIPF1/SNTA1/MYO6/EMP2/MYL1/CACNA1C/DSG2/KCNJ3/MYH14/MYO7B/MYO1G/WASL/SCN4A/AKAP9/MYO5C/RYR2/ACTA2/MYH9/MYO1H/FGF12/ACTN4/PIK3CA/KCNH2/TNNT2/KCNQ1/CACNA1D/MYH4/STC1/KCNJ2/PDE4D/WAS/RANGRF/CA…	70
BP	GO:1904064	positive regulation of cation transmembrane transport	70/6351	138/18888	0.507246	1.50856	4.26764	2.39373e-05	0.000909329	0.000691638	ATP2A1/HAP1/CASQ1/THY1/TREM2/CHP1/XCL1/P2RX4/AKAP5/GAL/ANK2/STAC3/ATP1B3/FLNA/F2R/ACTN2/PLP1/TRDN/EDN3/TRPC3/PLCG1/CXCL9/LRRC55/GSTO1/CAPN3/DRD4/PDZK1/AKAP6/F2/PDPK1/DMD/CAV1/STAC2/JPH2/NTSR1/ANK3/CALM1/LHCGR/CXCL10/P2RX2/FXYD1/BAX/NPSR1/GPER1/P2RX1/VMP1/IFNG/AKAP9/OPRK1/RYR2/HTT/F2RL3/STIM1/TESC/CXCL11/ACTN4/AMIGO1/APLNR/ANTKMT/KCNH2/LRRC26/KCNQ1/ATP1B1/GRIN1/ADCYAP1R1/KCNJ2/P2RX7/EDNRA/DRD1/G6PD	70
BP	GO:1905477	positive regulation of protein localization to membrane	56/6351	105/18888	0.533333	1.58614	4.28669	2.43602e-05	0.000919886	0.000699668	TREM2/CHP1/SORBS1/MIEF2/NKD2/NECAB2/KCNB1/ARF6/EPHA2/AKAP5/STAC3/PRKN/ATP2C1/LGALS3/CNPY4/MTCL1/HPCA/NLGN2/SLC51B/VIL1/ZDHHC8/EPHB2/PDZK1/PDPK1/PRNP/STAC2/TNFAIP6/ZDHHC5/ANK3/PDCD5/SLC5A3/GPER1/IFNG/ITGA3/EZR/CLN3/AGR2/ITGB2/KCNJ11/ERBB2/ITGAM/PIK3R1/CRKL/CACNG2/PRKCH/FARP1/PIK3CA/PLS1/FYN/CLIP3/TCAF2/EGFR/ITGB1/WNT3A/RANGRF/TNF	56
BP	GO:0048705	skeletal system morphogenesis	107/6351	229/18888	0.467249	1.38961	4.22189	2.46123e-05	0.000923909	0.000702727	HOXD10/COL13A1/HOXB7/HOXC9/COL11A1/DLX2/HOXB9/FBN2/CSRNP1/HOXC11/SERPINH1/HOXC8/SHOX2/HOXA11/COL1A1/SOX11/CDX1/COL3A1/COL27A1/HOXD9/MMP13/MSX1/EXT1/CHST11/GREM1/ACTN3/DLX5/CBS/RFLNB/RARG/HOXB8/NKX3-2/MMP14/ALX4/ALX1/MMP16/TCF15/ACP5/BARX2/CHAD/MTHFD1L/SETD2/SFRP4/LHX1/PAPPA2/NDST1/FOXC2/WDR48/TGFB3/RIPPLY2/COL2A1/TBX15/GSC/HOXC4/BMP1/HOXA2/CITED2/FLVCR1/FMN1/NAB2/TBX4/IHH/ARID5B/TRIP11/HOXA9/SMPD…	107
BP	GO:0002474	antigen processing and presentation of peptide antigen via MHC class I	25/6351	37/18888	0.675676	2.00947	4.37456	2.52204e-05	0.000941166	0.000715854	SAR1B/ULBP1/IFI30/RAET1E/HLA-F/MICB/HLA-G/MICA/FCER1G/HLA-A/HLA-B/FCGR1A/HLA-C/TAP1/IDE/TAPBP/MFSD6/PDIA3/RAET1L/TAP2/ULBP2/ACE/CLEC4A/B2M/RAET1G	25
BP	GO:0006261	DNA-templated DNA replication	79/6351	160/18888	0.49375	1.46842	4.23504	2.60403e-05	0.00096608	0.000734803	EME1/RFC4/CDC45/DSCC1/ORC6/CDC6/TK1/TONSL/TIMELESS/CHTF18/E2F7/PRIM2/RAD51/MCM2/MCM5/FEN1/GINS2/WDHD1/MCM7/BLM/CDK2/DDX11/PARP1/DBF4B/GINS1/CCNE1/CDT1/GMNN/ORC1/MGME1/MCM10/POLQ/SETMAR/MMS22L/MCM6/MCM8/MCIDAS/DNA2/POLG2/POLD1/BRCA1/GINS4/TOPBP1/RFC2/POLA2/ATAD5/RECQL4/RFC5/BRCA2/MCM4/E2F8/HELB/FBXO5/POLE/RFC3/CHRAC1/TRAIP/RFWD3/POLE2/DBF4/SAMHD1/CDK9/PCNA/FAM111A/CAMSAP3/MCM3/RBBP8/ORC5/PRIM1/REC…	79
BP	GO:0050670	regulation of lymphocyte proliferation	110/6351	237/18888	0.464135	1.38035	4.19381	2.73398e-05	0.00100678	0.000765756	CD276/TNFRSF4/SOX11/ZBTB7B/ANXA1/TNFSF4/TICAM1/XCL1/CD80/TNFRSF9/EPO/RASSF5/MYD88/CD24/GAL/ITCH/ADA/FCGR3A/CD70/IL4I1/MAD1L1/BID/CTLA4/CD320/GPNMB/TFRC/IL12A/LGALS3/VSIR/MARCHF7/EFNB1/DHPS/SLC39A10/FOXP3/ZP4/CBLB/EPHB2/HLA-G/TNFSF18/FADD/ZP3/ATAD5/PRNP/IL6ST/HLA-A/RIPK3/RIPK2/LILRB1/LILRB4/HAVCR2/CCL5/RAC2/PLA2G2A/IL18/RC3H1/IHH/PLA2G2F/MZB1/VAV3/TYK2/IL1B/LILRB2/SCGB1A1/CD38/IL1A/LRRC32/CD300A/P…	110
BP	GO:0007626	locomotory behavior	96/6351	202/18888	0.475248	1.4134	4.20426	2.74546e-05	0.00100678	0.000765756	HOXD10/GRIN2D/APBA2/EN1/CALB1/APOE/HPRT1/HTR2C/HOXD9/C1QL1/UCHL1/PPT1/CLCN3/CRBN/STRN/ATP1A2/SLC25A46/MEIS1/EGR1/CSTB/BTBD9/DMBX1/HOXB8/PRKN/LRRK2/APP/OXR1/RASD2/CEND1/FIG4/NLGN2/SLURP1/SPG11/ZDHHC8/DRD4/GIT1/TMOD1/ZIC1/HEXA/GAD1/MTA1/CXCL12/GAA/NPY1R/NTSR1/CNTN1/SNAP25/NCOA2/USP2/DPP4/ARRB2/KCNJ10/MCOLN3/SLC1A1/ARRDC3/PAK6/ALDH1A3/RELN/ATP7A/NR4A2/DSCAM/MYO15A/ALK/ASL/PBX3/KCND2/OPRK1/ANKH/CTNS/…	96
BP	GO:0031346	positive regulation of cell projection organization	158/6351	360/18888	0.438889	1.30526	4.16216	2.7838e-05	0.00101497	0.000771987	KAT2B/HAP1/EPS8L2/TRAK1/GOLGA4/GPC2/SHOX2/MAPT/P3H1/APOE/C15orf62/PTK7/PLXNA1/LIMK1/FN1/ARF6/RREB1/PTK6/EPO/ADCY10/EPS8L1/ITPKA/FSCN1/COBL/ABL2/TNN/PLXNA3/ITGA6/PLPPR5/FEZ1/KAT2A/FLNA/AGRN/CCDC88A/GDI1/OCLN/WASF2/TBC1D24/PLEKHM1/NTRK1/DVL3/MARK2/HDAC6/STAU2/PPP1R35/TRPV2/ROR2/PLXND1/CHODL/CAPRIN2/PLXNB3/ATP8A2/TRIM67/TGFB3/TENM3/TENM2/LRP8/STK24/VIL1/TAPT1/EPHB2/PACSIN1/TOX/DZIP1/ENTR1/RALA/CORO1…	158
BP	GO:0032370	positive regulation of lipid transport	48/6351	87/18888	0.551724	1.64084	4.26406	2.85901e-05	0.00103643	0.000788313	TMF1/SPP1/TREM2/SCP2/APOE/PRKCD/ERFE/TNFRSF11A/P2RX4/CETP/GAL/LIPG/TNFSF11/NMB/ENPP7/LRAT/ATP8A2/ADIPOQ/ZDHHC8/ABCA8/CYP8B1/CAV1/PPARG/NTSR1/ABCA5/IL1B/ACSL1/IL1A/FABP3/MAP2K6/ATP8A1/ABCB4/CYP4F2/ABCG1/DBI/C1QTNF1/APOA1/GPS2/PRAP1/NKX3-1/ANXA2/ABCA12/NFKBIA/PLA2G10/P2RX7/GALR1/MIF/ABCA7	48
BP	GO:0007611	learning or memory	126/6351	278/18888	0.453237	1.34794	4.15964	3.00696e-05	0.00107826	0.000820131	KAT2B/SLC2A4/CPEB3/EN1/CALB1/SLC6A1/CCL11/TREM2/MAPT/APOE/BCHE/C1QL1/PPT1/SHANK1/VIP/ATP1A2/SCN2A/LRRN4/SLC11A2/FEN1/PIAS1/PAX6/TTBK1/BTBD9/EIF4EBP2/FOS/ADGRF1/AFF2/KAT2A/ITGA5/PRKN/RAG1/APP/TPBG/NETO1/NTRK1/RASGRF1/CNTNAP2/UCN/BRSK1/SPG11/SLC6A4/SLC12A5/SLC24A2/EPHB2/GIT1/SHISA7/SLC8A2/HIF1A/NEUROD2/PRNP/PLCB1/PRKCG/NTSR1/LRRC66/MAPK8IP2/VLDLR/NPTX2/SNAP25/JPH3/BGLAP/LILRB2/ARL6IP5/SLC7A11/DRD5/…	126
BP	GO:0045104	intermediate filament cytoskeleton organization	51/6351	94/18888	0.542553	1.61356	4.24444	3.0084e-05	0.00107826	0.000820131	PPL/EVPL/KRT4/KRT17/KRT78/KRT13/KRT32/TCHH/KRT31/KRT75/KRT71/KRT9/KRT82/KRT85/RAF1/BFSP1/KRT16/ATP8A2/DES/KRT74/KRT24/KRT1/KRT84/KRT81/KRT33A/SYNM/KRT79/KRT80/ERBIN/NEFL/NES/KRT14/KRT77/KRT2/KRT40/KRT6B/KRT35/CLN8/KRT83/KLHL24/KRT7/MACF1/GFAP/KRT37/KRT23/KRT34/KRT10/KRT3/KRT86/KRT15/KRT72	51
BP	GO:0016042	lipid catabolic process	150/6351	340/18888	0.441176	1.31207	4.13281	3.18376e-05	0.00113471	0.000863061	ETFDH/ABCD3/HSD17B6/PLA2G7/HPGD/ASAH1/SPP1/HSD17B4/PLIN1/CPT2/SCP2/PNPLA3/ACADM/ACOX1/MGLL/APOC1/PLD6/PRKCD/NAAA/SRD5A2/MGST2/PAFAH2/ACOX3/CIDEC/GDPD3/LPIN1/SCARB1/PPT1/ACACB/ENDOU/PLBD2/LIPG/ACAA1/SLC25A17/ACOX2/PNPLA1/ADTRP/SPHK1/DPEP1/GPIHBP1/GLA/PLA2G12A/ENPP7/HADH/DAGLA/TBL1XR1/HADHB/PLCG1/ACOT7/ACAT1/PLCD4/ABCD1/ABHD5/CYP27B1/OXCT2/MLYCD/ADIPOQ/YWHAH/PNPLA5/PCCA/CYP4F12/ACADL/CPT1B/SMPD2/AC…	150
BP	GO:0030900	forebrain development	176/6351	408/18888	0.431373	1.28291	4.11182	3.31878e-05	0.00117622	0.000894637	IGF2BP1/HAP1/LHX5/DLX2/GBX2/LAMB1/EMX1/LHX2/COL3A1/E2F1/HPRT1/FEZF1/INHBA/RTN4R/SRD5A2/PLXNA1/GDF7/TYRO3/DLX1/DRAXIN/NR2E1/VAX2/KIF14/MSX1/EXT1/NDE1/DLX5/RHOA/SSTR2/ATP1A2/SCN2A/PAX6/TACC2/PLXNA3/GLI1/PRDM13/PCSK1/FEZ1/LHX3/KAT2A/FLNA/LRRK2/RAC3/APP/PCM1/PITX1/CNTNAP2/SLC2A1/NCOA1/APLP1/SETD2/FBXO45/LHX1/POMT2/NDST1/SOX1/LRP8/EPHB2/TOX/KCNA1/POU4F1/PHLPP2/ZIC1/HIF1A/BCAN/SIX3/EOMES/GSC/CORO1C/NDN…	176
BP	GO:0048588	developmental cell growth	110/6351	238/18888	0.462185	1.37455	4.13867	3.41634e-05	0.00120405	0.000915801	SEMA4F/GOLGA4/SPP1/POSTN/EMX1/SORBS2/LHX2/MAPT/APOE/RGS4/RTN4R/PLXNA1/DRAXIN/LIMK1/SEMA5B/NKX6-1/FN1/PDLIM5/ITSN2/EXT1/ADCY10/SYT1/COBL/MEIS1/TNN/NRCAM/TRIM46/PLXNA3/SEMA3F/RIMS2/RARG/AURKA/PRKN/FOXL2/APP/GDI1/RASAL1/GATA4/ARHGAP4/KIAA0319/UNC13A/EDN3/HDAC6/ARIH2/TRPV2/PI16/SPG11/MAP2K4/ST8SIA2/AKAP6/COL14A1/DCAF13/DCC/CXCL12/CXCR4/TIAM1/VEGFA/SEMA7A/SEMA4D/SEMA6D/WNT3/SYT3/TSC22D4/CPNE5/CACNG7/P…	110
BP	GO:0071695	anatomical structure maturation	123/6351	271/18888	0.453875	1.34983	4.12852	3.43525e-05	0.00120405	0.000915801	SNX10/CDC25B/SLC26A6/ADAMTS12/SPINK5/PLD6/SPINK1/ADAMTS7/KCNB1/TDRD5/PAEP/C1QL1/NKX6-1/KIF14/TRIP13/NEMP1/RERE/EXT1/EPO/GREM1/ACTN3/PTPRN/ZBTB7A/ZBTB16/RHOA/RFLNB/GAL/NRCAM/B4GALT5/CNGB1/AURKA/DDIT3/LRRK2/RAC3/APP/AGRN/HOXB13/CCDC154/MYOC/GJA1/CEND1/CNTNAP2/FUT6/HDAC6/NTN4/GATA3/BFSP1/GDF11/TDRD6/KLF2/HIF1A/SIX3/PLXNB1/FLVCR1/CLEC7A/RAC2/RYR1/VEGFA/PPARG/RHEX/IHH/SEMA4D/INSL3/TYMS/ALDH1A2/CDH3/BR…	123
BP	GO:0098739	import across plasma membrane	96/6351	203/18888	0.472906	1.40643	4.14378	3.50262e-05	0.00122091	0.00092863	SLC6A1/SLC19A1/SLC46A2/TRPV3/CACNA1B/RGS4/TRPM2/SLC1A6/KCNJ8/KCNK9/SCNN1B/SLC38A3/AKAP5/ATP1A2/SLC39A4/SLC39A14/ATP1B3/SLC6A7/SLC1A4/SLC12A8/CACNA1H/SLC3A2/ATP12A/SLC2A1/SLC15A2/TRPV2/LRRC8C/SLC39A10/SLC7A8/SLC15A3/SLC12A5/SLC24A2/SLC39A6/SLC8A2/SLC9A5/SLC43A2/CACNA1S/SLC9A7/PRNP/KCNJ4/CNGA3/NTSR1/SCNN1A/PER2/SLC5A3/P2RX1/ARL6IP5/SLC7A11/KCNJ10/CACNA1C/SLC9C1/IFNG/ACSL1/SLC7A5/SLC5A1/SLC1A1/SLC38…	96
BP	GO:0014823	response to activity	42/6351	74/18888	0.567568	1.68796	4.22029	3.61784e-05	0.00125025	0.000950942	COL4A2/FNDC5/PERM1/SMTNL1/POSTN/ALAD/ANGPT2/UCP3/CRY2/FOS/TNS2/COL6A1/CDK1/HADH/ATP5F1A/ADIPOQ/SCO2/HSF1/CAPN3/PRKAA2/HIF1A/CXCR4/SLC25A25/HDAC5/ADSS1/BGLAP/SLC7A5/MMP2/ABCG8/ITGB3/PPARGC1A/UQCRC1/ABCG5/RYR2/FGF21/PIK3CA/ANXA2/IL6/NFATC1/MAS1/KL/TNF	42
BP	GO:0002824	positive regulation of adaptive immune response based on somatic recombination of immune receptors built from immunoglobulin superfamily domains	64/6351	125/18888	0.512	1.5227	4.17312	3.62619e-05	0.00125025	0.000950942	SLC11A1/TREM2/TGFB1/TNFSF4/ULBP1/XCL1/NLRP10/ADA/MAD2L2/TFRC/IL12A/GATA3/RAET1E/FOXP3/HLA-F/MICB/CYRIB/C17orf99/HLA-G/HSPD1/FADD/ZP3/MICA/PVR/ATAD5/HLA-A/HLA-B/RIPK2/CLEC7A/CLEC6A/IL18/STX7/FCGR1A/TYK2/IL1B/HLA-C/KMT5C/TNFSF13/IL27RA/HMCES/RAET1L/TRAF2/CD1E/TAP2/DENND1B/ULBP2/LTA/NSD2/IL12RB1/NFKBIZ/CD28/RSAD2/TNFSF13B/CD1B/B2M/RAET1G/JAK2/IL6/HPX/EXOSC3/P2RX7/CLCF1/CD1D/TNF	64
BP	GO:0015748	organophosphate ester transport	76/6351	154/18888	0.493506	1.4677	4.14779	3.74918e-05	0.00128566	0.00097788	PRELID3A/SLC25A4/SLC19A1/SLC46A2/SCP2/SLC37A1/APOE/SLC17A9/APOC1/PRKCD/SLC25A23/CERT1/SCARB1/ADCY10/CETP/SLC25A36/SLC25A17/ANO7/CALHM1/CLPTM1L/ATP8B3/ATP10B/LRRC8C/ABCD1/ATP8A2/OSBPL2/PITPNA/SPNS1/SLC33A1/TNFAIP8L3/XKR9/SLC25A25/PLSCR2/ANO4/SLC4A1/PITPNM3/PRELID2/VMP1/ABCC4/ABCG8/SLC44A4/APOA2/ATP8A1/C2CD2L/ABCB4/SLC35B2/ABCC5/SLC66A2/SLC25A32/ABCG1/ANKH/ABCC1/DBI/PLSCR3/ABCA4/EPG5/SLC25A24/PLEKH…	76
BP	GO:0007422	peripheral nervous system development	49/6351	90/18888	0.544444	1.61919	4.19077	3.78809e-05	0.00128619	0.000978277	HOXD10/ARTN/ISL2/MAPK3/ONECUT2/HOXD9/ERBB3/ADGRB2/SLC25A46/RUNX3/MYOC/ADGRB1/COL6A1/CDK1/RAF1/ITGB4/HAPLN2/POU4F1/SH3TC2/SCN8A/CITED2/ALDH3A2/NAB2/SERPINI1/SLC5A3/POU3F2/SOX10/ADGRG6/ISL1/PARD3/GPC1/NGF/SIRT2/ERBB2/NEUROG3/NTRK2/ASCL1/FA2H/UGT8/DICER1/GDNF/TBCE/CNTNAP1/EGR3/NTF3/NTF4/NDRG1/BDNF/ARHGEF10	49
BP	GO:0032944	regulation of mononuclear cell proliferation	111/6351	241/18888	0.460581	1.36978	4.11196	3.79125e-05	0.00128619	0.000978277	CD276/TNFRSF4/SOX11/ZBTB7B/ANXA1/TNFSF4/TICAM1/XCL1/CD80/TNFRSF9/EPO/RASSF5/MYD88/CD24/GAL/ITCH/ADA/FCGR3A/CD70/IL4I1/MAD1L1/BID/CTLA4/CD320/GPNMB/TFRC/IL12A/LGALS3/VSIR/MARCHF7/EFNB1/DHPS/SLC39A10/FOXP3/ZP4/CBLB/EPHB2/HLA-G/TNFSF18/FADD/ZP3/ATAD5/PRNP/IL6ST/HLA-A/RIPK3/RIPK2/LILRB1/LILRB4/HAVCR2/CCL5/RAC2/PLA2G2A/IL18/RC3H1/IHH/PLA2G2F/MZB1/VAV3/TYK2/IL1B/LILRB2/SCGB1A1/CD38/IL1A/LRRC32/CD300A/P…	111
BP	GO:0032412	regulation of monoatomic ion transmembrane transporter activity	103/6351	221/18888	0.466063	1.38608	4.10907	3.92924e-05	0.00131755	0.00100213	GPD1L/ATP2A1/MMP9/HAP1/CASQ1/TREM2/CHP1/PCSK9/STK39/KCNAB1/SLMAP/KCNE4/EPO/HECW2/SHANK1/ATP1A2/GAL/AHNAK/CHRM3/ANK2/STAC3/GNB5/PLN/ATP1B3/APP/ACTN2/CCL2/SCN2B/CAPN1/NETO1/TRDN/SLN/CACNG5/HPCA/STRIT1/FHL1/NLGN2/HRC/LRRC55/YWHAH/OXSR1/GSTO1/EPHB2/DRD4/AHCYL1/PDZK1/SHISA7/AKAP6/PRNP/DMD/CAV1/STAC2/JPH2/PTPN3/MAPK8IP2/ANK3/CALM1/JPH3/FGF14/FXYD3/FXYD1/VMP1/CFTR/WWP2/CACNG4/IFNG/CACNG7/RELN/AKAP9/OPRM…	103
BP	GO:0090329	regulation of DNA-templated DNA replication	30/6351	48/18888	0.625	1.85876	4.23993	3.94075e-05	0.00131755	0.00100213	RFC4/DSCC1/TIMELESS/CHTF18/E2F7/MCM2/MCM5/MCM7/BLM/CDK2/DBF4B/CDT1/GMNN/MCM6/MCIDAS/POLG2/RFC2/RFC5/MCM4/E2F8/FBXO5/RFC3/DBF4/PCNA/CAMSAP3/MCM3/AICDA/SLFN11/CDC7/METTL4	30
BP	GO:0002064	epithelial cell development	101/6351	216/18888	0.467593	1.39063	4.10963	3.946e-05	0.00131755	0.00100213	AFDN/HSD17B4/PLOD3/HOXA13/TJP1/TJP3/ONECUT2/COL27A1/CLIC4/PRDM1/FRZB/EXPH5/NKX6-1/ZDHHC21/ONECUT1/EPHA2/MYD88/PDGFB/MSN/PAX6/RAB25/KLF5/GPR4/RARG/NKX3-2/PKHD1/PROC/FLNA/HOXB13/GJA1/TNMD/NTRK1/CLOCK/COL18A1/NKX2-2/BFSP1/GDF11/FOXP3/FOXC2/ADIPOQ/CCM2/DMRT1/HAPLN2/TMOD1/HIF1A/SIX3/PDPK1/MET/IL6ST/CDK6/TP63/PLCB1/CXCR4/POF1B/VEGFA/AR/IHH/PDE2A/MARVELD2/TYMS/NOTCH2/ROS1/C1GALT1/JAG1/IL1B/CDSN/DNASE1L2…	101
BP	GO:0050650	chondroitin sulfate proteoglycan biosynthetic process	18/6351	24/18888	0.75	2.23051	4.2932	4.06253e-05	0.00134935	0.00102632	CHST7/CHST11/B3GAT3/XYLT2/CSGALNACT2/CHSY3/CHPF/CHPF2/PXYLP1/CHST12/CHST15/CHST13/CHST3/SLC35B2/CHST9/B3GALT6/UGDH/CSGALNACT1	18
BP	GO:0050879	multicellular organismal movement	36/6351	61/18888	0.590164	1.75516	4.20454	4.14041e-05	0.00136806	0.00104055	ATP2A1/CASQ1/TNNC2/ACTN3/TNNC1/STAC3/TCAP/TNNI2/COL6A1/STRIT1/ATP8A2/GSTO1/TNNI3/MYH7/DMD/GAA/STAC2/SYNM/MYH14/COMP/TNNT3/SCN4A/NR4A1/HSP90AA1/DMPK/ITPR1/CLN8/TNNI1/ASCL1/HIPK2/REM1/CCDC78/JSRP1/KCNJ2/CAV3/TNF	36
BP	GO:0000819	sister chromatid segregation	106/6351	229/18888	0.462882	1.37662	4.08116	4.34954e-05	0.00142971	0.00108744	KAT2B/DPF1/CDCA5/VPS4B/MYBL2/RAB11A/TTN/CUL3/CDC6/BIRC5/SPAG5/KIF14/PBRM1/KNSTRN/TRIP13/NEK2/KNTC1/KIF4A/KIF18B/ESPL1/CCSAP/ACTL6A/TUBG2/HECW2/UBE2C/RHOA/CHMP2B/TPX2/AURKB/KIF2C/NCAPH/NUF2/MAD2L2/DUSP1/RMI2/MAD1L1/FLNA/XRCC3/SPC24/KIF22/CDK1/MAD2L1/BUB1/CDT1/IK/PLK1/KIF18A/KIF23/UHRF1/CDCA8/CENPI/PRC1/CLASP2/NCAPD2/BCL7A/GOLGA2/NUP62/RAD21/CENPF/NDC80/CDC20/HASPIN/KIFC2/CHEK2/SPC25/TENT4A/EML3/TA…	106
BP	GO:0050881	musculoskeletal movement	35/6351	59/18888	0.59322	1.76425	4.18459	4.53635e-05	0.00148343	0.0011283	ATP2A1/CASQ1/TNNC2/ACTN3/TNNC1/STAC3/TCAP/TNNI2/STRIT1/ATP8A2/GSTO1/TNNI3/MYH7/DMD/GAA/STAC2/SYNM/MYH14/COMP/TNNT3/SCN4A/NR4A1/HSP90AA1/DMPK/ITPR1/CLN8/TNNI1/ASCL1/HIPK2/REM1/CCDC78/JSRP1/KCNJ2/CAV3/TNF	35
BP	GO:0014706	striated muscle tissue development	120/6351	265/18888	0.45283	1.34673	4.04567	4.81688e-05	0.00156709	0.00119193	GJC1/MYLK3/COL11A1/SHOX2/MYL3/RPL3L/SORBS2/NOX4/ACADM/TTN/RGS4/NEB/TGFB1/KCNJ8/HOPX/ERBB3/MSC/WNT2/PDLIM5/MSX1/ALPK3/NKX2-5/GREM1/TBX2/PIM1/PGM5/MEIS1/TNNC1/SGCG/GLI1/PLN/TCAP/KAT2A/FOXH1/ACTN2/MYL7/GJA1/WT1/GATA4/MYBPC3/ACVR1/CDK1/PI16/DLL4/LOX/ASB2/ALPK2/FOXC2/PDGFRB/MAP2K4/TNNI3/EYA2/NRAP/NRG1/MYH6/TBX18/POU4F1/XIRP2/CENPF/AKAP6/MYH7/COL14A1/CITED2/HEY1/JPH2/VEGFA/ALDH1A2/NOTCH2/MAPK11/ARRB2/I…	120
BP	GO:0035725	sodium ion transmembrane transport	87/6351	182/18888	0.478022	1.42165	4.06818	4.889e-05	0.00158244	0.00120361	GPD1L/TPCN1/SLC6A1/CHP1/PCSK9/STK39/SLC9A8/TRPM2/SCN7A/SLMAP/SCNN1B/SLC20A1/HECW2/ATP1A2/SCN2A/ATP1B3/SLC6A7/SLC3A2/SCN2B/NETO1/ATP12A/ASIC4/SLC6A4/YWHAH/SLC24A2/DRD4/SLC13A2/SLC13A5/SLC6A12/SLC8A2/SLC9A5/SCN9A/SCN8A/SLC9A7/SLC6A2/DMD/HCN1/SLC4A8/PTPN3/SCNN1A/ANK3/SNTA1/WNK4/FGF14/FXYD3/FXYD1/SLC5A3/SLC5A5/SLC9C1/SLC9B1/SLC5A1/SLC38A5/SLC6A13/SCNN1D/SCN4A/HECW1/SLC5A9/SLC34A3/SLC13A4/SLC5A10/SLC2…	87
BP	GO:0071711	basement membrane organization	25/6351	38/18888	0.657895	1.95659	4.20115	5.0177e-05	0.00161585	0.00122902	COL4A1/MMP11/LAMA1/PLOD3/LAMB1/COL3A1/PXDN/PHLDB2/NID2/EXT1/NID1/LAMC1/COL6A1/CMA1/NTN4/POMT2/CLASP2/GAS2/CAV1/HPN/POMGNT1/FERMT1/CAV2/FLRT2/ITGB1	25
BP	GO:0050890	cognition	142/6351	322/18888	0.440994	1.31152	4.01297	5.22276e-05	0.00166903	0.00126947	KAT2B/ST3GAL4/SLC2A4/CPEB3/EN1/CALB1/SLC6A1/CCL11/FAM107A/TREM2/MAPT/APOE/DOP1B/BCHE/GPR158/C1QL1/PPT1/SHANK1/VIP/CHMP2B/ATP1A2/SCN2A/LRRN4/SLC11A2/FEN1/PIAS1/PAX6/TTBK1/BTBD9/EIF4EBP2/FOS/ADGRF1/AFF2/KAT2A/SLC1A4/ITGA5/PRKN/RAG1/APP/TPBG/NETO1/NTRK1/RASGRF1/CNTNAP2/UCN/BRSK1/SPG11/SLC6A4/TMPRSS11E/SLC12A5/SLC24A2/EPHB2/GIT1/SHISA7/SLC8A2/HIF1A/NEUROD2/PRNP/PLCB1/PRKCG/NTSR1/LRRC66/MAPK8IP2/VLDLR…	142
BP	GO:0051250	negative regulation of lymphocyte activation	80/6351	165/18888	0.484848	1.44195	4.05819	5.23545e-05	0.00166903	0.00126947	SOCS1/SOX11/SOCS6/ZBTB7B/INHBA/ANXA1/TNFSF4/TYRO3/XCL1/CD80/RASSF5/GAL/ITCH/PGLYRP2/IL4I1/JAK3/RHBDD3/MAD1L1/RUNX3/CTLA4/TIGIT/GPNMB/LGALS3/PAG1/VSIR/LAG3/MARCHF7/DUSP3/LOXL3/FOXP3/CBLB/PGLYRP1/HLA-G/MICA/PRNP/IFNL1/LILRB1/TNFAIP3/LILRB4/HAVCR2/PLA2G2A/RC3H1/IHH/PLA2G2F/LILRB2/INHA/SCGB1A1/LAX1/MERTK/HLX/HMGB3/LRRC32/PTPN2/SAMSN1/CD300A/PKN1/BTN2A2/TWSG1/CD86/ERBB2/DTX1/DUSP22/ARG2/IL2RA/PLA2G2D/…	80
BP	GO:0002821	positive regulation of adaptive immune response	66/6351	131/18888	0.503817	1.49836	4.07384	5.28921e-05	0.00167774	0.00127609	SLC11A1/TREM2/TGFB1/TNFSF4/ULBP1/XCL1/NLRP10/ADA/MAD2L2/TFRC/IL12A/GATA3/RAET1E/FOXP3/HLA-F/MICB/CYRIB/C17orf99/HLA-G/HSPD1/FADD/ZP3/MICA/PVR/ATAD5/IL6ST/HLA-A/HLA-B/RIPK2/CLEC7A/CLEC6A/IL18/STX7/FCGR1A/TYK2/IL1B/HLA-C/KMT5C/TNFSF13/EIF2AK4/IL27RA/HMCES/RAET1L/TRAF2/CD1E/TAP2/DENND1B/ULBP2/LTA/NSD2/IL12RB1/NFKBIZ/CD28/RSAD2/TNFSF13B/CD1B/B2M/RAET1G/JAK2/IL6/HPX/EXOSC3/P2RX7/CLCF1/CD1D/TNF	66
BP	GO:0030168	platelet activation	68/6351	136/18888	0.5	1.48701	4.05685	5.58574e-05	0.00176298	0.00134093	F2RL2/BLOC1S3/COL3A1/APOE/VAV2/CEACAM1/PRKCD/TYRO3/DGKI/EMILIN1/PDIA2/PDGFB/TEC/FLNA/EMILIN2/DGKG/PDGFA/F2R/MMRN1/PDPN/SLC6A4/FZD6/STXBP3/FGA/DGKA/F2/IL6ST/FCER1G/GP6/FGB/GNAQ/PLCG2/VAV3/P2RX1/SLC7A11/MERTK/ITGB3/SH2B3/ENTPD1/DGKE/TREML1/COMP/FIBP/GNA13/ADRA2B/SVEP1/PDIA3/STXBP1/F2RL3/C1QTNF1/MYH9/ALOX12/FERMT3/MYL9/ADRA2C/ADAMTS18/CTSG/PIK3CA/LCK/SAA1/FGG/CD9/JAK2/IL6/PIK3CG/CD40/PRKCA/WNT3A	68
BP	GO:0060560	developmental growth involved in morphogenesis	111/6351	243/18888	0.45679	1.3585	4.00332	5.82416e-05	0.00182913	0.00139124	KIF26B/HOXD13/SEMA4F/CCL11/GOLGA4/SPP1/POSTN/EMX1/LHX2/MAPT/APOE/PTK7/RTN4R/PLXNA1/DRAXIN/LIMK1/SEMA5B/NKX6-1/FN1/ITSN2/EXT1/TBX2/ADCY10/SYT1/COBL/TNN/NRCAM/TRIM46/PLXNA3/SEMA3F/RIMS2/RARG/AURKA/PRKN/APP/GDI1/RASAL1/ARHGAP4/KIAA0319/SPRY1/UNC13A/EDN3/HDAC6/TRPV2/SPG11/LHX1/ST8SIA2/FMN1/TNC/DCC/CXCL12/CXCR4/TIAM1/VEGFA/SEMA7A/SEMA4D/SEMA6D/WNT3/SYT3/TSC22D4/CPNE5/CACNG7/PAK6/CPNE6/ITGA4/EIF2AK4/CP…	111
BP	GO:0050982	detection of mechanical stimulus	32/6351	53/18888	0.603774	1.79563	4.12833	5.88543e-05	0.00183927	0.00139895	COL11A1/PDZD7/TTN/TRPA1/CHRNA10/PHF24/CHRNA9/TCAP/NTRK1/PKD1L2/KCNA1/SCN9A/CXCL12/CXCR4/TMEM120A/LHFPL5/HPN/PTK2/CDH2/KIT/ADGRV1/PIEZO1/TMC1/ASIC3/ANO3/STRC/KCNQ1/PKDREJ/FYN/WHRN/CAV3/TNF	32
BP	GO:1904427	positive regulation of calcium ion transmembrane transport	45/6351	82/18888	0.54878	1.63208	4.08262	5.98799e-05	0.00186215	0.00141635	ATP2A1/HAP1/CASQ1/THY1/XCL1/P2RX4/AKAP5/ANK2/STAC3/F2R/PLP1/TRDN/TRPC3/PLCG1/CXCL9/GSTO1/CAPN3/AKAP6/F2/PDPK1/CAV1/STAC2/JPH2/NTSR1/CALM1/LHCGR/CXCL10/P2RX2/BAX/NPSR1/GPER1/P2RX1/VMP1/RYR2/HTT/F2RL3/STIM1/CXCL11/APLNR/ATP1B1/GRIN1/ADCYAP1R1/P2RX7/DRD1/G6PD	45
BP	GO:0046850	regulation of bone remodeling	31/6351	51/18888	0.607843	1.80774	4.11107	6.38399e-05	0.00197561	0.00150265	SPP1/TNFRSF11A/PDK4/GREM1/LEPR/HAMP/TNFSF11/ADAM8/CSK/TFRC/GJA1/PLEKHM1/DCSTAMP/SIGLEC15/CLDN18/TNFAIP3/BGLAP/CD38/ITGB3/TF/PPARGC1B/TMEM119/SYT7/GPR137B/TNFRSF11B/IAPP/S1PR1/IL6/EGFR/PRKCA/P2RX7	31
BP	GO:0007272	ensheathment of neurons	76/6351	156/18888	0.487179	1.44888	4.00689	6.50502e-05	0.00199362	0.00151635	ASPA/MAL/MARVELD1/MAPK3/ERBB3/KIF14/LPIN1/ITGAX/MALL/SCN2A/CLDN11/SLC25A46/ANK2/MPZ/RNF10/RARG/B4GALT5/MIOS/MYOC/PLP1/BCAS1/FIG4/COL6A1/TYMP/RAF1/DEGS1/ABCD1/ITGB4/TMEM163/HEXA/SH3TC2/SCN8A/CXCR4/NAB2/CNTN1/ID4/NSUN5/POU3F2/SOX10/ADGRG6/MYRF/CTSC/GJC3/KCNJ10/JAM2/POMGNT1/PARD3/CLU/GPC1/SIRT2/TLR2/ERBB2/MAL2/EPB41L3/MBP/KLK6/HES5/NTRK2/OLIG2/SERINC5/FA2H/AMIGO1/UGT8/DICER1/SBF2/TNFRSF1B/CNTNAP1/CD…	76
BP	GO:0008366	axon ensheathment	76/6351	156/18888	0.487179	1.44888	4.00689	6.50502e-05	0.00199362	0.00151635	ASPA/MAL/MARVELD1/MAPK3/ERBB3/KIF14/LPIN1/ITGAX/MALL/SCN2A/CLDN11/SLC25A46/ANK2/MPZ/RNF10/RARG/B4GALT5/MIOS/MYOC/PLP1/BCAS1/FIG4/COL6A1/TYMP/RAF1/DEGS1/ABCD1/ITGB4/TMEM163/HEXA/SH3TC2/SCN8A/CXCR4/NAB2/CNTN1/ID4/NSUN5/POU3F2/SOX10/ADGRG6/MYRF/CTSC/GJC3/KCNJ10/JAM2/POMGNT1/PARD3/CLU/GPC1/SIRT2/TLR2/ERBB2/MAL2/EPB41L3/MBP/KLK6/HES5/NTRK2/OLIG2/SERINC5/FA2H/AMIGO1/UGT8/DICER1/SBF2/TNFRSF1B/CNTNAP1/CD…	76
BP	GO:0009410	response to xenobiotic stimulus	188/6351	444/18888	0.423423	1.25927	3.93479	6.61555e-05	0.00201774	0.0015347	ABCD3/SMTNL1/COL1A1/EMX1/GNA12/BLOC1S3/CA9/ALAD/TP53I13/E2F1/VAV2/SRD5A2/BCHE/KCNJ8/FMO2/RAD54B/RAD54L/NKX6-1/UCHL1/AIM2/CDK4/CYP2J2/SCNN1B/CES2/ACACB/TRPA1/LPO/GAL/AOX1/ADA/PAX6/ACAA1/CYP3A5/MCM7/RORC/PARP4/FOS/PCSK1/DPEP1/RHBDD3/HTR2B/GSTA2/MTHFR/TLR3/SLCO1A2/TFRC/NAT1/CYP2F1/GATA4/NTRK1/DVL3/COL6A1/CSAG2/CDK1/HADH/SMOX/AMH/COL18A1/SLC6A4/LOX/PDE3A/SLCO1B3/ADIPOQ/CYP2E1/CSAG3/TBXA2R/HSF1/SLC12A…	188
BP	GO:1900046	regulation of hemostasis	40/6351	71/18888	0.56338	1.6755	4.05871	6.91374e-05	0.0020986	0.0015962	ST3GAL4/APOE/CEACAM1/PRKCD/PLAU/EMILIN1/FAP/PLAUR/PDGFB/ADTRP/PROC/ENPP4/EMILIN2/PDGFA/F2R/SERPINE1/SERPINB2/TBXA2R/EPHB2/CPB2/FGA/F2/CAV1/USF1/KRT1/FGB/VKORC1/VTN/SH2B3/COMP/C1QTNF1/ALOX12/NFE2L2/ADAMTS18/F3/KNG1/ANXA2/FGG/CD9/TSPAN8	40
BP	GO:0042552	myelination	75/6351	154/18888	0.487013	1.44839	3.97652	7.34379e-05	0.00221852	0.00168741	ASPA/MAL/MARVELD1/MAPK3/ERBB3/KIF14/LPIN1/ITGAX/MALL/SCN2A/SLC25A46/ANK2/MPZ/RNF10/RARG/B4GALT5/MIOS/MYOC/PLP1/BCAS1/FIG4/COL6A1/TYMP/RAF1/DEGS1/ABCD1/ITGB4/TMEM163/HEXA/SH3TC2/SCN8A/CXCR4/NAB2/CNTN1/ID4/NSUN5/POU3F2/SOX10/ADGRG6/MYRF/CTSC/GJC3/KCNJ10/JAM2/POMGNT1/PARD3/CLU/GPC1/SIRT2/TLR2/ERBB2/MAL2/EPB41L3/MBP/KLK6/HES5/NTRK2/OLIG2/SERINC5/FA2H/AMIGO1/UGT8/DICER1/SBF2/TNFRSF1B/CNTNAP1/CD9/RARB/…	75
BP	GO:0001913	T cell mediated cytotoxicity	35/6351	60/18888	0.583333	1.73484	4.05765	7.38049e-05	0.00221904	0.00168781	HPRT1/CEACAM1/ULBP1/XCL1/RAB27A/IL12A/RAET1E/HLA-F/MICB/CYRIB/HLA-G/FADD/MICA/PVR/HLA-A/RIPK3/HLA-B/LILRB1/STX7/CTSC/EMP2/HLA-C/IL7R/RAET1L/AGER/CD1E/PRF1/TAP2/ULBP2/IL12RB1/CD1B/B2M/RAET1G/P2RX7/CD1D	35
BP	GO:0050919	negative chemotaxis	29/6351	47/18888	0.617021	1.83503	4.0795	7.43367e-05	0.00222449	0.00169195	SEMA4F/LRTM1/SEMA5B/RHOA/PLXNA3/SEMA3F/PDGFA/ITGAV/NRG1/SEMA7A/SEMA4D/SEMA6D/UNC5C/DPP4/ITGB3/FLRT2/RYK/NRG3/APOA1/SEMA3C/SEMA6B/SLIT3/SEMA3E/SEMA3D/NTN1/SEMA4C/NRP2/SEMA3G/LRTM2	29
BP	GO:1903825	organic acid transmembrane transport	77/6351	159/18888	0.484277	1.44025	3.96776	7.5246e-05	0.00224049	0.00170412	ABCD3/SLC19A1/SLC11A1/CPT2/SLC5A12/MPC1/RGS4/SLC1A6/SLC38A3/ACACB/ATP1A2/SLC16A7/SLC6A7/SLC36A2/SLC1A4/SLC3A2/SLC2A1/SLC29A4/SLC7A14/MFSD12/LRRC8C/ABCD1/SLC7A8/SLC25A12/SLC16A1/LRRC8D/SFXN3/SLC7A4/SLC13A2/SLC13A5/CPT1B/SLC6A12/SLC43A2/SLC7A7/SLC38A7/NTSR1/SLC66A1/PER2/PRAF2/SLC38A6/SLC25A20/SLC7A6/SLC25A22/SLC25A21/ARL6IP5/SLC7A11/KCNJ10/ACSL1/SLC7A5/SLC1A1/SLC38A5/SLC17A5/CLN3/SLC6A13/SLC25A1/AB…	77
BP	GO:0022898	regulation of transmembrane transporter activity	105/6351	229/18888	0.458515	1.36363	3.94043	7.55778e-05	0.00224049	0.00170412	GPD1L/ATP2A1/MMP9/HAP1/CASQ1/TREM2/CHP1/PCSK9/STK39/KCNAB1/SLMAP/KCNE4/EPO/HECW2/PIM1/SHANK1/ATP1A2/GAL/AHNAK/CHRM3/ANK2/STAC3/GNB5/PLN/ATP1B3/APP/ACTN2/CCL2/SCN2B/CAPN1/NETO1/TRDN/SLN/CACNG5/HPCA/STRIT1/FHL1/NLGN2/HRC/LRRC55/YWHAH/OXSR1/GSTO1/EPHB2/DRD4/AHCYL1/PDZK1/SHISA7/AKAP6/PRNP/DMD/CAV1/STAC2/JPH2/PTPN3/MAPK8IP2/ANK3/CALM1/JPH3/FGF14/FXYD3/FXYD1/VMP1/CFTR/WWP2/CACNG4/IFNG/CACNG7/RELN/AKAP9…	105
BP	GO:1902850	microtubule cytoskeleton organization involved in mitosis	79/6351	164/18888	0.481707	1.43261	3.96024	7.67564e-05	0.00225104	0.00171215	VPS4B/MYBL2/RAB11A/BIRC5/FSD1/CENPA/NEK2/KIF4A/NDE1/ESPL1/CCSAP/GPSM1/TUBG2/RHOA/FBXW11/CHMP2B/TPX2/AURKB/PAX6/TACC2/NUF2/AURKA/PKHD1/FLNA/GJA1/SPRY1/CDK1/MAD2L1/PLK1/SETD2/KIF23/UHRF1/CDCA8/PRC1/CLASP2/GOLGA2/NUP62/STMN1/NDC80/CDC20/KIFC2/CHEK2/SPC25/EML3/TACC3/WRAP73/DLGAP5/KIFC1/PCNT/NUSAP1/STIL/CEP97/WDR62/ABRAXAS1/MAP4/NEK6/SAPCD2/TTK/CENPE/PLK2/CEP126/HTT/CENPH/MZT1/PSRC1/FGF10/NUMA1/TACC1/…	79
BP	GO:0019229	regulation of vasoconstriction	39/6351	69/18888	0.565217	1.68097	4.03328	7.69982e-05	0.00225104	0.00171215	SMTNL1/ZDHHC21/RHOA/ATP1A2/CHRM3/F2R/EDN3/TBXA2R/CYSLTR1/ADRA1D/ADRA1B/FGA/ATP2B1/CAV1/PER2/KCNMB4/SNTA1/FGB/P2RX1/CD38/MMP2/ITGA4/ADRA2B/AVPR2/SVEP1/TACR1/ACE/BDKRB2/ECE1/PTGS2/ADRA2C/OXTR/FGG/DOCK5/DBH/ADM/EGFR/HRH2/ITGB1	39
BP	GO:0030193	regulation of blood coagulation	39/6351	69/18888	0.565217	1.68097	4.03328	7.69982e-05	0.00225104	0.00171215	ST3GAL4/APOE/CEACAM1/PRKCD/PLAU/EMILIN1/FAP/PLAUR/PDGFB/ADTRP/PROC/ENPP4/EMILIN2/PDGFA/F2R/SERPINE1/SERPINB2/TBXA2R/EPHB2/CPB2/FGA/F2/CAV1/USF1/KRT1/FGB/VKORC1/VTN/SH2B3/C1QTNF1/ALOX12/NFE2L2/ADAMTS18/F3/KNG1/ANXA2/FGG/CD9/TSPAN8	39
BP	GO:1903034	regulation of response to wounding	85/6351	179/18888	0.47486	1.41224	3.94422	7.96185e-05	0.00230941	0.00175654	CCN4/ST3GAL4/SPP1/MYOZ1/APOE/DUOX1/CEACAM1/ANXA1/PRKCD/RTN4R/PLAU/PHLDB2/EMILIN1/RREB1/FAP/CASK/PLAUR/PDGFB/ADTRP/TNFRSF12A/PROC/FLNA/ENPP4/EMILIN2/PDGFA/F2R/OCLN/MYLK/SERPINE1/CLDN4/KIAA0319/MMRN1/KANK1/TMEM97/SERPINB2/FOXC2/TBXA2R/STK24/VIL1/CLASP2/EPHB2/GIT1/CPB2/FGA/IL33/F2/TNFAIP3/CXCR4/CLEC7A/CAV1/KLF4/USF1/KRT1/FGB/INSL3/EXTL3/PTK2/CLDN19/VKORC1/FERMT1/VTN/SH2B3/ATP7A/CD109/IGF1R/HTN3/C1QT…	85
BP	GO:0021517	ventral spinal cord development	28/6351	45/18888	0.622222	1.8505	4.06548	7.97227e-05	0.00230941	0.00175654	HOXD10/ISL2/HOXC10/MNX1/PAX6/LHX3/CD320/NKX2-2/DLL4/LHX1/SOX1/LRP8/SCYL3/VLDLR/ISL1/GATA2/RELN/TBX20/VSTM5/GBX1/IFT172/CLN8/OLIG2/GLI2/ASCL1/DBX1/LMO4/LHX4	28
BP	GO:0048791	calcium ion-regulated exocytosis of neurotransmitter	16/6351	21/18888	0.761905	2.26592	4.13114	8.09717e-05	0.00233493	0.00177595	SYT1/UNC13B/RIMS2/SYT5/ATP2A2/UNC13A/SYT8/SNAP25/DOC2B/UNC13C/STXBP1/SYT7/SYT4/RIMS4/RIMS1/SYT11	16
BP	GO:0019722	calcium-mediated signaling	106/6351	232/18888	0.456897	1.35882	3.91396	8.34156e-05	0.00239452	0.00182128	GRIN2D/TPCN1/CASQ1/HOMER3/TREM2/CHP1/CXCR2/MAPT/MYOZ1/NR5A1/HTR2C/TRPM2/KCNJ8/ERBB3/ADGRB2/P2RX4/ACTN3/TRPA1/SAMD14/AKAP5/ATP1A2/CHRM3/ADA/ANK2/TNFSF11/FCGR3A/SPHK1/PLN/HTR2B/TMEM100/LRRK2/APP/CCR8/ATP2A2/HPCA/PLCG1/HRC/PDGFRB/GSTO1/ADGRL1/CXCL8/TNNI3/RYR3/SLC8A2/AKAP6/CCR3/NEUROD2/PDPK1/MCU/ITPR2/PRNP/DMD/TMEM38A/CXCR4/CLEC7A/RYR1/XCR1/CALM1/LHCGR/P2RX2/PLCG2/LAT/CCL20/CCR10/PDK2/CCRL2/CACNA1C/A…	106
BP	GO:0010927	cellular component assembly involved in morphogenesis	67/6351	135/18888	0.496296	1.476	3.95039	8.44567e-05	0.00239889	0.0018246	MYOM1/MYLK3/CASQ1/LDB3/TMF1/TMOD3/OBSCN/MYOZ1/SLC9A8/TTN/NEB/TMOD4/PHLDB2/CFL2/NKX2-5/PGM5/ANK2/PLN/TCAP/ACTN2/KLHL41/MIOS/FIG4/MYBPC3/ACTA1/SYNPO2L/LMOD2/ITGB4/PDGFRB/CAPN3/MYOM3/CLASP2/NRAP/MYH6/TMOD1/LMOD1/ACTL8/MYH7/LMOD3/MYBPC1/CNTN1/IHH/MYPN/NEBL/FLNC/GPC1/TNNT3/TBPL1/TLR2/ACRBP/EPB41L3/KNL1/ADPRHL1/CSRP2/MYL9/MYL2/BMP10/AKAP13/UGT8/DICER1/TNNT2/SPINK2/MYOZ2/CNTNAP1/CD9/ITGB1/CAV3	67
BP	GO:0007229	integrin-mediated signaling pathway	57/6351	111/18888	0.513514	1.5272	3.96487	8.49688e-05	0.00239889	0.0018246	CTNNA1/PHACTR4/LAMA1/THY1/LAMB1/COL3A1/CUL3/CEACAM1/ITGA1/FN1/ITGA2B/ITGAX/ISG15/TEC/ITGA11/ITGA6/COL16A1/ITGA5/FLNA/NID1/ITGAV/LAMC1/LOXL3/ITGB4/CCM2/FYB2/SEMA7A/LAT/PTK2/VAV3/ITGAD/EMP2/CD177/FERMT1/NME2/ITGA3/ITGA4/ITGB3/ERBIN/SLC2A10/PLPP3/MADCAM1/ITGB5/ITGB2/ITGAM/HCK/MYH9/APOA1/FERMT3/TIMP1/DIAPH3/PRAM1/CDH17/ITGBL1/LIMS2/ANGPTL3/ITGB1	57
BP	GO:0016266	O-glycan processing	27/6351	43/18888	0.627907	1.86741	4.05289	8.50805e-05	0.00239889	0.0018246	ST3GAL4/ST3GAL3/GALNT12/B3GNT7/GCNT3/B3GNT4/B4GALT5/B3GNT8/POFUT1/B3GNT3/XXYLT1/GALNT2/GALNT9/GALNT10/GALNT6/GALNT5/CHST4/C1GALT1/GALNT7/POMGNT1/ST3GAL2/GALNT8/A4GNT/B3GNT6/ST6GALNAC2/GALNT13/GALNT1	27
BP	GO:0045124	regulation of bone resorption	27/6351	43/18888	0.627907	1.86741	4.05289	8.50805e-05	0.00239889	0.0018246	SPP1/TNFRSF11A/PDK4/HAMP/TNFSF11/ADAM8/CSK/TFRC/PLEKHM1/DCSTAMP/SIGLEC15/CLDN18/TNFAIP3/BGLAP/CD38/ITGB3/TF/PPARGC1B/TMEM119/GPR137B/TNFRSF11B/IAPP/S1PR1/IL6/EGFR/PRKCA/P2RX7	27
BP	GO:0007498	mesoderm development	69/6351	140/18888	0.492857	1.46577	3.93696	8.79213e-05	0.00245765	0.00186929	HOXA11/TEAD2/HMGA2/LHX2/INHBA/MEST/DLL3/HES7/EXT1/EPHA2/MIXL1/TLX2/TRIM15/FOXH1/GJA1/TCF15/ACVR1/AMH/NCLN/ACVR2A/SETD2/LHX1/GDF11/POGLUT1/FOXC2/ITGB4/AHDC1/EYA2/APELA/POU4F1/EOMES/CITED2/TP63/VEGFA/KLF4/SNAI1/POFUT2/WNT3/DAND5/TXNRD1/EXT2/ITGA3/ITGB3/FGF8/TWSG1/EYA1/PUS7/TBX20/ETV2/WNT11/LEF1/NOMO1/HCK/YAP1/TBX19/PAX2/BMX/ZIC3/SMAD3/WLS/OVOL1/IRX3/HAND1/JAK2/MSGN1/ITGB1/WNT3A/ACVR2B/IKZF3	69
BP	GO:0061351	neural precursor cell proliferation	80/6351	167/18888	0.479042	1.42468	3.92339	8.79392e-05	0.00245765	0.00186929	CTNNA1/IGF2BP1/LHX5/ARTN/GBX2/TRNP1/EMX1/LHX2/VAX1/WNT2/NR2E1/KIF14/RAB10/RERE/NDE1/RHOA/NFIA/PAX6/ACAN/FLNA/LRRK2/HAPLN1/MIOS/PCM1/DISP3/SHCBP1/SPINT1/CEND1/DAGLA/SLC6A4/DLL4/LHX1/FZD6/HAPLN2/TOX/KCNA1/RORA/HIF1A/BCAN/SIX3/ARX/MELK/VEGFA/VCAN/ID4/POU3F2/TEAD3/BBS1/SOX10/HAPLN3/KDM1A/GATA2/CDH2/FGF8/WDR62/NES/SIRT2/RYK/ATF5/CX3CR1/LEF1/EGF/ASPM/TRIM71/OTP/SMARCD3/ASCL1/HOOK3/PITX3/DAGLB/SLC39A5/N…	80
BP	GO:0045839	negative regulation of mitotic nuclear division	33/6351	56/18888	0.589286	1.75255	4.01407	8.93642e-05	0.00247955	0.00188595	BIRC5/MTBP/TOM1L2/TRIP13/KNTC1/AURKB/NUF2/MAD2L2/DUSP1/MAD1L1/XRCC3/NME6/SPC24/CHEK1/MAD2L1/BUB1/IK/PLK1/CDCA8/RAD21/CENPF/NDC80/CDC20/HASPIN/SPC25/BUB1B/FBXO5/APC/ZWINT/TTK/KNL1/PRAP1/CCNB1	33
BP	GO:0042445	hormone metabolic process	109/6351	240/18888	0.454167	1.3507	3.89163	9.00976e-05	0.00247955	0.00188595	HSD17B6/STC2/PLA2G7/SPP1/HSD17B4/NR5A1/DUOX1/ADH4/SRD5A2/BCHE/SCNN1B/ADH1B/CLCN2/RBP1/DHRS2/GAL/EGR1/SCG5/DIO2/IL4I1/CYP3A5/RDH16/PCSK1/CTSZ/DUOXA1/CACNA1H/DHRS9/LHB/ENPEP/CRYM/RETSAT/LRAT/CMA1/GATA3/IYD/CYP27B1/RDH8/CYP11A1/PCSK1N/DGAT2/HIF1A/CTSK/LIPE/PNPLA2/DHCR7/DHRS11/AKR1B15/SELENOM/DIO1/CYP21A2/HPN/LHCGR/ALDH1A2/DHRS3/CYP2C18/CTSL/DPP4/BBS1/SRD5A3/SLC5A5/AKR1C1/RPE65/GFI1/FURIN/PCSK7/IDE/M…	109
BP	GO:0046849	bone remodeling	48/6351	90/18888	0.533333	1.58614	3.96712	9.02664e-05	0.00247955	0.00188595	P3H4/CTHRC1/SNX10/SPP1/NOX4/TNFRSF11A/PDK4/EXT1/GREM1/EPHA2/LEPR/HAMP/TNFSF11/ADAM8/CSK/CCDC154/TFRC/GJA1/PLEKHM1/DCSTAMP/SIGLEC15/ACP5/CLDN18/MITF/CTSK/TNFAIP3/RAC2/IHH/NOTCH2/BGLAP/CD38/ITGB3/HTR1B/TF/PPARGC1B/TMEM119/SYT7/GPR137B/TNFRSF11B/IAPP/S1PR1/RAB3D/DOCK5/ADRB2/IL6/EGFR/PRKCA/P2RX7	48
BP	GO:0051281	positive regulation of release of sequestered calcium ion into cytosol	26/6351	41/18888	0.634146	1.88596	4.04196	9.02862e-05	0.00247955	0.00188595	HAP1/CASQ1/THY1/XCL1/F2R/TRDN/PLCG1/CXCL9/GSTO1/CAPN3/AKAP6/F2/PDPK1/JPH2/NTSR1/CALM1/LHCGR/CXCL10/BAX/NPSR1/GPER1/HTT/F2RL3/CXCL11/APLNR/DRD1	26
BP	GO:0048706	embryonic skeletal system development	64/6351	128/18888	0.5	1.48701	3.93489	9.10611e-05	0.0024842	0.00188949	HOXD10/HOXB7/HOXC9/COL11A1/DLX2/HOXB9/HOXC11/SHOX2/HOXC6/HOXA11/COL1A1/SOX11/HOXD9/DLX1/EXT1/CHST11/HOXB8/NKX3-2/MMP14/ALX4/ALX1/SULF1/MMP16/MTHFD1L/ACVR2A/SETD2/LHX1/NDST1/FOXC2/TGFB3/TAPT1/COL2A1/TBX15/GSC/HOXC4/HOXA2/FLVCR1/HOXD1/IHH/KIAA1217/HOXA9/TWIST1/FGF8/TGFBR1/SLC2A10/HOXD4/DEAF1/EYA1/HOXB6/WNT11/HOXB2/PCGF2/HOXB5/HYAL1/SMAD3/PAX5/IRX5/SATB2/WDR19/PBX1/HOXA7/HOXC5/SLC39A1/EDNRA	64
BP	GO:0042063	gliogenesis	150/6351	346/18888	0.433526	1.28931	3.86577	9.12708e-05	0.0024842	0.00188949	ASPA/DLX2/MAL/LAMB1/TRPC4/TREM2/SOX11/EMX1/MAPT/COL3A1/MAPK3/VAX1/TGFB1/ERBB3/DLX1/UFL1/NR2E1/NKX6-1/P2RX4/CLCN2/LEPR/RHOA/NFIA/MYD88/SLC25A46/PAX6/RNF10/ETV5/TTBK1/ACAN/B4GALT5/MMP14/ANO1/APP/HAPLN1/CSK/CCL2/MIOS/MYOC/SPINT1/PLP1/CERS5/COL6A1/KLF15/CDK1/GPR157/ROR2/RAF1/NKX2-2/ITGB4/CYSLTR1/SOX1/LRP8/HAPLN2/IL33/BCAN/EOMES/SH3TC2/F2/IL6ST/CDK6/CXCR4/NAB2/TIAM1/CNTN1/BNIP3/METRN/LIF/VCAN/PLAG1/ID…	150
BP	GO:0019885	antigen processing and presentation of endogenous peptide antigen via MHC class I	17/6351	23/18888	0.73913	2.19819	4.09229	9.16305e-05	0.0024842	0.00188949	ULBP1/RAET1E/HLA-F/MICB/HLA-G/MICA/HLA-A/HLA-B/HLA-C/TAP1/IDE/TAPBP/RAET1L/TAP2/ULBP2/B2M/RAET1G	17
BP	GO:0050818	regulation of coagulation	41/6351	74/18888	0.554054	1.64777	3.97375	9.41582e-05	0.00252042	0.00191704	ST3GAL4/APOE/CEACAM1/PRKCD/PLAU/EMILIN1/FAP/PLAUR/PDGFB/ADTRP/PROCR/PROC/ENPP4/EMILIN2/PDGFA/F2R/SERPINE1/SERPINB2/TBXA2R/EPHB2/CPB2/FGA/F2/CAV1/USF1/KRT1/ANXA5/FGB/VKORC1/VTN/SH2B3/C1QTNF1/ALOX12/NFE2L2/ADAMTS18/F3/KNG1/ANXA2/FGG/CD9/TSPAN8	41
BP	GO:0060415	muscle tissue morphogenesis	41/6351	74/18888	0.554054	1.64777	3.97375	9.41582e-05	0.00252042	0.00191704	COL11A1/SHOX2/MYL3/COL3A1/TTN/FZD2/TGFB1/WNT2/NKX2-5/TNNC1/TCAP/FOXH1/MYLK/MYBPC3/DLL4/FOXC2/TNNI3/NRG1/MYH6/POU4F1/XIRP2/MYH7/ISL1/ADARB1/TGFBR1/TBX20/RYR2/ENG/MYL2/BMP2/TNNI1/BMP10/TGFBR3/S1PR1/FZD1/HAND1/TNNT2/MYF6/SMAD7/EDNRA/EFEMP2	41
BP	GO:1905818	regulation of chromosome separation	41/6351	74/18888	0.554054	1.64777	3.97375	9.41582e-05	0.00252042	0.00191704	CUL3/BIRC5/TRIP13/KNTC1/ESPL1/UBE2C/AURKB/NCAPH/NUF2/MAD2L2/DUSP1/MAD1L1/XRCC3/SPC24/MAD2L1/BUB1/IK/PLK1/CDCA8/NCAPD2/RAD21/CENPF/NDC80/CDC20/HASPIN/SPC25/DLGAP5/BUB1B/FBXO5/NCAPG2/APC/ZWINT/NCAPG/TTK/NCAPH2/KNL1/NUMA1/PRAP1/ANAPC11/SMC2/CCNB1	41
BP	GO:0033047	regulation of mitotic sister chromatid segregation	32/6351	54/18888	0.592593	1.76238	3.99304	9.80515e-05	0.00261361	0.00198792	KAT2B/BIRC5/TRIP13/KNTC1/AURKB/NUF2/MAD2L2/DUSP1/MAD1L1/XRCC3/SPC24/CDK1/MAD2L1/BUB1/IK/PLK1/CDCA8/RAD21/CENPF/NDC80/CDC20/HASPIN/SPC25/BUB1B/FBXO5/APC/ZWINT/TTK/KNL1/NUMA1/PRAP1/CCNB1	32
BP	GO:0002475	antigen processing and presentation via MHC class Ib	18/6351	25/18888	0.72	2.14129	4.06413	9.93434e-05	0.00262621	0.0019975	ULBP1/AP3B1/RAET1E/HLA-F/MICB/HLA-G/MICA/HLA-A/HLA-B/HLA-C/RAET1L/CD1E/TAP2/ULBP2/CD1B/B2M/RAET1G/CD1D	18
BP	GO:0019233	sensory perception of pain	44/6351	81/18888	0.54321	1.61552	3.9512	9.93523e-05	0.00262621	0.0019975	GRIN2D/MAPK3/MGLL/ACP3/P2RX4/TRPA1/PHF24/HOXB8/TMEM100/ANO1/F2R/CCL2/NTRK1/SPX/NLGN2/MC1R/KCNA1/ALOXE3/SCN9A/NIPSNAP1/CXCL12/CXCR4/TMEM120A/HOXD1/NPY1R/NTSR1/POMK/MME/PNOC/PROK2/OPRM1/KCND2/OPRK1/GIP/AQP1/ASIC3/TAFA4/IAPP/GRM1/FYN/NR2F6/P2RX7/PRDM12/TNF	44
BP	GO:0050974	detection of mechanical stimulus involved in sensory perception	23/6351	35/18888	0.657143	1.95436	4.02216	0.000103233	0.00271748	0.00206692	COL11A1/PDZD7/TRPA1/CHRNA10/PHF24/CHRNA9/NTRK1/KCNA1/SCN9A/CXCL12/CXCR4/TMEM120A/LHFPL5/HPN/KIT/ADGRV1/TMC1/ASIC3/STRC/KCNQ1/FYN/WHRN/TNF	23
BP	GO:0061436	establishment of skin barrier	22/6351	33/18888	0.666667	1.98268	4.02125	0.000105872	0.00277393	0.00210986	GRHL1/CYSRT1/GRHL3/CLDN4/KRT16/STMN1/ALOXE3/ELOVL1/MET/UGCG/TP63/KLF4/IL18/KRT1/TMEM79/LSR/ALOX12/FA2H/NFKBIZ/ABCA12/ALOX12B/TMPRSS11F	22
BP	GO:0048762	mesenchymal cell differentiation	120/6351	269/18888	0.446097	1.3267	3.84108	0.000106253	0.00277393	0.00210986	PHACTR4/PDCD4/SEMA4F/GBX2/TNXB/COL1A1/HMGA2/MAPK3/LOXL2/FBXL17/TGFB1/PHLDB2/WNT2/FRZB/SEMA5B/FN1/MSX1/EXT1/GREM1/ZNF750/RFLNB/SNAI2/HEYL/PAX6/ADAM8/MAD2L2/SEMA3F/HTR2B/TMEM100/ZFP64/MARK1/FLNA/TGFB1I1/ALX1/SPRY1/EDN3/ACVR1/FOXF2/TGFBR3L/FAM83D/PDPN/EFNB1/GATA3/SLC39A10/LOXL3/FOXC2/TGFB3/TAPT1/CLASP2/NRG1/SPRED3/LRG1/DACT3/SLC39A6/HIF1A/EOMES/GSC/CORO1C/CITED2/TIAM1/HEY1/SEMA7A/SNAI1/TASOR/SEMA4D/…	120
BP	GO:0006865	amino acid transport	76/6351	158/18888	0.481013	1.43054	3.86794	0.000110225	0.00285415	0.00217088	SLC6A1/SLC11A1/TRPC4/RGS4/SLC1A6/KCNJ8/SLC38A3/ATP1A2/GABBR1/SLC6A7/SLC36A2/SLC1A4/SLC3A2/GJA1/SLC7A14/LLGL2/MFSD12/SLC6A4/NPY5R/LRRC8C/SLC7A8/SLC25A12/SV2A/LRRC8D/SFXN3/SLC7A4/SLC6A12/KMO/SLC43A2/SFXN5/SLC7A7/SLC6A2/SLC38A7/NTSR1/SLC66A1/PER2/PRAF2/SLC38A6/GIPC1/SLC7A6/SLC25A22/ARL6IP5/SLC7A11/KCNJ10/SLC7A5/SLC1A1/SLC38A5/SLC17A5/HTR1B/CLN3/SLC6A13/SLC36A1/STXBP1/CTNS/GRM2/SLC6A3/SYT4/CLN8/SLC6A…	76
BP	GO:1905039	carboxylic acid transmembrane transport	76/6351	158/18888	0.481013	1.43054	3.86794	0.000110225	0.00285415	0.00217088	ABCD3/SLC19A1/SLC11A1/CPT2/SLC5A12/MPC1/RGS4/SLC1A6/SLC38A3/ACACB/ATP1A2/SLC16A7/SLC6A7/SLC36A2/SLC1A4/SLC3A2/SLC2A1/SLC7A14/MFSD12/LRRC8C/ABCD1/SLC7A8/SLC25A12/SLC16A1/LRRC8D/SFXN3/SLC7A4/SLC13A2/SLC13A5/CPT1B/SLC6A12/SLC43A2/SLC7A7/SLC38A7/NTSR1/SLC66A1/PER2/PRAF2/SLC38A6/SLC25A20/SLC7A6/SLC25A22/SLC25A21/ARL6IP5/SLC7A11/KCNJ10/ACSL1/SLC7A5/SLC1A1/SLC38A5/SLC17A5/CLN3/SLC6A13/SLC25A1/ABCC5/SLC3…	76
BP	GO:0006493	protein O-linked glycosylation	52/6351	100/18888	0.52	1.54649	3.89985	0.000112311	0.00289635	0.00220297	SLC35C1/ST3GAL4/TRAK1/PLOD3/GALNT18/ST3GAL3/GALNT12/POGLUT2/FUT3/B3GNT7/GCNT3/B3GNT4/B4GALT5/GALNT16/B3GNT8/POFUT1/LARGE2/TET2/FUT6/B3GNT3/POMT2/POGLUT1/XXYLT1/B3GALT4/DPM2/GALNT2/GALNT9/TET1/GALNT10/GALNT6/B3GNT9/TMTC3/POFUT2/GALNT5/CHST4/C1GALT1/GALNT7/B3GALT1/POMGNT1/ST3GAL2/POMK/GALNT8/MGAT5B/A4GNT/B3GNT6/ST6GALNAC2/TMTC2/B3GALT6/GALNT13/GALNT1/B3GALT5/CRPPA	52
BP	GO:0050886	endocrine process	49/6351	93/18888	0.526882	1.56696	3.901	0.000114499	0.00294081	0.00223678	TMF1/NIBAN2/SPP1/INHBA/CRY2/RHOA/GAL/CTSZ/FOXL2/F2R/GJA1/ENPEP/EDN3/UCN/CMA1/GATA3/HCAR2/PPARG/RAB11FIP1/SELENOM/WNK4/OR51E2/IL1B/INHA/DRD5/TRPV6/C1QTNF3/REN/AVPR2/OPRK1/NOX1/C1QTNF1/TACR1/AQP1/ACE/ECE1/TSPO/CTSG/OXTR/NKX3-1/FZD4/INHBB/POMC/RASL10B/FOXD1/KCNQ1/SUCNR1/RPS6KA2/GALR1	49
BP	GO:0001914	regulation of T cell mediated cytotoxicity	30/6351	50/18888	0.6	1.78441	3.95292	0.000117223	0.00299865	0.00228078	CEACAM1/ULBP1/XCL1/IL12A/RAET1E/HLA-F/MICB/CYRIB/HLA-G/FADD/MICA/PVR/HLA-A/RIPK3/HLA-B/LILRB1/STX7/HLA-C/IL7R/RAET1L/AGER/CD1E/TAP2/ULBP2/IL12RB1/CD1B/B2M/RAET1G/P2RX7/CD1D	30
BP	GO:0010810	regulation of cell-substrate adhesion	101/6351	221/18888	0.457014	1.35917	3.82262	0.000119528	0.00304532	0.00231628	FAM107A/SLK/SPRY4/POSTN/THY1/COL1A1/COL8A1/ONECUT2/MMP12/PLAU/PHLDB2/NPNT/ANGPT2/EMILIN1/FN1/MELTF/RREB1/COL26A1/GREM1/ONECUT1/CASK/RHOA/PDGFB/ITGA6/COL16A1/PKHD1/ITGA5/MMP14/TRIOBP/FLNA/RAC3/DMP1/NID1/EPHA1/MYOC/TACSTD2/SERPINE1/CEACAM6/ARHGAP6/KANK1/LIMCH1/PDPN/DUSP3/EDIL3/CLASP2/ABI3BP/FGA/CORO1C/NDNF/CDK6/FMN1/EGFLAM/RAC2/VEGFA/FGB/PTK2/CCL25/JAG1/EMP2/VIT/RASA1/FERMT1/FZD7/CCL28/ITGA3/OLFM4/…	101
BP	GO:0002456	T cell mediated immunity	64/6351	129/18888	0.496124	1.47548	3.85683	0.000121882	0.00309288	0.00235246	HPRT1/CEACAM1/TNFSF4/ULBP1/XCL1/CD80/RAB27A/CD70/IL4I1/IL12A/SCART1/GATA3/RAET1E/FOXP3/HLA-F/MICB/CYRIB/HLA-G/HSPD1/FADD/ZP3/MICA/PVR/HLA-A/RIPK3/HLA-B/LILRB1/LILRB4/IL18/STX7/JAG1/IL1B/CTSC/EMP2/HLA-C/RFTN1/AHR/IL7R/MYO1G/RAET1L/AGER/TRAF2/CD1E/DUSP22/PRF1/TAP2/DENND1B/ULBP2/IL12RB1/ICAM1/BTN3A2/NFKBIZ/RSAD2/TNFRSF1B/CD1B/B2M/SMAD7/RAET1G/IL6/AIRE/IFNB1/WAS/P2RX7/CD1D	64
BP	GO:0001763	morphogenesis of a branching structure	95/6351	206/18888	0.461165	1.37151	3.81595	0.000124762	0.00315101	0.00239666	COL4A1/COL13A1/HOXB7/HOXD13/DLX2/CCL11/GBX2/LAMA1/SHOX2/HOXA13/HOXA11/HOXD11/PLXNA1/CLIC4/GDF7/PRDM1/NPNT/TIMELESS/WNT2/RERE/EXT1/GREM1/EPHA2/TBX2/SNAI2/CTSZ/PKHD1/MMP14/LRRK2/PDGFA/ADAMTS16/HOXB13/TACSTD2/SPINT1/SULF1/WT1/SPRY1/ESRP2/ACVR1/SETD2/PLXND1/NTN4/DLL4/LHX1/SOCS3/FOXC2/BTRC/MET/TP63/TNC/VEGFA/AR/IHH/ERMN/SOX10/MSX2/FGF8/ST14/GPC3/FGF7/EYA1/NOTCH4/GNA13/TBX20/WNT6/SALL1/LEF1/YAP1/EGF/PA…	95
BP	GO:0034109	homotypic cell-cell adhesion	51/6351	98/18888	0.520408	1.5477	3.86902	0.000126807	0.00315101	0.00239666	CEACAM1/PRKCD/TYRO3/EMILIN1/PDIA2/PLAUR/CTNNA3/TNFSF11/CEACAM5/FLNA/EMILIN2/CDHR2/MMRN1/PDPN/SLC6A4/STXBP3/FGA/IL6ST/GP6/CCL5/ANK3/FGB/SLC7A11/DSG2/ITGB3/SH2B3/ENTPD1/PLPP3/COMP/FIBP/PDIA3/STXBP1/TJP2/F2RL3/C1QTNF1/MYH9/ALOX12/FERMT3/MYL9/ADAMTS18/CTSG/PTPRU/FGG/MEGF10/CD9/JAK2/IL6/PIK3CG/CDHR5/PRKCA/WNT3A	51
BP	GO:0034112	positive regulation of homotypic cell-cell adhesion	13/6351	16/18888	0.8125	2.41639	4.03404	0.000127549	0.00315101	0.00239666	EMILIN1/PLAUR/TNFSF11/EMILIN2/MMRN1/PDPN/IL6ST/GP6/CCL5/ANK3/CTSG/JAK2/IL6	13
BP	GO:0033046	negative regulation of sister chromatid segregation	29/6351	48/18888	0.604167	1.7968	3.93403	0.00012765	0.00315101	0.00239666	BIRC5/TRIP13/KNTC1/AURKB/NUF2/MAD2L2/DUSP1/MAD1L1/XRCC3/SPC24/MAD2L1/BUB1/IK/PLK1/CDCA8/RAD21/CENPF/NDC80/CDC20/HASPIN/SPC25/BUB1B/FBXO5/APC/ZWINT/TTK/KNL1/PRAP1/CCNB1	29
BP	GO:0033048	negative regulation of mitotic sister chromatid segregation	29/6351	48/18888	0.604167	1.7968	3.93403	0.00012765	0.00315101	0.00239666	BIRC5/TRIP13/KNTC1/AURKB/NUF2/MAD2L2/DUSP1/MAD1L1/XRCC3/SPC24/MAD2L1/BUB1/IK/PLK1/CDCA8/RAD21/CENPF/NDC80/CDC20/HASPIN/SPC25/BUB1B/FBXO5/APC/ZWINT/TTK/KNL1/PRAP1/CCNB1	29
BP	GO:0045841	negative regulation of mitotic metaphase/anaphase transition	29/6351	48/18888	0.604167	1.7968	3.93403	0.00012765	0.00315101	0.00239666	BIRC5/TRIP13/KNTC1/AURKB/NUF2/MAD2L2/DUSP1/MAD1L1/XRCC3/SPC24/MAD2L1/BUB1/IK/PLK1/CDCA8/RAD21/CENPF/NDC80/CDC20/HASPIN/SPC25/BUB1B/FBXO5/APC/ZWINT/TTK/KNL1/PRAP1/CCNB1	29
BP	GO:2000816	negative regulation of mitotic sister chromatid separation	29/6351	48/18888	0.604167	1.7968	3.93403	0.00012765	0.00315101	0.00239666	BIRC5/TRIP13/KNTC1/AURKB/NUF2/MAD2L2/DUSP1/MAD1L1/XRCC3/SPC24/MAD2L1/BUB1/IK/PLK1/CDCA8/RAD21/CENPF/NDC80/CDC20/HASPIN/SPC25/BUB1B/FBXO5/APC/ZWINT/TTK/KNL1/PRAP1/CCNB1	29
BP	GO:0003229	ventricular cardiac muscle tissue development	34/6351	59/18888	0.576271	1.71384	3.90859	0.000130138	0.00318763	0.00242452	COL11A1/MYL3/TGFB1/KCNJ8/HOPX/NKX2-5/TNNC1/FOXH1/MYBPC3/DLL4/FOXC2/TNNI3/NRG1/MYH6/POU4F1/MYH7/COL14A1/ISL1/DSG2/TGFBR1/KCNJ11/RYR2/PPP1R13L/ENG/MYL2/TNNI1/BMP10/TGFBR3/IRX3/HAND1/TNNT2/TBX5/SMAD7/EDNRA	34
BP	GO:0010965	regulation of mitotic sister chromatid separation	34/6351	59/18888	0.576271	1.71384	3.90859	0.000130138	0.00318763	0.00242452	CUL3/BIRC5/TRIP13/KNTC1/ESPL1/UBE2C/AURKB/NUF2/MAD2L2/DUSP1/MAD1L1/XRCC3/SPC24/MAD2L1/BUB1/IK/PLK1/CDCA8/RAD21/CENPF/NDC80/CDC20/HASPIN/SPC25/DLGAP5/BUB1B/FBXO5/APC/ZWINT/TTK/KNL1/PRAP1/ANAPC11/CCNB1	34
BP	GO:0030534	adult behavior	70/6351	144/18888	0.486111	1.4457	3.82122	0.00013477	0.00328838	0.00250115	HOXD10/GRIN2D/EN1/PCDH17/HOXD9/UCHL1/PPT1/CLCN3/SHANK1/ATP1A2/CSTB/BTBD9/DMBX1/HOXB8/PRKN/APP/OXR1/SPTBN2/CEND1/CNTNAP2/ASIP/NLGN2/DRD4/GABRG2/TMOD1/CHRNA5/ZIC1/HEXA/FADD/AGRP/CXCL12/NTSR1/USP46/BBS2/RNF180/BBS1/ARRB2/SLC7A11/KCNJ10/SLC1A1/NR4A2/ALK/OPRM1/PBX3/OPRK1/CTNS/SHANK3/GBX1/SDK1/GIP/CCND2/GRM2/CLN8/FGF12/PAX5/NRXN2/NLGN4X/HIPK2/GDNF/CACNB4/TBCE/SHANK2/DBH/SLITRK1/NTF4/SPTBN4/BRS3/PREX2/D…	70
BP	GO:0098813	nuclear chromosome segregation	138/6351	317/18888	0.435331	1.29468	3.76594	0.000135928	0.00330395	0.00251299	KAT2B/P3H4/DPF1/CDCA5/VPS4B/MYBL2/RAB11A/TTN/CUL3/CDC6/BIRC5/SPAG5/KIF14/PSMC3IP/PBRM1/KNSTRN/TRIP13/NEK2/KNTC1/KIF4A/TEX15/KIF18B/ESPL1/CCSAP/ACTL6A/TUBG2/HECW2/UBE2C/RHOA/CHMP2B/TPX2/AURKB/KIF2C/TEX11/ECT2/NCAPH/NUF2/MAD2L2/DUSP1/RMI2/AURKA/MAD1L1/FLNA/CCNB2/XRCC3/SPC24/KIF22/CDK1/CCNE1/MAD2L1/BUB1/CDT1/IK/PLK1/FAM83D/KIF18A/KIF23/UHRF1/KLHDC8B/CDCA8/CENPI/ANKRD31/PRC1/CLASP2/NCAPD2/SYCP2/BCL7A…	138
BP	GO:0003206	cardiac chamber morphogenesis	63/6351	127/18888	0.496063	1.4753	3.82515	0.000137756	0.00332483	0.00252887	COL11A1/SHOX2/MYL3/SOX11/FZD2/TGFB1/WNT2/NKX2-5/TBX2/HEYL/TNNC1/FOXH1/GATA4/MYBPC3/ACVR1/GATA3/NPY5R/DLL4/FOXC2/TNNI3/NRG1/MYH6/POU4F1/HIF1A/MYH7/CITED2/HEY1/SMAD6/DHRS3/NOTCH2/JAG1/ADGRG6/ISL1/MSX2/FGF8/TGFBR1/TBX20/WNT11/RYR2/ADPRHL1/SOX4/PPP1R13L/ENG/SEMA3C/NSD2/SLIT3/MYL2/BMP2/TNNI1/CCN1/SMARCD3/BMP10/TGFBR3/FZD1/APLNR/HAND1/TNNT2/NRP2/TBX5/SMAD7/HES1/EDNRA/CAV3	63
BP	GO:0001508	action potential	72/6351	149/18888	0.483221	1.43711	3.81256	0.000137836	0.00332483	0.00252887	GPD1L/GJC1/GNA14/CLCN1/KCNMB3/KCNJ8/KCNB1/P2RX4/SCN7A/SLMAP/KCNE4/CTNNA3/ATP1A2/SCN2A/ANK2/NRCAM/FLNA/SLC4A3/SCN2B/GJA1/ATP2A2/KCNAB2/YWHAH/USP53/KCNA1/TBX18/SLC8A2/AKAP6/SCN9A/SCN8A/DMD/HCN1/CAV1/PTPN3/NUP155/ANK3/KCNMB4/CALM1/SNTA1/GNAQ/GPER1/P2RX1/TMEM161B/CACNA1C/CLDN19/DSG2/KCNJ3/CLN3/MYH14/SCN4A/AKAP9/KCNJ11/KCND2/RYR2/TACR1/FGF12/GNA15/NTRK2/CACNB4/KCNH2/CNTNAP1/KCNQ1/ATP1B1/CACNA1D/NDP/KC…	72
BP	GO:0045835	negative regulation of meiotic nuclear division	10/6351	11/18888	0.909091	2.70365	4.02269	0.000140498	0.00335635	0.00255285	TRIP13/FBXO43/DMRT1/RAD1/LIF/FBXO5/ZWINT/KNL1/RPS6KA2/NANOS2	10
BP	GO:2001204	regulation of osteoclast development	10/6351	11/18888	0.909091	2.70365	4.02269	0.000140498	0.00335635	0.00255285	TNFSF11/SIGLEC15/CLDN18/LILRB1/NOTCH2/FBXW7/LTF/TYROBP/SLC9B2/FBN1	10
BP	GO:0015908	fatty acid transport	58/6351	115/18888	0.504348	1.49994	3.82742	0.00014073	0.00335635	0.00255285	ABCD3/CPT2/APOE/ERFE/TNFRSF11A/KCNJ8/P2RX4/RBP1/SLC27A6/TNFSF11/NMB/SLC25A17/SLC22A11/SLC2A1/PLA2G12A/SPX/ABCD1/SLCO1B1/FABP4/DRD4/CPT1B/SLC22A1/PLA2G2A/PPARG/NTSR1/CROT/RBP5/PLA2G2F/LHCGR/SLC25A20/IL1B/ABCC4/ACSL1/SLC27A3/IL1A/FABP3/PMP2/MAP2K6/CYP4F2/CRABP2/SLC27A2/FABP6/SLC5A8/PLA2G2D/NMUR2/ACE/BDKRB2/PTGS2/SLC27A5/FABP9/FABP12/SLC27A4/SLCO3A1/PLA2G10/SLC22A2/P2RX7/RBP7/MIF	58
BP	GO:2000243	positive regulation of reproductive process	47/6351	89/18888	0.52809	1.57055	3.83996	0.000145643	0.00346053	0.00263209	RNASE10/CDC25B/NR5A1/INHBA/RAD51AP1/MSX1/STRA8/VIP/YTHDC2/CCDC87/SYDE1/AURKA/CACNA1H/WT1/LHFPL2/CDC25C/ZP4/ANKRD31/DMRT1/APELA/ZP3/CITED2/LFNG/PLCB1/VEGFA/AR/RBM46/UNC5C/BAX/MSX2/DAZL/SYCE3/AGO2/PLB1/CFAP69/SIRT2/PIWIL2/TACR1/KNL1/BNC1/OVOL1/OXTR/INHBB/PLA2G10/PRSS37/MEIOC/PRDM9	47
BP	GO:0006949	syncytium formation	37/6351	66/18888	0.560606	1.66725	3.86488	0.000146961	0.00346588	0.00263616	ADAM12/TREM2/CCNG1/CACNA1H/CAPN2/TMEM182/DCSTAMP/ADGRB1/PLEKHO1/PTGFRN/CXCL9/CACNA1S/CXCL10/ERVH48-1/JAM2/VASH2/KCNH1/NPHS1/CD109/MYMK/TANC1/OCSTAMP/MYH9/TYROBP/ADAMTS5/ADGRB3/SBNO2/DYRK1B/ERVW-1/DOCK5/ADAMTS15/CD9/SCGB3A1/SH3PXD2A/EHD2/ITGB1/CAV3	37
BP	GO:0045453	bone resorption	37/6351	66/18888	0.560606	1.66725	3.86488	0.000146961	0.00346588	0.00263616	SNX10/SPP1/NOX4/TNFRSF11A/PDK4/EXT1/HAMP/TNFSF11/ADAM8/CSK/CCDC154/TFRC/PLEKHM1/DCSTAMP/SIGLEC15/ACP5/CLDN18/CTSK/TNFAIP3/RAC2/IHH/BGLAP/CD38/ITGB3/TF/PPARGC1B/TMEM119/GPR137B/TNFRSF11B/IAPP/S1PR1/RAB3D/ADRB2/IL6/EGFR/PRKCA/P2RX7	37
BP	GO:0045165	cell fate commitment	127/6351	289/18888	0.439446	1.30692	3.7423	0.000151527	0.00356033	0.00270799	HOXD10/DLX2/TNXB/ISL2/HOXA13/HOXA11/ONECUT2/FOXI3/HOXC10/GDF7/PRDM1/WNT2/DLX1/NR2E1/TLX3/RAB10/TCF3/NKX2-5/EXT1/MNX1/ONECUT1/TBX2/RHOA/NFIA/TRIM15/CTR9/PAX6/LHX3/TGFB1I1/PITX1/WT1/GATA4/JAG2/EPOP/ACVR1/NKX2-2/PDPN/GATA3/DLL4/LOXL3/SOCS3/FOXP3/FOXC2/SOX1/MITF/APC2/EYA2/TOX/TBX18/POU4F1/TBX15/EOMES/GSC/HOXA2/MTA1/ESRP1/ARX/AR/PPARG/KLF4/TBX4/IHH/CTSL/NOTCH2/WNT3/POU3F2/JAG1/TEAD3/ISL1/WNT8B/SPDEF/G…	127
BP	GO:0006935	chemotaxis	194/6351	466/18888	0.416309	1.23811	3.70433	0.000158468	0.00370967	0.00282158	SEMA4F/ARTN/CCL11/PLA2G7/HOXB9/ELANE/LRTM1/TREM2/CXCL5/TREM1/CXCR2/STK39/MAPK3/ELMO2/ANXA1/PRKCD/TRPM2/TGFB1/PLAU/TNFRSF11A/ITGA1/ANGPT2/PGF/XCL1/IL17RC/SEMA5B/P2RX4/GREM1/EPHA2/ADGRE2/PLAUR/CCL23/PADI2/RHOA/PDGFB/TNFSF11/ADAM8/MACO1/GAB1/CXCL17/PLXNA3/DUSP1/SEMA3F/DPEP1/RAC3/PDGFA/ITGAV/CCL2/GPNMB/CXCL13/CCR8/TPBG/IL12A/SERPINE1/LGALS3/EDN3/HDAC6/CD300H/AMOT/TYMP/LOX/CXCL9/DUSP3/PLXNB3/CXCL14/PD…	194
BP	GO:0002428	antigen processing and presentation of peptide antigen via MHC class Ib	14/6351	18/18888	0.777778	2.31313	3.967	0.000159996	0.00373166	0.00283831	ULBP1/RAET1E/HLA-F/MICB/HLA-G/MICA/HLA-A/HLA-B/HLA-C/RAET1L/TAP2/ULBP2/B2M/RAET1G	14
BP	GO:0097553	calcium ion transmembrane import into cytosol	87/6351	187/18888	0.465241	1.38363	3.75243	0.000161952	0.00376347	0.0028625	GRIN2D/HAP1/CASQ1/THY1/TRPV3/CACNA1B/HTR2C/TRPM2/XCL1/DHRS7C/P2RX4/EPO/AKAP5/ATP1A2/ANK2/PLN/HTR2B/DDIT3/FLNA/CACNA1H/F2R/IBTK/TRDN/TRPV2/TRPC3/PLCG1/CXCL9/HRC/DIAPH1/GSTO1/CAPN3/SLC24A2/RYR3/SLC8A2/CACNA1S/LETM1/AKAP6/F2/PDPK1/ITPR2/PRNP/DMD/TMEM38A/PLCB1/CAV1/JPH2/RYR1/NTSR1/LIME1/XCR1/CALM1/JPH3/LHCGR/CXCL10/P2RX2/PLCG2/BAX/NPSR1/GPER1/P2RX1/CACNA1C/TRPV6/ITGB3/GRIN2C/CACNA1F/RYR2/HTT/F2RL3/IT…	87
BP	GO:0014032	neural crest cell development	43/6351	80/18888	0.5375	1.59854	3.81829	0.00016328	0.00376737	0.00286547	PHACTR4/SEMA4F/GBX2/MAPK3/SEMA5B/FN1/SNAI2/PAX6/SEMA3F/HTR2B/EDN3/ACVR1/EFNB1/FOXC2/TAPT1/NRG1/HIF1A/CORO1C/CITED2/SEMA7A/SEMA4D/ALDH1A2/SEMA6D/JAG1/SOX10/ISL1/TCOF1/CDH2/ERBB4/TWIST1/FOLR1/RET/SEMA3C/SEMA6B/SEMA3E/SEMA3D/GDNF/SEMA4C/NRP2/HES1/EDNRA/SEMA3G/CYP26C1	43
BP	GO:1990138	neuron projection extension	83/6351	177/18888	0.468927	1.3946	3.75403	0.000163308	0.00376737	0.00286547	SEMA4F/GOLGA4/POSTN/EMX1/LHX2/MAPT/APOE/RTN4R/PLXNA1/DRAXIN/LIMK1/SEMA5B/NKX6-1/FN1/ITSN2/ADCY10/SYT1/TNN/NRCAM/TRIM46/PLXNA3/SEMA3F/RIMS2/AURKA/PRKN/GDI1/RASAL1/ARHGAP4/KIAA0319/UNC13A/EDN3/HDAC6/TRPV2/SPG11/ST8SIA2/CXCL12/CXCR4/TIAM1/VEGFA/SEMA7A/SEMA4D/SEMA6D/WNT3/SYT3/TSC22D4/CPNE5/CACNG7/PAK6/CPNE6/ITGA4/EIF2AK4/CPNE1/DSCAM/OLFM1/RYK/CDKL5/IQGAP1/RUFY3/SYT4/MAP3K13/SEMA3C/SEMA6B/MAP1B/SLIT3/…	83
BP	GO:0016049	cell growth	205/6351	496/18888	0.413306	1.22918	3.68139	0.000170678	0.00392311	0.00298393	SEMA4F/CDKN2AIP/FAM107A/GOLGA4/SPP1/POSTN/CLSTN3/KRT17/EMX1/SORBS2/LHX2/MAPT/APOE/LGI1/CEACAM1/INHBA/RGS4/RTN4R/TGFB1/PLXNA1/FRZB/DRAXIN/LIMK1/SEMA5B/NKX6-1/FN1/KIF14/PDLIM5/MSX1/ITSN2/EXT1/PPT1/GREM1/ADCY10/SYT1/COBL/ITCH/MEIS1/BRAT1/TNN/NRCAM/TRIM46/DCBLD2/PLXNA3/MAD2L2/SEMA3F/IGFBP7/RIMS2/SPHK1/RARG/AURKA/MMP14/PRKN/FOXL2/BST2/APP/MUC12/GDI1/NME6/GJA1/RASAL1/CDHR2/WT1/GATA4/ARHGAP4/KIAA0319/DC…	205
BP	GO:0001916	positive regulation of T cell mediated cytotoxicity	25/6351	40/18888	0.625	1.85876	3.86969	0.000172927	0.00396046	0.00301234	ULBP1/XCL1/IL12A/RAET1E/HLA-F/MICB/CYRIB/HLA-G/FADD/MICA/PVR/HLA-A/HLA-B/STX7/HLA-C/RAET1L/CD1E/TAP2/ULBP2/IL12RB1/CD1B/B2M/RAET1G/P2RX7/CD1D	25
BP	GO:0003208	cardiac ventricle morphogenesis	39/6351	71/18888	0.549296	1.63362	3.80703	0.000177027	0.00403465	0.00306877	COL11A1/MYL3/TGFB1/NKX2-5/HEYL/TNNC1/FOXH1/GATA4/MYBPC3/GATA3/NPY5R/DLL4/FOXC2/TNNI3/NRG1/MYH6/POU4F1/HIF1A/MYH7/HEY1/JAG1/ISL1/TGFBR1/TBX20/RYR2/SOX4/PPP1R13L/ENG/SEMA3C/MYL2/TNNI1/SMARCD3/BMP10/TGFBR3/HAND1/TNNT2/TBX5/SMAD7/EDNRA	39
BP	GO:0051651	maintenance of location in cell	103/6351	228/18888	0.451754	1.34353	3.71431	0.000177438	0.00403465	0.00306877	ATP2A1/HAP1/CASQ1/MYZAP/THY1/VPS13D/SCIN/APOE/NR5A1/HTR2C/TRPM2/XCL1/DHRS7C/PDIA2/SLC25A23/ATP1A2/TMSB15A/ANK2/PLN/HTR2B/DDIT3/FLNA/F2R/CCDC88A/IBTK/TRDN/HSP90B1/ATP7B/PINK1/PLCG1/CXCL9/HRC/DIAPH1/GSTO1/CAPN3/MORC3/RYR3/DZIP1/FTL/BDH2/HEXA/CACNA1S/LETM1/AKAP6/F2/PDPK1/ITPR2/DMD/TMEM38A/PLCB1/GAA/CAV1/JPH2/RYR1/HK1/NTSR1/GSN/LIME1/ANK3/XCR1/CALM1/JPH3/TXN/LHCGR/CXCL10/PLCG2/KDELR3/BAX/NPSR1/FTH1/G…	103
BP	GO:0048880	sensory system development	170/6351	403/18888	0.421836	1.25455	3.67638	0.000180668	0.00409064	0.00311135	COL4A1/PHACTR4/MFAP2/GNGT1/MYOM1/CALB1/DLX2/FBN2/LAMA1/THY1/SOX11/LHX2/COL8A1/BLOC1S3/PXDN/VAX1/INHBA/CLIC4/PRDM1/WNT2/DLX1/ATP2B2/NR2E1/COL5A2/VAX2/LPCAT1/EPHA2/ACTL6A/CLCN2/TBX2/NFIA/MEIS1/PAX6/MEIS3/RARG/GRHL3/FOXL2/MTERF4/GJA1/AQP5/WT1/SDK2/PDE6A/PBX4/SPRY1/CRYBA2/FJX1/STAU2/COL5A1/FOXF2/HPCA/HIPK1/GATA3/DLL4/BFSP1/LHX1/ATP8A2/GDF11/FOXC2/PDGFRB/SCO2/TGIF2/SOX1/TENM3/MITF/MYO7A/CRYBB3/EPHB2/S…	170
BP	GO:0000768	syncytium formation by plasma membrane fusion	35/6351	62/18888	0.564516	1.67888	3.81081	0.000182904	0.00409064	0.00311135	ADAM12/TREM2/CACNA1H/CAPN2/TMEM182/DCSTAMP/ADGRB1/PLEKHO1/PTGFRN/CXCL9/CACNA1S/CXCL10/JAM2/VASH2/KCNH1/NPHS1/CD109/MYMK/TANC1/OCSTAMP/MYH9/TYROBP/ADAMTS5/ADGRB3/SBNO2/DYRK1B/ERVW-1/DOCK5/ADAMTS15/CD9/SCGB3A1/SH3PXD2A/EHD2/ITGB1/CAV3	35
BP	GO:0051306	mitotic sister chromatid separation	35/6351	62/18888	0.564516	1.67888	3.81081	0.000182904	0.00409064	0.00311135	CUL3/BIRC5/TRIP13/KNTC1/ESPL1/UBE2C/AURKB/NUF2/MAD2L2/DUSP1/MAD1L1/XRCC3/SPC24/MAD2L1/BUB1/IK/PLK1/CDCA8/RAD21/CENPF/NDC80/CDC20/HASPIN/SPC25/DLGAP5/BUB1B/FBXO5/APC/ZWINT/TTK/NCAPH2/KNL1/PRAP1/ANAPC11/CCNB1	35
BP	GO:0140253	cell-cell fusion	35/6351	62/18888	0.564516	1.67888	3.81081	0.000182904	0.00409064	0.00311135	ADAM12/TREM2/CACNA1H/CAPN2/TMEM182/DCSTAMP/ADGRB1/PLEKHO1/PTGFRN/CXCL9/CACNA1S/CXCL10/JAM2/VASH2/KCNH1/NPHS1/CD109/MYMK/TANC1/OCSTAMP/MYH9/TYROBP/ADAMTS5/ADGRB3/SBNO2/DYRK1B/ERVW-1/DOCK5/ADAMTS15/CD9/SCGB3A1/SH3PXD2A/EHD2/ITGB1/CAV3	35
BP	GO:0050905	neuromuscular process	78/6351	165/18888	0.472727	1.4059	3.72717	0.000183554	0.00409064	0.00311135	HOXD10/GRIN2D/FOXS1/ATP2A1/CASQ1/HOXC10/KCNJ8/TNNC2/UCHL1/ACTN3/SHANK1/TNNC1/STAC3/TCAP/PRKN/TNNI2/RAC3/APP/RBFOX1/CNTNAP2/TCF15/UCN/STRIT1/NLGN2/SLURP1/ATP8A2/AARS1/GSTO1/MYO7A/TNNI3/KCNA1/POU4F1/HEXA/MYH7/DMD/GAA/STAC2/JPH3/MYCBP2/SYNM/POMK/ADARB1/HERC1/CLN3/ALDH1A3/MYH14/NEFL/COMP/PRRT2/TNNT3/SCN4A/GRIN2C/IGDCC3/NR4A1/HMX3/HSP90AA1/GBX1/DMPK/SLC6A3/ITPR1/CLN8/FGF12/TNNI1/ASCL1/HIPK2/REM1/CNTNA…	78
BP	GO:0050772	positive regulation of axonogenesis	42/6351	78/18888	0.538462	1.6014	3.78808	0.000183769	0.00409064	0.00311135	TRAK1/GOLGA4/SHOX2/MAPT/PLXNA1/LIMK1/FN1/ADCY10/PLXNA3/GDI1/TRPV2/PLXND1/CHODL/PLXNB3/PLXNB1/CXCL12/TIAM1/VEGFA/SEMA7A/SKIL/METRN/SEMA4D/WNT3/DSCAM/NEFL/NGF/CRABP2/CDKL5/RUFY3/MAP3K13/TIAM2/MAP1B/NTRK2/CDH4/NTN1/AMIGO1/L1CAM/PLXNC1/MACF1/SLITRK1/BDNF/WNT3A	42
BP	GO:0014902	myotube differentiation	65/6351	133/18888	0.488722	1.45347	3.73525	0.00018904	0.00419326	0.0031894	ADAM12/SORT1/NIBAN2/SHOX2/RPL3L/NKX2-5/ACTN3/STAC3/KLF5/CEACAM5/SMYD3/MMP14/CACNA1H/CAPN2/TMEM182/ADGRB1/COL6A1/ACTA1/BARX2/PLEKHO1/SPG11/PTGFRN/CXCL9/RBM24/CACNA1S/LMOD3/PLD3/RYR1/HDAC5/CXCL10/P2RX2/SMYD1/JAM2/TMEM119/KCNH1/NPHS1/CAV2/MYMK/KLHL40/TANC1/DMPK/MYH9/PIEZO1/GPX1/ADAMTS5/ADGRB3/RBM38/MYORG/DYRK1B/PLPP7/ERVW-1/MYF6/DOCK5/ADAMTS15/PPIF/CNTNAP1/CD9/SCGB3A1/EHD2/B4GALNT2/BDNF/TRIM72/ITGB1…	65
BP	GO:0008016	regulation of heart contraction	95/6351	208/18888	0.456731	1.35833	3.69852	0.000192182	0.0042481	0.00323112	GPD1L/GJC1/ATP2A1/SHOX2/MYL3/RGS4/EHD3/APLN/KCNJ8/HOPX/ATP2B2/P2RX4/NKX2-5/CYP2J2/KCNE4/TBX2/ADCY10/CTNNA3/ATP1A2/ADA/ANK2/HSPB7/PLN/FLNA/CACNA1H/SLC4A3/SCN2B/GJA1/TRDN/GATA4/ATP2A2/EDN3/UCN/SPX/HRC/GSTO1/TNNI3/APELA/MYH6/TBX18/ADRA1B/SLC8A2/MYH7/DES/ATP2B1/DMD/TMEM38A/TMIGD3/GAA/CAV1/NUP155/CALM1/SNTA1/FXYD1/TMEM161B/CACNA1C/ISL1/EPAS1/SLC1A1/DSG2/S100A1/KCNJ3/AKAP9/KCND2/HSP90AA1/RYR2/DMPK/ACE/…	95
BP	GO:0089718	amino acid import across plasma membrane	30/6351	51/18888	0.588235	1.74942	3.81428	0.000193485	0.00426205	0.00324173	RGS4/SLC1A6/SLC38A3/ATP1A2/SLC6A7/SLC1A4/SLC3A2/SLC7A8/SLC43A2/NTSR1/PER2/ARL6IP5/SLC7A11/KCNJ10/SLC7A5/SLC1A1/SLC38A5/SLC6A13/SLC36A1/CLN8/CLTRN/SLC6A5/GFAP/GRM1/SLC22A4/SLC6A14/SLC7A3/SLC22A2/ITGB1/TNF	30
BP	GO:0022408	negative regulation of cell-cell adhesion	93/6351	203/18888	0.458128	1.36248	3.69567	0.00019534	0.00428801	0.00326147	SOCS1/SOCS6/CEACAM1/ZBTB7B/ANXA1/PRKCD/TGFB1/TNFSF4/XCL1/MUC21/CD80/ITCH/IL1RN/IL4I1/MAD2L2/JAK3/ADTRP/MAD1L1/RUNX3/CTLA4/TIGIT/GPNMB/LGALS3/PAG1/VSIR/LAG3/MARCHF7/DUSP3/LOXL3/FOXP3/ADIPOQ/CBLB/HLA-G/PRNP/EPCAM/IFNL1/LILRB1/CXCL12/LILRB4/HAVCR2/PLA2G2A/VEGFA/KLF4/RC3H1/IHH/PLA2G2F/PTK2/CCL25/JAG1/LILRB2/CDSN/SCGB1A1/CCL28/LAX1/HLX/SH2B3/LRRC32/PTPN2/CD300A/BTN2A2/TWSG1/CD86/NOTCH4/ERBB2/DTX1/C1QT…	93
BP	GO:0001654	eye development	166/6351	393/18888	0.422392	1.2562	3.65306	0.000197829	0.00432768	0.00329165	COL4A1/PHACTR4/MFAP2/GNGT1/MYOM1/CALB1/DLX2/FBN2/LAMA1/THY1/SOX11/LHX2/COL8A1/BLOC1S3/PXDN/VAX1/INHBA/CLIC4/PRDM1/WNT2/DLX1/ATP2B2/NR2E1/COL5A2/VAX2/LPCAT1/EPHA2/ACTL6A/CLCN2/TBX2/NFIA/MEIS1/PAX6/MEIS3/RARG/GRHL3/FOXL2/MTERF4/GJA1/AQP5/WT1/SDK2/PDE6A/PBX4/SPRY1/CRYBA2/FJX1/STAU2/COL5A1/FOXF2/HPCA/HIPK1/GATA3/DLL4/BFSP1/LHX1/ATP8A2/GDF11/FOXC2/PDGFRB/SCO2/TGIF2/SOX1/TENM3/MITF/MYO7A/CRYBB3/EPHB2/S…	166
BP	GO:0001659	temperature homeostasis	85/6351	183/18888	0.464481	1.38138	3.68982	0.000204743	0.00446354	0.00339498	MFAP2/CPT2/IGF2BP2/ZBTB7B/TRPM2/TNFRSF11A/HOXC10/LPIN1/ACTN3/LEPR/PLAC8/EGR1/TNFSF11/DIO2/PTH2R/DDIT3/ELOVL6/ELOVL3/GJA1/SLN/HADH/TRPV2/ESRRG/FOXC2/ADIPOQ/HSF1/PWWP2B/FABP4/ACADL/ACADVL/SFXN5/CXCR4/CAV1/VEGFA/NTSR1/IL18/PER2/LAMA4/OMA1/ADRB3/PLCL1/IL1B/ACOT11/NOVA2/KDM1A/ACSL1/EPAS1/ARRDC3/IL1A/GPR3/PPARGC1B/PPARGC1A/MAP2K6/APC/PRKAB1/NMU/IRF4/LCN2/DECR1/IGF1R/GRB10/FGF21/OXT/TSHR/UCP1/ZNF423/ALM…	85
BP	GO:1903169	regulation of calcium ion transmembrane transport	79/6351	168/18888	0.470238	1.3985	3.69261	0.000207159	0.00450073	0.00342327	ATP2A1/HAP1/CASQ1/THY1/XCL1/DHRS7C/P2RX4/EPO/AKAP5/ATP1A2/AHNAK/ANK2/STAC3/RGS9/GNB5/PLN/F2R/PLP1/TRDN/SLN/HPCA/STRIT1/TRPC3/PLCG1/CXCL9/HRC/DIAPH1/GSTO1/CAPN3/DRD4/AKAP6/F2/PDPK1/CACNG6/PRNP/DMD/TMEM38A/CAV1/STAC2/JPH2/NTSR1/LIME1/CALM1/JPH3/LHCGR/CXCL10/P2RX2/BAX/NPSR1/GPER1/P2RX1/VMP1/CACNA1C/UBR3/ITGB3/RYR2/HTT/F2RL3/STIM1/TMC1/CXCL11/FKBP1C/JPH1/PML/APLNR/CACNB4/REM1/CASQ2/ATP1B1/GRIN1/FYN/A…	79
BP	GO:0042330	taxis	194/6351	468/18888	0.41453	1.23282	3.62998	0.000208517	0.00450826	0.00342899	SEMA4F/ARTN/CCL11/PLA2G7/HOXB9/ELANE/LRTM1/TREM2/CXCL5/TREM1/CXCR2/STK39/MAPK3/ELMO2/ANXA1/PRKCD/TRPM2/TGFB1/PLAU/TNFRSF11A/ITGA1/ANGPT2/PGF/XCL1/IL17RC/SEMA5B/P2RX4/GREM1/EPHA2/ADGRE2/PLAUR/CCL23/PADI2/RHOA/PDGFB/TNFSF11/ADAM8/MACO1/GAB1/CXCL17/PLXNA3/DUSP1/SEMA3F/DPEP1/RAC3/PDGFA/ITGAV/CCL2/GPNMB/CXCL13/CCR8/TPBG/IL12A/SERPINE1/LGALS3/EDN3/HDAC6/CD300H/AMOT/TYMP/LOX/CXCL9/DUSP3/PLXNB3/CXCL14/PD…	194
BP	GO:0051279	regulation of release of sequestered calcium ion into cytosol	44/6351	83/18888	0.53012	1.57659	3.74692	0.000208926	0.00450826	0.00342899	HAP1/CASQ1/THY1/XCL1/DHRS7C/ATP1A2/ANK2/PLN/F2R/TRDN/PLCG1/CXCL9/HRC/DIAPH1/GSTO1/CAPN3/AKAP6/F2/PDPK1/DMD/TMEM38A/JPH2/NTSR1/LIME1/CALM1/JPH3/LHCGR/CXCL10/BAX/NPSR1/GPER1/CACNA1C/ITGB3/RYR2/HTT/F2RL3/CXCL11/FKBP1C/JPH1/APLNR/CASQ2/JSRP1/PDE4D/DRD1	44
BP	GO:2000177	regulation of neural precursor cell proliferation	52/6351	102/18888	0.509804	1.51617	3.72031	0.000215606	0.00463663	0.00352664	CTNNA1/LHX5/EMX1/LHX2/VAX1/NR2E1/RHOA/PAX6/ACAN/FLNA/LRRK2/HAPLN1/DISP3/SHCBP1/SPINT1/CEND1/SLC6A4/DLL4/LHX1/HAPLN2/TOX/HIF1A/BCAN/SIX3/VEGFA/VCAN/ID4/SOX10/HAPLN3/KDM1A/GATA2/CDH2/WDR62/NES/SIRT2/RYK/CX3CR1/EGF/ASPM/TRIM71/OTP/SMARCD3/ASCL1/PITX3/NCAN/ADGRG1/LIMS2/TAFA1/DMRTA2/ITGB1/WNT3A/BTG2	52
BP	GO:0038094	Fc-gamma receptor signaling pathway	20/6351	30/18888	0.666667	1.98268	3.83381	0.000219053	0.00468343	0.00356223	PLPP4/APPL1/VAV2/PRKCD/LIMK1/FCGR3A/PLD2/FCER1G/CLEC4E/FCGR1A/PTK2/VAV3/MYO1G/CLEC4D/HCK/PAK1/LCK/FYN/PLA2G6/CD247	20
BP	GO:0051208	sequestering of calcium ion	66/6351	136/18888	0.485294	1.44327	3.69253	0.000219259	0.00468343	0.00356223	HAP1/CASQ1/THY1/HTR2C/TRPM2/XCL1/DHRS7C/SLC25A23/ATP1A2/ANK2/PLN/HTR2B/DDIT3/FLNA/F2R/IBTK/TRDN/HSP90B1/ATP7B/PLCG1/CXCL9/HRC/DIAPH1/GSTO1/CAPN3/RYR3/CACNA1S/LETM1/AKAP6/F2/PDPK1/ITPR2/DMD/TMEM38A/PLCB1/JPH2/RYR1/NTSR1/LIME1/XCR1/CALM1/JPH3/LHCGR/CXCL10/PLCG2/BAX/NPSR1/GPER1/CACNA1C/ITGB3/RYR2/HTT/F2RL3/ITPR1/CXCL11/TPCN2/FKBP1C/JPH1/APLNR/LCK/CASQ2/PLCE1/JSRP1/PDE4D/P2RX7/DRD1	66
BP	GO:0030204	chondroitin sulfate metabolic process	18/6351	26/18888	0.692308	2.05894	3.84564	0.000221232	0.00469248	0.00356911	CHST7/EXT1/CHST11/XYLT2/CSGALNACT2/CHSY3/CHPF/CHPF2/CHST12/CHST15/CHST13/CHST3/SLC35B2/CHST9/HYAL1/B3GALT6/UGDH/CSGALNACT1	18
BP	GO:0010001	glial cell differentiation	115/6351	260/18888	0.442308	1.31543	3.64515	0.000221647	0.00469248	0.00356911	ASPA/DLX2/MAL/TRPC4/TREM2/SOX11/EMX1/MAPT/MAPK3/VAX1/TGFB1/ERBB3/DLX1/NR2E1/NKX6-1/CLCN2/RHOA/NFIA/MYD88/SLC25A46/PAX6/TTBK1/ACAN/B4GALT5/ANO1/APP/HAPLN1/CSK/MIOS/MYOC/SPINT1/PLP1/CERS5/COL6A1/KLF15/CDK1/GPR157/ROR2/RAF1/NKX2-2/ITGB4/SOX1/HAPLN2/IL33/BCAN/EOMES/SH3TC2/F2/IL6ST/CDK6/CXCR4/NAB2/CNTN1/BNIP3/METRN/LIF/VCAN/ID4/NSUN5/POU3F2/IL1B/SOX10/ADGRG6/MYRF/HAPLN3/KCNJ10/IFNG/CDH2/VTN/PARD3/RELN…	115
BP	GO:0002696	positive regulation of leukocyte activation	154/6351	362/18888	0.425414	1.26519	3.626	0.000221902	0.00469248	0.00356911	CD276/SOX12/THY1/TNFRSF4/TREM2/SOCS1/BLOC1S3/ZBTB7B/ANXA1/TGFB1/FCHO1/TNFSF4/TICAM1/XCL1/CD80/PBRM1/EPO/ACTL6A/ZBTB16/RHOA/MYD88/CD24/HAMP/ADA/ABL2/TNFSF11/FCGR3A/CD70/ADAM8/IL4I1/TTBK1/MAD2L2/LGALS1/MMP14/RUNX3/LRRK2/RAG1/CSK/CCL2/CD320/TFRC/IL12A/MMP8/ICOS/VSIR/CD83/AP3B1/MAP3K8/EFNB1/DHPS/GATA3/SLC39A10/FOXP3/ZP4/CYRIB/HLA-DOB/EPHB2/TOX/TLR6/HLA-G/HSPD1/IL33/FADD/ZP3/PDPK1/ATAD5/IL6ST/HLA-A/RI…	154
BP	GO:0051251	positive regulation of lymphocyte activation	141/6351	328/18888	0.429878	1.27847	3.62098	0.000230433	0.0048435	0.00368398	CD276/SOX12/THY1/TNFRSF4/SOCS1/BLOC1S3/ZBTB7B/ANXA1/TGFB1/FCHO1/TNFSF4/TICAM1/XCL1/CD80/PBRM1/EPO/ACTL6A/ZBTB16/RHOA/MYD88/CD24/ADA/ABL2/TNFSF11/FCGR3A/CD70/ADAM8/IL4I1/MAD2L2/LGALS1/MMP14/RUNX3/RAG1/CSK/CCL2/CD320/TFRC/IL12A/ICOS/VSIR/CD83/AP3B1/MAP3K8/EFNB1/DHPS/GATA3/SLC39A10/FOXP3/ZP4/CYRIB/HLA-DOB/EPHB2/TOX/HLA-G/HSPD1/FADD/ZP3/PDPK1/ATAD5/IL6ST/HLA-A/RIPK2/LILRB1/LILRB4/HAVCR2/CCL5/CLEC7A/C…	141
BP	GO:0070486	leukocyte aggregation	11/6351	13/18888	0.846154	2.51648	3.89287	0.00023109	0.0048435	0.00368398	MSN/RAC2/SEMA4D/STK10/IL1B/JAM2/ZAP70/S100A9/S100A8/HAS2/CD44	11
BP	GO:0018209	peptidyl-serine modification	128/6351	294/18888	0.435374	1.29481	3.62608	0.000231334	0.0048435	0.00368398	GPD1L/IL11/ULK3/STK39/PNCK/MAPKAPK3/CLSPN/PRKCD/MKNK2/POGLUT2/TTBK1/MAST1/MAD2L2/AURKA/SMYD3/MARK1/LRRK2/GALNT16/APP/TFRC/CDK2/CAMK1G/MARK2/CDK1/HDAC6/PINK1/UCN/PLK1/STK38/RAF1/HIPK1/BRSK1/PFN2/MAST4/HRC/POGLUT1/CSNK1E/PAK2/DCLK3/MORC3/GALNT2/PDPK1/DMD/RIPK2/CAV1/PRKCG/VEGFA/DYRK3/TRIM6/LIF/TXN/MASTL/IFNK/CAMK2A/BAX/STK32C/PKN3/HIPK3/PKN2/IFNG/NTMT1/OSM/TENM1/TGFBR1/AKT3/PKN1/PRKACB/VRK1/NEK6/MAP…	128
BP	GO:2000241	regulation of reproductive process	97/6351	214/18888	0.453271	1.34804	3.64434	0.000232349	0.00484875	0.00368797	HOXD13/RNASE10/CDC25B/NR5A1/INHBA/SPINK1/PAEP/RAD51AP1/PKMYT1/MSX1/TRIP13/STRA8/VIP/YTHDC2/ACVR1C/TPPP2/STK3/GPR149/ADA/TEX11/DUSP1/CCDC87/SYDE1/AURKA/CACNA1H/GJA1/SULF1/WT1/LHFPL2/CDC25C/AMH/FANCA/FBXO43/PDE3A/ZP4/ANKRD31/DMRT1/APELA/SYCP2/KIF9/CDC20/RAD1/ZP3/CITED2/LFNG/PLCB1/VEGFA/AR/SNAI1/LIF/RBM46/UNC5C/BAX/JAG1/FBXO5/MSX2/DAZL/ITGB3/IL1A/GPR3/RGN/SYCE3/KIT/AGO2/ZWINT/YBX3/PLB1/CFAP69/SIRT2/…	97
BP	GO:0051304	chromosome separation	43/6351	81/18888	0.530864	1.5788	3.7155	0.000235619	0.00490088	0.00372762	CUL3/BIRC5/TRIP13/KNTC1/ESPL1/UBE2C/AURKB/NCAPH/NUF2/MAD2L2/DUSP1/MAD1L1/XRCC3/SPC24/MAD2L1/BUB1/IK/PLK1/CDCA8/NCAPD2/RAD21/CENPF/NDC80/CDC20/HASPIN/SPC25/DLGAP5/BUB1B/M1AP/FBXO5/NCAPG2/APC/ZWINT/NCAPG/TTK/NCAPH2/KNL1/NUMA1/PRAP1/ANAPC11/SMC2/CENATAC/CCNB1	43
BP	GO:0051216	cartilage development	95/6351	209/18888	0.454545	1.35183	3.64025	0.000237117	0.00491592	0.00373906	CCN4/BMP8A/COL11A1/DLX2/SERPINH1/SHOX2/HOXA11/COL1A1/ADAMTS12/HMGA2/SCIN/COL3A1/MAPK3/COL27A1/LOXL2/MATN3/ADAMTS7/TGFB1/SLC26A2/MMP13/PTHLH/FRZB/MSX1/EXT1/CHST11/GREM1/ZBTB16/CBS/NFIA/RFLNB/ECM1/SNAI2/BGN/SLC39A14/RARG/NKX3-2/KAT2A/RUNX3/SULF1/PITX1/COL6A1/GDF6/BARX2/GATA3/TAPT1/COL2A1/HIF1A/TGFBI/CTSK/OGN/HOXC4/BMP1/CHI3L1/IHH/SNAI1/TRIP11/MBOAT2/EPYC/BBS2/TYMS/SMPD3/BBS1/GLG1/EXT2/BMP8B/MSX2/RF…	95
BP	GO:0051209	release of sequestered calcium ion into cytosol	63/6351	129/18888	0.488372	1.45243	3.66983	0.000241369	0.00497316	0.0037826	HAP1/CASQ1/THY1/HTR2C/TRPM2/XCL1/DHRS7C/ATP1A2/ANK2/PLN/HTR2B/DDIT3/FLNA/F2R/IBTK/TRDN/PLCG1/CXCL9/HRC/DIAPH1/GSTO1/CAPN3/RYR3/CACNA1S/LETM1/AKAP6/F2/PDPK1/ITPR2/DMD/TMEM38A/PLCB1/JPH2/RYR1/NTSR1/LIME1/XCR1/CALM1/JPH3/LHCGR/CXCL10/PLCG2/BAX/NPSR1/GPER1/CACNA1C/ITGB3/RYR2/HTT/F2RL3/ITPR1/CXCL11/TPCN2/FKBP1C/JPH1/APLNR/LCK/CASQ2/PLCE1/JSRP1/PDE4D/P2RX7/DRD1	63
BP	GO:0150063	visual system development	167/6351	397/18888	0.420655	1.25104	3.59796	0.000241446	0.00497316	0.0037826	COL4A1/PHACTR4/MFAP2/GNGT1/MYOM1/CALB1/DLX2/FBN2/LAMA1/THY1/SOX11/LHX2/COL8A1/BLOC1S3/PXDN/VAX1/INHBA/CLIC4/PRDM1/WNT2/DLX1/ATP2B2/NR2E1/COL5A2/VAX2/LPCAT1/EPHA2/ACTL6A/CLCN2/TBX2/NFIA/MEIS1/PAX6/MEIS3/RARG/GRHL3/FOXL2/MTERF4/GJA1/AQP5/WT1/SDK2/PDE6A/PBX4/SPRY1/CRYBA2/FJX1/STAU2/COL5A1/FOXF2/HPCA/HIPK1/GATA3/DLL4/BFSP1/LHX1/ATP8A2/GDF11/FOXC2/PDGFRB/SCO2/TGIF2/SOX1/TENM3/MITF/MYO7A/CRYBB3/EPHB2/S…	167
BP	GO:1905954	positive regulation of lipid localization	56/6351	112/18888	0.5	1.48701	3.67918	0.000242991	0.00498879	0.00379449	TMF1/SPP1/FITM1/TREM2/SCP2/APOE/PRKCD/ERFE/TNFRSF11A/P2RX4/SCARB1/ACACB/CETP/GAL/LIPG/TNFSF11/NMB/PLIN3/ENPP7/LRAT/ATP8A2/ADIPOQ/ZDHHC8/ABCA8/PLIN5/CYP8B1/CAV1/PPARG/NTSR1/ABCA5/IL1B/MSR1/ACSL1/IL1A/FABP3/MAP2K6/ATP8A1/ABCB4/CYP4F2/ABCG1/DBI/C1QTNF1/FITM2/APOA1/GPS2/PRAP1/NKX3-1/ANXA2/HILPDA/ABCA12/NFKBIA/PLA2G10/P2RX7/GALR1/MIF/ABCA7	56
BP	GO:1901654	response to ketone	98/6351	217/18888	0.451613	1.34311	3.61809	0.000254529	0.00517203	0.00393386	HOXD13/SPP1/POSTN/HOXA13/HOXA10/HOXA11/STK39/CA9/INHBA/TGFB1/SRD5A2/TNFSF4/UCP3/CDK4/EPO/SCNN1B/TBX2/MSN/PAX6/IGFBP7/FOS/SMYD3/NCOA4/HOXB13/CLDN4/PARP1/NCOA1/HDAC6/HPCA/NKX2-2/ADCY6/FOXP3/ATP5F1A/CASP9/TBXA2R/TGFB3/HSF1/PRKAA2/KLF2/SP1/TNC/CAV1/AR/KLF9/KLF4/SCNN1A/HOXA9/FOSB/F5/TYMS/NCOA2/ACOD1/BGLAP/SOX10/CFTR/PTGDR/SLC5A5/CD38/NASP/HMGCS2/DSG2/PSPH/CAD/ADCY2/NEFL/AHR/AKR1C3/ABCB4/PCNA/SCNN1D/AD…	98
BP	GO:0001504	neurotransmitter uptake	27/6351	45/18888	0.6	1.78441	3.74957	0.000255024	0.00517203	0.00393386	SLC6A1/RAB3B/SLC1A6/SYNGR3/ATP1A2/PRKN/SLC29A4/SLC6A4/DRD4/SLC6A12/SLC29A1/SLC6A2/SLC22A1/PER2/SNAP25/KCNJ10/SLC18B1/ITGB3/SLC6A13/SLC6A3/CLN8/GDNF/GFAP/SLC18A3/SLC22A2/ITGB1/DRD1	27
BP	GO:0001656	metanephros development	48/6351	93/18888	0.516129	1.53498	3.68097	0.000255177	0.00517203	0.00393386	KIF26B/CALB1/HOXC11/HOXA11/CXCR2/GREM1/PDGFB/EGR1/PDGFA/AQP2/WT1/SPRY1/GDF6/IRX2/ID3/ACAT1/LHX1/GDF11/FOXC2/ADIPOQ/PDGFRB/SLC22A1/FMN1/LIF/BASP1/STAT1/FGF8/TFAP2B/GPC3/EYA1/WNT7B/AKR1B1/SALL1/FRAS1/YAP1/RET/PAX2/AQP1/HES5/FGF10/IRX3/NKX3-1/GDNF/FBN1/FOXD1/GREB1L/HNF1B/HES1	48
BP	GO:0014033	neural crest cell differentiation	48/6351	93/18888	0.516129	1.53498	3.68097	0.000255177	0.00517203	0.00393386	PHACTR4/SEMA4F/GBX2/MAPK3/FBXL17/FRZB/SEMA5B/FN1/EXT1/SNAI2/PAX6/SEMA3F/HTR2B/EDN3/ACVR1/EFNB1/FOXC2/TAPT1/NRG1/HIF1A/GSC/CORO1C/CITED2/SEMA7A/SEMA4D/ALDH1A2/SEMA6D/JAG1/SOX10/ISL1/TCOF1/CDH2/ERBB4/TWIST1/FOLR1/RET/SEMA3C/SEMA6B/SEMA3E/SEMA3D/WNT10A/GDNF/SEMA4C/NRP2/HES1/EDNRA/SEMA3G/CYP26C1	48
BP	GO:0050807	regulation of synapse organization	108/6351	243/18888	0.444444	1.32179	3.59332	0.000271144	0.00547814	0.00416668	CLSTN3/TREM2/LRFN4/APOE/GPR158/ICAM5/C1QL1/AMIGO2/PDLIM5/SYNDIG1/ARF6/SRPX2/RHOA/ITPKA/CHMP2B/LINGO4/NRCAM/LRFN1/SEMA3F/LRRK2/APP/AGRN/TPBG/ASAP1/NTRK1/CDH8/ADGRB1/THBS2/STAU2/ROR2/NLGN2/CAPRIN2/TUBB/LRP8/ADGRL1/EPHB2/PTPN13/ST8SIA2/CDC20/NEUROD2/IGSF9/ARHGAP22/PRNP/DHX36/TIAM1/BAIAP2/SEMA4D/SNAP25/ZDHHC15/ARHGAP33/MYCBP2/LILRB2/IL1RAPL2/SLC7A11/GPM6A/LRRC4B/LRRTM2/CDH2/ABHD17B/CLN3/CLSTN1/RELN/N…	108
BP	GO:0051235	maintenance of location	144/6351	337/18888	0.4273	1.2708	3.57011	0.000275388	0.00551928	0.00419798	ATP2A1/HAP1/CASQ1/FBN2/MYZAP/THY1/FITM1/TREM2/VPS13D/SCIN/APOE/NR5A1/HTR2C/B4GALNT1/TRPM2/XCL1/LTBP1/DHRS7C/PDIA2/CIDEC/SLC25A23/SCARB1/ACACB/CRY2/ATP1A2/ACVR1C/TMSB15A/ANK2/PLN/HTR2B/DDIT3/FLNA/F2R/CCDC88A/ITGAV/PLIN3/IBTK/TRDN/NFKBIE/CDS1/HSP90B1/ATP7B/PINK1/STARD4/PLCG1/CXCL9/HRC/ABHD5/DIAPH1/GSTO1/CAPN3/MORC3/RYR3/DZIP1/FTL/DGAT2/BDH2/HEXA/CACNA1S/LETM1/AKAP6/F2/PDPK1/ITPR2/DMD/PLIN5/TMEM38A/…	144
BP	GO:0006942	regulation of striated muscle contraction	50/6351	98/18888	0.510204	1.51736	3.65465	0.000275717	0.00551928	0.00419798	ATP2A1/CASQ1/MYL3/EHD3/P2RX4/NKX2-5/ACTN3/ADCY10/CTNNA3/ATP1A2/ANK2/PLN/GATA4/ATP2A2/MYBPC3/UCN/STRIT1/HRC/GSTO1/TNNI3/ADRA1B/MYH7/DMD/TMEM38A/CAV1/CALM1/CACNA1C/DSG2/TNNT3/SCN4A/AKAP9/NR4A1/HSP90AA1/RYR2/DMPK/MYL2/TNNI1/BMP10/REM1/CASQ2/SMAD7/KCNQ1/ATP1B1/STC1/PIK3CG/KCNJ2/PDE4D/RANGRF/CAV3/SCN5A	50
BP	GO:0002520	immune system development	90/6351	197/18888	0.456853	1.35869	3.60198	0.00027579	0.00551928	0.00419798	ARTN/SPNS2/SLC46A2/EXO1/MAPK3/TGFB1/FOXI3/TNFRSF11A/TNFSF4/TCF3/NKX2-5/ONECUT1/FOXL1/ITCH/ADA/MAD2L2/MAD1L1/NKX3-2/RAG1/CCNB2/TFRC/ICOS/MARCHF7/RAF1/PDPN/GATA3/POLQ/ADAR/FOXP3/CBLB/MSH6/TOX/DCLRE1C/HLA-G/HSPD1/FADD/ATAD5/CITED2/MSH3/FLVCR1/RIPK3/HLA-B/TNFAIP3/LILRB4/HAVCR2/PHLPP1/RNF168/RC3H1/ACOD1/LILRB2/CACNA1C/CYREN/KMT5C/TNFSF13/NFKB2/TGFBR1/PKN1/SAMHD1/IL7R/IL27RA/HMCES/CD248/LRRC17/LEF1/CRK…	90
BP	GO:0051282	regulation of sequestering of calcium ion	64/6351	132/18888	0.484848	1.44195	3.62656	0.000279771	0.00557424	0.00423978	HAP1/CASQ1/THY1/HTR2C/TRPM2/XCL1/DHRS7C/SLC25A23/ATP1A2/ANK2/PLN/HTR2B/DDIT3/FLNA/F2R/IBTK/TRDN/PLCG1/CXCL9/HRC/DIAPH1/GSTO1/CAPN3/RYR3/CACNA1S/LETM1/AKAP6/F2/PDPK1/ITPR2/DMD/TMEM38A/PLCB1/JPH2/RYR1/NTSR1/LIME1/XCR1/CALM1/JPH3/LHCGR/CXCL10/PLCG2/BAX/NPSR1/GPER1/CACNA1C/ITGB3/RYR2/HTT/F2RL3/ITPR1/CXCL11/TPCN2/FKBP1C/JPH1/APLNR/LCK/CASQ2/PLCE1/JSRP1/PDE4D/P2RX7/DRD1	64
BP	GO:0002695	negative regulation of leukocyte activation	88/6351	192/18888	0.458333	1.36309	3.59914	0.000280294	0.00557424	0.00423978	SOCS1/SOX11/SOCS6/ZBTB7B/INHBA/ANXA1/TNFSF4/TYRO3/XCL1/CD80/FN1/RASSF5/GAL/ITCH/PGLYRP2/IL4I1/JAK3/RHBDD3/MAD1L1/CD300LF/RUNX3/CTLA4/TIGIT/GPNMB/LGALS3/PAG1/VSIR/LAG3/MARCHF7/DUSP3/LOXL3/FOXP3/CBLB/PGLYRP1/HLA-G/MICA/PRNP/IFNL1/LILRB1/TNFAIP3/LILRB4/HAVCR2/PLA2G2A/RC3H1/IHH/PLA2G2F/GPER1/LILRB2/INHA/SCGB1A1/LAX1/MERTK/HLX/HMGB3/LRRC32/PTPN2/SAMSN1/CD300A/PKN1/BTN2A2/TWSG1/CD86/CD200/ERBB2/DTX1/DU…	88
BP	GO:0033674	positive regulation of kinase activity	131/6351	303/18888	0.432343	1.2858	3.56947	0.000281885	0.00558837	0.00425053	MAP4K2/SASH1/SLC11A1/ELANE/TREM2/HMGA2/MAPT/NOX4/CLSPN/PRKCD/MMD/TNFRSF11A/ERBB3/TYRO3/KIF14/NEK10/EPHA2/STRADB/RHOA/TPX2/PDGFB/CD24/SNX9/TNFSF11/ECT2/TTBK1/UNC119/HTR2B/LRRK2/FGFR4/PDGFA/CCDC88A/TLR3/EPHA1/EEF1A2/DLG3/NTRK1/MARK2/EDN3/PINK1/ROR2/EPHB4/ADIPOQ/PDGFRB/LRP8/TNFRSF10B/DRD4/NRG1/TLR6/SLC8A2/DDX3X/F2/PDPK1/PRNP/MET/LILRA5/RIPK3/CCL5/DYNAP/VEGFA/CHI3L1/FLT1/CARD14/CALM1/FCGR1A/TXN/LAT/P…	131
BP	GO:0045787	positive regulation of cell cycle	142/6351	332/18888	0.427711	1.27202	3.55905	0.000287355	0.00567907	0.00431952	KAT2B/TMOD3/HOXA13/CDCA5/VPS4B/CDC25B/DTL/USP19/RAB11A/CRNN/CUL3/CDC6/BIRC5/SPAG5/MTBP/MAGEA4/NR2E1/RAD51AP1/KIF14/MSX1/STRA8/CDK4/E2F7/ESPL1/PTK6/TBX2/UBE2C/RHOA/YTHDC2/PDGFB/AURKB/FEN1/ECT2/NCAPH/GLI1/SPHK1/AURKA/MAD1L1/APP/XRCC3/RXFP3/DDX11/SVIL/DBF4B/RANBP1/CHEK1/CDC25C/EDN3/CDK1/CCNE1/MAD2L1/BUB1/PPP1R35/FAM83D/TERT/SLC6A4/DUSP3/KIF23/CDCA8/PDGFRB/HSF1/ANKRD31/NCAPD2/DMRT1/TGM1/NUP62/TAS1R2/…	142
BP	GO:0106106	cold-induced thermogenesis	72/6351	152/18888	0.473684	1.40875	3.60116	0.000294878	0.00580964	0.00441883	MFAP2/CPT2/IGF2BP2/ZBTB7B/HOXC10/LPIN1/ACTN3/LEPR/PLAC8/DIO2/PTH2R/DDIT3/ELOVL6/ELOVL3/GJA1/SLN/HADH/TRPV2/ESRRG/FOXC2/ADIPOQ/HSF1/PWWP2B/FABP4/ACADL/SFXN5/CXCR4/CAV1/VEGFA/IL18/PER2/LAMA4/OMA1/ADRB3/PLCL1/ACOT11/NOVA2/KDM1A/ACSL1/EPAS1/ARRDC3/GPR3/PPARGC1B/PPARGC1A/MAP2K6/APC/PRKAB1/IRF4/LCN2/DECR1/IGF1R/GRB10/FGF21/OXT/TSHR/UCP1/ZNF423/ALMS1/CEBPB/GADD45G/KSR2/ADAMTS5/OXTR/PRLR/ADAM17/SCD/ADRB2…	72
BP	GO:0002028	regulation of sodium ion transport	44/6351	84/18888	0.52381	1.55782	3.64682	0.000297006	0.00583345	0.00443694	GPD1L/CHP1/PCSK9/STK39/P2RX4/SLMAP/NKX2-5/HECW2/ATP1A2/ATP1B3/SCN2B/NETO1/YWHAH/NKAIN2/DRD4/AHCYL1/DMD/CNTN1/PTPN3/ANK3/SNTA1/WNK4/FGF14/NKAIN4/FXYD3/FXYD1/HECW1/PER1/DMPK/FXYD5/TESC/UTRN/FGF12/CNKSR3/ACTN4/PRSS8/FXYD7/ADRB2/ATP1B1/SPTBN4/P2RX7/RANGRF/CAV3/SCN5A	44
BP	GO:0031099	regeneration	91/6351	200/18888	0.455	1.35318	3.57383	0.000303704	0.0059466	0.004523	CTNNA1/PFKFB1/SPP1/POSTN/THY1/MYOZ1/RTN4R/HOPX/ANGPT2/LPIN1/TEC/KLF5/GLI1/AURKA/FLNA/GJA1/TMEM182/GATA4/KIAA0319/COL6A1/CDK1/PTGFRN/STK24/CAPN3/CPB2/NREP/GFER/TNC/CXCL12/ATIC/PDX1/KLF4/NINJ1/PTPN3/IHH/TYMS/SERPINA10/SPAAR/SLC7A5/MMP2/FZD7/ERBB4/CAD/APOA2/VTN/APOD/RGN/IGFBP1/NEFL/PCNA/GAP43/EYS/CSPG5/FOLR1/MYMK/SGCA/IGF1R/ASCL3/OMG/YAP1/MAPK8IP3/KLK6/CERS2/CEBPB/GPX1/ACE/MAP1B/LCP1/TSPO/FGF10/ULK1…	91
BP	GO:0002065	columnar/cuboidal epithelial cell differentiation	61/6351	125/18888	0.488	1.45132	3.60326	0.00030828	0.00599219	0.00455767	FST/SOX11/EMX1/VAX1/TGFB1/PRDM1/NKX6-1/MSX1/EXT1/PTK6/ONECUT1/CLCN2/PAX6/KLF5/RARG/LHX3/NKX3-2/SERPINE1/GJA1/GATA4/CLOCK/CDX2/NKX2-2/TUBB/GDF11/HIF1A/PDPK1/IL6ST/CDK6/TP63/CAV1/PDX1/KLF4/TYMS/ROS1/C1GALT1/POU3F2/JAG1/ZNF800/SPDEF/GATA2/CDH2/FGF8/AGR2/WNT11/LEF1/YAP1/SLC9A4/DSPP/SOX4/CEBPB/OTP/MAP1B/BMP2/IL31RA/ASCL1/FAM20C/RARB/FOXA1/HES1/NKX6-2	61
BP	GO:0051260	protein homooligomerization	89/6351	195/18888	0.45641	1.35737	3.57031	0.00030934	0.00599219	0.00455767	PDCD6IP/TDO2/KCTD6/ALAD/ALDH9A1/HPRT1/PXDN/EHD3/TRPM2/TK1/SCARA5/KCNB1/SHMT1/ACACB/TRPA1/ECT2/BLM/CLYBL/CALHM1/GLS/SAMD1/AQP2/ITLN1/AQP5/KCNC3/KCNG3/KCNA7/KCTD7/POLQ/OSBPL2/TIFA/KCNF1/FUS/KCNA1/RYR3/USP16/GOLGA2/AQP4/HLA-G/LETM1/PRNP/SGTB/HCN1/RIPK2/TMEM120A/PRMT8/RYR1/GBP5/NINJ1/GSDMD/KCTD17/ALDH1A2/KCTD3/CBR4/SHMT2/ATL1/AQP11/KCTD13/ALDH1A3/SAMHD1/COMP/KCND1/KCND2/VSTM5/DNM1/PRF1/KCTD19/GLRA3/P…	89
BP	GO:0003279	cardiac septum development	54/6351	108/18888	0.5	1.48701	3.6125	0.000310882	0.00599219	0.00455767	HOXA13/SOX11/FZD2/PTK7/KCNJ8/PRDM1/NKX2-5/SALL4/TBX2/HEYL/ADAMTS6/ANK2/HECTD1/GATA4/ACVR1/PLXND1/GATA3/NDST1/XIRP2/CITED2/HEY1/SMAD6/PDE2A/TRIP11/DHRS3/NOTCH2/JAG1/DAND5/ISL1/MSX2/FGF8/TGFBR1/MATR3/TBX20/SALL1/WNT11/SOX4/ENG/SEMA3C/NSD2/SLIT3/CCN1/AP2B1/TGFBR3/FZD1/APLNR/HAND1/LMO4/NPHP3/NRP2/TBX5/SMAD7/HES1/STRA6	54
BP	GO:1903046	meiotic cell cycle process	98/6351	218/18888	0.449541	1.33694	3.5614	0.000311175	0.00599219	0.00455767	P3H4/EME1/CDC25B/MOV10L1/RAD51AP1/RAD54B/RAD54L/PSMC3IP/PKMYT1/MSX1/TRIP13/STRA8/TEX15/ESPL1/RAD51/TUBG2/TEX11/RAD51D/NCAPH/NUF2/AURKA/CCNB2/SYCP2L/CDC25C/CKS2/CCNE1/FANCA/BRDT/FBXO43/PLK1/TEX19/KIF18A/PDE3A/CCNA1/ANKRD31/NCAPD2/HSF2BP/DMRT1/ANKLE1/MSH6/SYCP2/GOLGA2/RAD21/NDC80/CDC20/ZNF541/RAD1/DCAF13/PLCB1/LIF/MYBL1/RBM46/MASTL/MEIOB/BRCA2/TOP2A/M1AP/TOP2B/FBXO5/KASH5/MSX2/DAZL/GPR3/MEI1/SYCE3/…	98
BP	GO:0050910	detection of mechanical stimulus involved in sensory perception of sound	12/6351	15/18888	0.8	2.37922	3.80332	0.000311183	0.00599219	0.00455767	COL11A1/PDZD7/CHRNA10/CHRNA9/LHFPL5/HPN/KIT/ADGRV1/TMC1/STRC/KCNQ1/WHRN	12
BP	GO:0051785	positive regulation of nuclear division	34/6351	61/18888	0.557377	1.65765	3.66164	0.000312584	0.00599219	0.00455767	HOXA13/CUL3/RAD51AP1/MSX1/STRA8/ESPL1/UBE2C/PDGFB/SPHK1/AURKA/EDN3/PDGFRB/DMRT1/NUP62/CDC20/BTC/PLCB1/SMPD3/DLGAP5/NUSAP1/IL1B/MSX2/DAZL/IL1A/FGF8/SIRT2/PIWIL2/EGF/PRAP1/ANAPC11/CD28/PRDM9/RGCC/TNF	34
BP	GO:0009914	hormone transport	138/6351	322/18888	0.428571	1.27458	3.53707	0.000312644	0.00599219	0.00455767	IL11/BMP8A/TMF1/F2RL2/NIBAN2/SPP1/STX1A/SOX11/HTR2C/INHBA/ANXA1/SPINK1/CCDC186/FAM3D/KCNB1/NKX6-1/SYTL4/PTPRN/CRY2/VIP/ACVR1C/GABBR1/GAL/CHRM3/SCG5/TNFSF11/IL1RN/NMB/RIMS2/MYRIP/PRKN/FOXL2/ANO1/SLC3A2/MIDN/GJA1/CRYM/CLOCK/FAM3B/EDN3/HADH/KLF7/UCN/RAF1/NLGN2/GATA3/GCK/SLC7A8/ADIPOQ/SLC16A1/SLCO1B1/BRSK2/HNF1A/VGF/STXBP3/FGA/HIF1A/F2/ORAI1/MCU/HNF4A/HCAR2/PLCB1/CCL5/TIAM1/PPARG/PDX1/RAB11FIP1/SELEN…	138
BP	GO:0051283	negative regulation of sequestering of calcium ion	63/6351	130/18888	0.484615	1.44126	3.59314	0.000316061	0.00603943	0.00459361	HAP1/CASQ1/THY1/HTR2C/TRPM2/XCL1/DHRS7C/ATP1A2/ANK2/PLN/HTR2B/DDIT3/FLNA/F2R/IBTK/TRDN/PLCG1/CXCL9/HRC/DIAPH1/GSTO1/CAPN3/RYR3/CACNA1S/LETM1/AKAP6/F2/PDPK1/ITPR2/DMD/TMEM38A/PLCB1/JPH2/RYR1/NTSR1/LIME1/XCR1/CALM1/JPH3/LHCGR/CXCL10/PLCG2/BAX/NPSR1/GPER1/CACNA1C/ITGB3/RYR2/HTT/F2RL3/ITPR1/CXCL11/TPCN2/FKBP1C/JPH1/APLNR/LCK/CASQ2/PLCE1/JSRP1/PDE4D/P2RX7/DRD1	63
BP	GO:0030879	mammary gland development	65/6351	135/18888	0.481481	1.43194	3.58473	0.000322275	0.00613968	0.00466986	CCL11/HOXB9/ZBTB7B/HOXD9/UPRT/APLN/TNFRSF11A/WNT2/MSX1/RXFP1/RREB1/EPHA2/TBX2/TNFSF11/CAPN1/GJA1/NCOA1/LBH/ATP7B/GATA3/ELF3/TGFB3/NRG1/SLC29A1/BTRC/HIF1A/ORAI1/CAV1/VEGFA/AR/HOXA9/BAX/WNT3/BRCA2/MSX2/ERBB4/CAD/ATP7A/IQGAP3/DEAF1/NOTCH4/WNT7B/NME1/LEF1/EGF/NRG3/SLC6A3/SOSTDC1/CEBPB/GPX1/FGF10/GLI2/PRL/OAS2/NTN1/OXTR/PML/NEURL1/PRLR/XDH/ARHGAP5/FOXB1/JAK2/WNT3A/CAV3	65
BP	GO:1905475	regulation of protein localization to membrane	83/6351	180/18888	0.461111	1.37135	3.563	0.000323496	0.00614449	0.00467352	LRRC15/NETO2/GPC2/TREM2/CHP1/SORBS1/APPL1/MIEF2/LYPD1/NKD2/TGFB1/NECAB2/KCNB1/ARF6/EPHA2/AKAP5/STAC3/TMEM59/MMP14/PRKN/GDI1/CSK/ATP2C1/LGALS3/CNPY4/MTCL1/HPCA/NLGN2/SLC51B/VIL1/ZDHHC8/AP2M1/EPHB2/LZTFL1/PDZK1/PDPK1/PRNP/PPFIA1/STAC2/AR/TNFAIP6/ZDHHC5/GSN/ANK3/TMBIM1/STX7/WNK4/PDCD5/SLC5A3/GPER1/SLC7A11/IFNG/CDH2/ITGA3/SLC1A1/EZR/CLN3/AGR2/GPC1/GPC3/ITGB2/KCNJ11/IQSEC2/ERBB2/ITGAM/PIK3R1/CRKL/CACN…	83
BP	GO:0007616	long-term memory	24/6351	39/18888	0.615385	1.83017	3.69368	0.000326792	0.00618857	0.00470704	SLC2A4/CPEB3/CALB1/APOE/SHANK1/LRRN4/BTBD9/KAT2A/RASGRF1/PRNP/LRRC66/SNAP25/PJA2/RELN/EIF2AK4/CTNS/ACSS2/CCND2/TACR1/CAMK2N1/CAMK4/RGS14/CHST10/NTF4	24
BP	GO:0046513	ceramide biosynthetic process	37/6351	68/18888	0.544118	1.61822	3.63489	0.000331077	0.00625104	0.00475456	ASAH1/PRKCD/B4GALNT1/ST3GAL3/PNPLA1/SPHK1/B4GALT5/ST6GALNAC5/SPTLC1/CERS5/ENPP7/DEGS1/B4GALT3/B3GALT4/SMPD2/ST8SIA2/SMPD4/ALOXE3/ELOVL1/UGCG/P2RX1/B3GALT1/ST3GAL2/SPTLC2/SGMS2/TLCD3B/DEGS2/CLN8/SMPD1/CERS2/CCN1/FA2H/UGT8/ALOX12B/PLA2G6/P2RX7/ST3GAL5	37
BP	GO:0006260	DNA replication	121/6351	278/18888	0.435252	1.29445	3.52016	0.000341752	0.00640847	0.0048743	EME1/RFC4/CDC45/DTL/DSCC1/ORC6/NFIX/CDC6/STN1/TK1/TONSL/TIMELESS/CHTF18/LPIN1/STRA8/E2F7/PTK6/PRIM2/RAD51/MCM2/ACTL6A/NFIA/MCM5/FEN1/GINS2/TOP1MT/WDHD1/MCM7/GLI1/BLM/RMI2/RUVBL1/ACTR8/CDK2/DDX11/PARP1/DBF4B/GINS1/CHEK1/ENPP7/CDK1/CCNE1/CDT1/UCN/GMNN/ID3/ORC1/MGME1/MCM10/POLQ/SETMAR/MMS22L/MCM6/MAP2K4/MCM8/MCIDAS/DNA2/POLG2/POLD1/BRCA1/PIF1/RNASEH2A/GINS4/TOPBP1/RFC2/PTMS/POLA2/ATAD5/RECQL4/NFIC/C…	121
BP	GO:0051985	negative regulation of chromosome segregation	29/6351	50/18888	0.58	1.72493	3.65317	0.000344465	0.00640847	0.0048743	BIRC5/TRIP13/KNTC1/AURKB/NUF2/MAD2L2/DUSP1/MAD1L1/XRCC3/SPC24/MAD2L1/BUB1/IK/PLK1/CDCA8/RAD21/CENPF/NDC80/CDC20/HASPIN/SPC25/BUB1B/FBXO5/APC/ZWINT/TTK/KNL1/PRAP1/CCNB1	29
BP	GO:1900047	negative regulation of hemostasis	29/6351	50/18888	0.58	1.72493	3.65317	0.000344465	0.00640847	0.0048743	APOE/CEACAM1/PRKCD/PLAU/FAP/PLAUR/PDGFB/ADTRP/PROC/PDGFA/SERPINE1/SERPINB2/CPB2/FGA/F2/USF1/KRT1/FGB/VTN/SH2B3/COMP/C1QTNF1/ALOX12/ADAMTS18/KNG1/ANXA2/FGG/CD9/TSPAN8	29
BP	GO:1902100	negative regulation of metaphase/anaphase transition of cell cycle	29/6351	50/18888	0.58	1.72493	3.65317	0.000344465	0.00640847	0.0048743	BIRC5/TRIP13/KNTC1/AURKB/NUF2/MAD2L2/DUSP1/MAD1L1/XRCC3/SPC24/MAD2L1/BUB1/IK/PLK1/CDCA8/RAD21/CENPF/NDC80/CDC20/HASPIN/SPC25/BUB1B/FBXO5/APC/ZWINT/TTK/KNL1/PRAP1/CCNB1	29
BP	GO:1905819	negative regulation of chromosome separation	29/6351	50/18888	0.58	1.72493	3.65317	0.000344465	0.00640847	0.0048743	BIRC5/TRIP13/KNTC1/AURKB/NUF2/MAD2L2/DUSP1/MAD1L1/XRCC3/SPC24/MAD2L1/BUB1/IK/PLK1/CDCA8/RAD21/CENPF/NDC80/CDC20/HASPIN/SPC25/BUB1B/FBXO5/APC/ZWINT/TTK/KNL1/PRAP1/CCNB1	29
BP	GO:0090497	mesenchymal cell migration	33/6351	59/18888	0.559322	1.66343	3.63259	0.000349681	0.00648648	0.00493363	PHACTR4/SEMA4F/GBX2/SEMA5B/FN1/PAX6/SEMA3F/HTR2B/TPBG/EDN3/ACVR1/EFNB1/HIF1A/CORO1C/SEMA7A/SEMA4D/SEMA6D/SOX10/ISL1/CDH2/ERBB4/TWIST1/FOLR1/RET/SEMA3C/SEMA6B/SEMA3E/SEMA3D/GDNF/SEMA4C/NRP2/EDNRA/SEMA3G	33
BP	GO:0032409	regulation of transporter activity	114/6351	260/18888	0.438462	1.30399	3.51296	0.000355371	0.00657281	0.0049993	GPD1L/ATP2A1/MMP9/HAP1/CASQ1/TREM2/CHP1/PCSK9/STK39/KCNAB1/PRKCD/SLMAP/KCNE4/EPO/SYNGR3/HECW2/PIM1/SHANK1/ATP1A2/GAL/AHNAK/CHRM3/ANK2/STAC3/GNB5/PLN/ATP1B3/CTTNBP2NL/APP/ACTN2/CCL2/SCN2B/CAPN1/NETO1/TRDN/SLN/CACNG5/HPCA/STRIT1/FHL1/NLGN2/KCTD7/HRC/LRRC55/ADIPOQ/YWHAH/OXSR1/GSTO1/EPHB2/DRD4/AHCYL1/PDZK1/SHISA7/AKAP6/PRNP/DMD/CAV1/STAC2/JPH2/PPARG/PTPN3/MAPK8IP2/ANK3/CALM1/JPH3/FGF14/FXYD3/FXYD1/VM…	114
BP	GO:0001764	neuron migration	84/6351	183/18888	0.459016	1.36512	3.53259	0.000358518	0.00659257	0.00501433	COL3A1/FEZF1/VAX1/LRP12/PLXNA1/TYRO3/TLX3/NKX6-1/NDE1/RHOA/PAX6/TNN/NRCAM/TRIM46/PLXNA3/MARK1/FLNA/PCM1/GJA1/TBC1D24/KIAA0319/MARK2/ADGRL3/GATA3/FBXO45/LHX1/SOX1/ASTN2/SEPTIN4/POU4F1/EOMES/APBB2/NDNF/DCC/CXCL12/ARX/CXCR4/VEGFA/CAMK2A/UNC5C/BAX/BBS1/TOP2B/GPM6A/GATA2/ITGA3/TWIST1/RELN/WDR62/NR4A2/FLRT2/TBX20/HSP90AA1/NSMF/CDKL5/GNRH1/CRKL/CAMK2B/ASPM/ZMIZ1/NRG3/ABI1/NKX2-1/NAV1/MAP1B/NTRK2/SEMA3E/…	84
BP	GO:0007565	female pregnancy	84/6351	183/18888	0.459016	1.36512	3.53259	0.000358518	0.00659257	0.00501433	STC2/MMP9/HPGD/SLC19A1/SPP1/UPRT/PRDM1/ANGPT2/PTHLH/EPO/SLC38A3/ENDOU/CBS/ACVR1C/IGFBP7/CLIC5/FOS/SYDE1/COL16A1/ITGA5/EPOR/CAPN2/GJA1/CLDN4/PARP1/SLC2A1/UCN/CYP27B1/ITGB4/TGFB3/APELA/PZP/AGRP/CITED2/DCAF13/HAVCR2/VEGFA/AR/IHH/LIF/TPPP3/EPYC/FOSB/ACOD1/VMP1/TEAD3/IL1B/EMP2/SCGB1A1/CD38/MMP2/ITGA3/JUNB/DSG2/PARP2/ITGB3/CAD/ATP7A/PSG5/AGO2/PNOC/ADRA2B/HMX3/TEAD4/GIP/PAPPA/ACE/RPL29/PTGS2/PRL/TIMP1/O…	84
BP	GO:0021953	central nervous system neuron differentiation	82/6351	178/18888	0.460674	1.37005	3.53056	0.000363431	0.00666361	0.00506836	HOXD10/LHX5/CDH11/DLX2/GBX2/ISL2/EMX1/MAPT/HPRT1/INHBA/HOXC10/PLXNA1/GDF7/DLX1/DRAXIN/NR2E1/NKX6-1/MNX1/SLC25A46/PAX6/PLXNA3/B4GALT5/LHX3/RAC3/CEND1/NKX2-2/SPG11/DLL4/FBXO45/LHX1/SOX1/EPHB2/TOX/POU4F1/RORA/EOMES/NDNF/SCYL3/DCC/ARX/MYCBP2/ID4/NOVA2/ISL1/GATA2/FAIM2/ADARB1/HERC1/FGF8/ATP7A/NR4A2/TBX20/SHANK3/GBX1/IFT172/ZMIZ1/NKX2-1/CLN8/CHD5/OTP/HES5/NTRK2/SEMA3E/OLIG2/GLI2/ASCL1/DBX1/LMO4/BRINP1/…	82
BP	GO:0002476	antigen processing and presentation of endogenous peptide antigen via MHC class Ib	13/6351	17/18888	0.764706	2.27425	3.741	0.000374275	0.00677013	0.00514938	ULBP1/RAET1E/HLA-F/MICB/HLA-G/MICA/HLA-A/HLA-B/HLA-C/RAET1L/TAP2/ULBP2/RAET1G	13
BP	GO:0002484	antigen processing and presentation of endogenous peptide antigen via MHC class I via ER pathway	13/6351	17/18888	0.764706	2.27425	3.741	0.000374275	0.00677013	0.00514938	ULBP1/RAET1E/HLA-F/MICB/HLA-G/MICA/HLA-A/HLA-B/HLA-C/RAET1L/TAP2/ULBP2/RAET1G	13
BP	GO:0072006	nephron development	74/6351	158/18888	0.468354	1.3929	3.52974	0.000375143	0.00677013	0.00514938	KIF26B/HOXB7/CALB1/HOXA11/HOXD11/NPNT/ANGPT2/EXT1/GREM1/PDGFB/CD24/HEYL/EGR1/GPR4/NID1/ADAMTS16/TACSTD2/ENPEP/SULF1/WT1/KLF15/IRX2/ACAT1/GATA3/LHX1/FOXC2/ADIPOQ/PDGFRB/NUP107/SLC22A1/FMN1/VEGFA/LIF/WNK4/NUP85/NOTCH2/JAG1/BASP1/AQP11/ITGA3/ERBB4/STAT1/ITGB3/FGF8/TFAP2B/NPHS1/GPC3/EYA1/WNT7B/DCHS2/WNT6/SALL1/WNT11/CTNS/ACTA2/YAP1/IQGAP1/RET/PAX2/AQP1/HES5/BMP2/WNT2B/IRX3/PBX1/GDNF/FOXD1/GREB1L/MAGE…	74
BP	GO:0007612	learning	72/6351	153/18888	0.470588	1.39954	3.5317	0.000375576	0.00677013	0.00514938	EN1/SLC6A1/BCHE/C1QL1/PPT1/SHANK1/ATP1A2/LRRN4/PIAS1/FOS/PRKN/RAG1/APP/TPBG/NETO1/CNTNAP2/UCN/BRSK1/SLC12A5/SLC24A2/EPHB2/GIT1/SLC8A2/HIF1A/NEUROD2/PLCB1/NTSR1/MAPK8IP2/NPTX2/SNAP25/JPH3/SLC7A11/DRD5/SLC1A1/PAK6/CLN3/RELN/EIF2AK4/ATP8A1/KIT/HMGCR/ADCY3/TLR2/OPRK1/CTNS/SHANK3/TANC1/HTT/MEIS2/TACR1/CLN8/PTGS2/NTRK2/RGS14/NDRG4/ADGRB3/GABRA5/NRXN2/NLGN4X/CHST10/SHANK2/DBH/FOXB1/DDHD2/GRIN1/FYN/SYT11…	72
BP	GO:0048048	embryonic eye morphogenesis	22/6351	35/18888	0.628571	1.86938	3.66405	0.000376692	0.00677013	0.00514938	PHACTR4/MFAP2/FBN2/SOX11/VAX2/TBX2/PAX6/RARG/FOXL2/FOXF2/HIPK1/SIX3/CITED2/IHH/TWIST1/ALDH1A3/IFT172/PAX2/HIPK2/FBN1/RARB/STRA6	22
BP	GO:0098810	neurotransmitter reuptake	22/6351	35/18888	0.628571	1.86938	3.66405	0.000376692	0.00677013	0.00514938	SLC6A1/RAB3B/ATP1A2/PRKN/SLC29A4/SLC6A4/DRD4/SLC6A12/SLC6A2/SLC22A1/PER2/KCNJ10/SLC18B1/ITGB3/SLC6A13/SLC6A3/CLN8/GDNF/SLC18A3/SLC22A2/ITGB1/DRD1	22
BP	GO:0002709	regulation of T cell mediated immunity	50/6351	99/18888	0.505051	1.50203	3.56452	0.000376711	0.00677013	0.00514938	CEACAM1/TNFSF4/ULBP1/XCL1/CD80/IL4I1/IL12A/GATA3/RAET1E/FOXP3/HLA-F/MICB/CYRIB/HLA-G/HSPD1/FADD/ZP3/MICA/PVR/HLA-A/RIPK3/HLA-B/LILRB1/LILRB4/IL18/STX7/IL1B/HLA-C/AHR/IL7R/RAET1L/AGER/TRAF2/CD1E/DUSP22/TAP2/DENND1B/ULBP2/IL12RB1/RSAD2/TNFRSF1B/CD1B/B2M/SMAD7/RAET1G/IL6/IFNB1/WAS/P2RX7/CD1D	50
BP	GO:0031055	chromatin remodeling at centromere	9/6351	10/18888	0.9	2.67662	3.77452	0.000381871	0.0068242	0.0051905	CENPA/HJURP/CENPI/CENPN/OIP5/NASP/MIS18A/CENPP/CENPW	9
BP	GO:0034080	CENP-A containing chromatin assembly	9/6351	10/18888	0.9	2.67662	3.77452	0.000381871	0.0068242	0.0051905	CENPA/HJURP/CENPI/CENPN/OIP5/NASP/MIS18A/CENPP/CENPW	9
BP	GO:0045859	regulation of protein kinase activity	193/6351	470/18888	0.410638	1.22125	3.45708	0.00038795	0.00691336	0.00525832	MAP4K2/PDCD4/CCNP/SASH1/QARS1/CCNG2/SPRY4/CAMK2N2/SLC11A1/THY1/ELANE/PRKAR2A/CHP1/HMGA2/NOX4/APOE/TTN/CLSPN/GSKIP/CDC6/CEACAM1/PRKCD/MMD/TNFRSF11A/KIF14/PKMYT1/NEK10/PKIA/UCHL1/PTK6/KSR1/STRADB/RHOA/TPX2/PDGFB/CD24/SNX9/TNFSF11/CCNG1/ECT2/TTBK1/DUSP1/UNC119/BLM/HTR2B/LRRK2/APP/PDGFA/CCDC88A/CCNB2/TLR3/EPHA1/DLG3/CDKN3/HERC5/MARK2/SPRY1/CDC25C/EDN3/CCNE1/PINK1/PLK1/STK38/CCNYL1/DUSP3/ADAR/ADIPOQ/P…	193
BP	GO:0001503	ossification	184/6351	446/18888	0.412556	1.22695	3.45223	0.00039803	0.00707311	0.00537983	CCN4/CLEC3B/CTHRC1/COL13A1/BMP8A/SNX10/IBSP/COL11A1/CDH11/SOST/SORT1/FBN2/SPP1/HSD17B4/SHOX2/COL1A1/ADAMTS12/SOX11/KREMEN2/ATP6V0A4/NOTUM/MAPK3/COL1A2/ADAMTS7/ERFE/TNFRSF11A/TP53INP2/NPNT/SLC26A2/MMP13/PTHLH/ASPN/UFL1/COL5A2/EXT1/GREM1/ACTN3/EPHA2/MINPP1/ADCY10/DLX5/ZBTB16/RHOA/CBS/FSTL3/ISG15/RFLNB/ECM1/SNAI2/GABBR1/NBR1/TNFSF11/TOB1/TNN/CLEC11A/ITGA11/GLI1/MMP14/SCUBE3/RUNX3/DMP1/CCDC154/MYOC/G…	184
BP	GO:0048799	animal organ maturation	21/6351	33/18888	0.636364	1.89256	3.65246	0.000400558	0.00709816	0.00539888	SNX10/ADAMTS12/ADAMTS7/EXT1/GREM1/ACTN3/ZBTB16/RHOA/RFLNB/CCDC154/GATA3/PLXNB1/RYR1/SEMA4D/ALDH1A2/RFLNA/LTF/FGFR3/RET/PAX2/BMP2	21
BP	GO:0001819	positive regulation of cytokine production	204/6351	500/18888	0.408	1.2134	3.44206	0.000404979	0.00715011	0.00543839	CD276/TMF1/RBM47/POSTN/SLC11A1/ELANE/TREM2/APPL1/ZBTB7B/ANXA1/MMP12/TGFB1/TNFSF4/CSF2/TICAM1/XCL1/IL17RC/CD80/PAEP/AIM2/NLRP10/IL17D/MYD88/TRIM15/ISG15/EGR1/FCGR3A/NMB/ADAM8/CXCL17/SPHK1/LUM/KAT2A/HTR2B/DDIT3/LRRK2/APP/F2R/TIGIT/EIF2AK2/TLR3/IL36A/IL12A/SERPINE1/SULF1/TNFRSF8/MMP8/GATA4/RIOK3/CD83/UCN/POU2F2/SETD2/GATA3/FOXP3/HLA-F/ADIPOQ/CYRIB/EPHB2/TLR6/BRCA1/HLA-G/PIK3CD/HSPD1/RORA/RAD21/IL33/…	204
BP	GO:0098742	cell-cell adhesion via plasma-membrane adhesion molecules	121/6351	279/18888	0.433692	1.28981	3.47102	0.000405744	0.00715011	0.00543839	CDH11/PCDH17/CLSTN3/LRFN4/PCDH1/CDH24/CLDN23/PTK7/CEACAM1/CLDN14/CELSR3/AMIGO2/DSC1/CDH26/CLDN11/MYOT/MPZ/IL1RN/SCARF2/CEACAM5/ITGA5/ATP2C1/CADM2/CEACAM6/CLDN4/CDHR2/SDK2/CDH8/CDH6/ACVR1/ADGRL3/PCDH12/CLDN18/PLXNB3/CEACAM19/ADIPOQ/TENM3/CLDN7/MPZL2/TENM2/ADGRL1/PCDHB9/CLDN15/PTPN23/IGSF9/PVR/CLDN6/CDH20/KLF4/DSG4/PCDHB8/PCDH19/CDH3/CD177/CLDN19/PCDHB6/LRRC4B/MYPN/CDH2/ITGA3/DSG2/CNTN4/PCDHGC5/TEN…	121
BP	GO:0044703	multi-organism reproductive process	92/6351	204/18888	0.45098	1.34122	3.4876	0.000409042	0.00718826	0.00546741	STC2/MMP9/HPGD/SLC19A1/SPP1/UPRT/PRDM1/ANGPT2/PTHLH/RXFP1/EPO/SLC38A3/ENDOU/CBS/ACVR1C/IGFBP7/CLIC5/FOS/KLK14/SYDE1/COL16A1/ITGA5/EPOR/CAPN2/GJA1/CLDN4/PARP1/SLC2A1/UCN/ACVR2A/SLC6A4/CYP27B1/ITGB4/TGFB3/APELA/PZP/AGRP/CITED2/DCAF13/MAFF/HAVCR2/VEGFA/AR/IHH/LIF/TPPP3/EPYC/FOSB/ACOD1/P2RX1/VMP1/TEAD3/IL1B/EMP2/SCGB1A1/CD38/MMP2/ITGA3/JUNB/DSG2/PARP2/ITGB3/CAD/ATP7A/PSG5/AGO2/PNOC/ADRA2B/HMX3/TEAD4/…	92
BP	GO:0051897	positive regulation of phosphatidylinositol 3-kinase/protein kinase B signal transduction	79/6351	171/18888	0.461988	1.37396	3.49634	0.000413251	0.00721038	0.00548424	TREM2/NOX4/VAV2/TGFB1/ERFE/ERBB3/FN1/P2RX4/PDGFB/STK3/TNFSF11/MEIS3/ADAM8/MFHAS1/PRR5L/PDGFA/F2R/CCDC88A/TPBG/MYOC/RASD2/PINK1/GATA3/PDGFRB/SERPINA12/HIP1/F2/PDPK1/IL26/PLXNB1/CCL5/CHI3L1/FLT1/IL18/C1QTNF12/SEMA4D/TXN/EXTL3/PTK2/PRR5/VAV3/GPER1/ARRB2/ERBB4/OSM/TGFBR1/RELN/CPNE1/EPHA8/KIT/AKR1C3/PIK3AP1/MYDGF/CX3CR1/IGF1R/C1QTNF1/FAM110C/EGF/FGFR3/RET/GRM2/ENG/GPX1/NTRK2/BAG4/SEMA3E/MYORG/NKX3-1/P…	79
BP	GO:0061387	regulation of extent of cell growth	54/6351	109/18888	0.495413	1.47337	3.52762	0.000416393	0.00721038	0.00548424	SEMA4F/GOLGA4/SPP1/MAPT/APOE/RTN4R/DRAXIN/LIMK1/SEMA5B/NKX6-1/FN1/ADCY10/NRCAM/TRIM46/PLXNA3/SEMA3F/GDI1/ARHGAP4/KIAA0319/HDAC6/TRPV2/DCC/CXCL12/VEGFA/SEMA7A/SEMA4D/SEMA6D/WNT3/DSCAM/FSTL4/OLFM1/NGF/RYK/CRABP2/CDKL5/RUFY3/MAP3K13/SEMA3C/SEMA6B/MAP1B/SEMA3E/CDH4/ULK1/SEMA3D/NTN1/RGMA/SEMA4C/L1CAM/MACF1/MAP2/BDNF/IFRD1/WNT3A/SEMA3G	54
BP	GO:2000179	positive regulation of neural precursor cell proliferation	35/6351	64/18888	0.546875	1.62642	3.57276	0.000418344	0.00721038	0.00548424	LHX5/LHX2/NR2E1/PAX6/ACAN/FLNA/HAPLN1/DISP3/DLL4/LHX1/HAPLN2/TOX/HIF1A/BCAN/VEGFA/VCAN/ID4/SOX10/HAPLN3/KDM1A/WDR62/NES/RYK/CX3CR1/EGF/ASPM/OTP/SMARCD3/ASCL1/PITX3/NCAN/ADGRG1/DMRTA2/ITGB1/WNT3A	35
BP	GO:0001829	trophectodermal cell differentiation	14/6351	19/18888	0.736842	2.19138	3.69794	0.000419093	0.00721038	0.00548424	CUL3/HOPX/CTR9/ADA/CDX2/EOMES/CITED2/RBM46/CNOT1/JUNB/TEAD4/BYSL/YAP1/HAND1	14
BP	GO:0030903	notochord development	14/6351	19/18888	0.736842	2.19138	3.69794	0.000419093	0.00721038	0.00548424	TEAD2/COL27A1/EPHA2/COBL/GLI1/PPP1R35/ID3/COL18A1/COL2A1/STIL/NOTO/WNT11/YAP1/EFNA1	14
BP	GO:0051447	negative regulation of meiotic cell cycle	14/6351	19/18888	0.736842	2.19138	3.69794	0.000419093	0.00721038	0.00548424	PKMYT1/TRIP13/DUSP1/FBXO43/DMRT1/RAD1/LIF/FBXO5/ZWINT/TTK/KNL1/OVOL1/RPS6KA2/NANOS2	14
BP	GO:0007094	mitotic spindle assembly checkpoint signaling	27/6351	46/18888	0.586957	1.74562	3.60362	0.00042053	0.00721038	0.00548424	BIRC5/TRIP13/KNTC1/AURKB/NUF2/MAD2L2/DUSP1/MAD1L1/XRCC3/SPC24/MAD2L1/BUB1/IK/PLK1/CDCA8/CENPF/NDC80/CDC20/HASPIN/SPC25/BUB1B/APC/ZWINT/TTK/KNL1/PRAP1/CCNB1	27
BP	GO:0071173	spindle assembly checkpoint signaling	27/6351	46/18888	0.586957	1.74562	3.60362	0.00042053	0.00721038	0.00548424	BIRC5/TRIP13/KNTC1/AURKB/NUF2/MAD2L2/DUSP1/MAD1L1/XRCC3/SPC24/MAD2L1/BUB1/IK/PLK1/CDCA8/CENPF/NDC80/CDC20/HASPIN/SPC25/BUB1B/APC/ZWINT/TTK/KNL1/PRAP1/CCNB1	27
BP	GO:0071174	mitotic spindle checkpoint signaling	27/6351	46/18888	0.586957	1.74562	3.60362	0.00042053	0.00721038	0.00548424	BIRC5/TRIP13/KNTC1/AURKB/NUF2/MAD2L2/DUSP1/MAD1L1/XRCC3/SPC24/MAD2L1/BUB1/IK/PLK1/CDCA8/CENPF/NDC80/CDC20/HASPIN/SPC25/BUB1B/APC/ZWINT/TTK/KNL1/PRAP1/CCNB1	27
BP	GO:0050654	chondroitin sulfate proteoglycan metabolic process	20/6351	31/18888	0.645161	1.91872	3.64363	0.000422477	0.00721675	0.00548908	CHST7/EXT1/CHST11/B3GAT3/XYLT2/CSGALNACT2/CHSY3/CHPF/CHPF2/PXYLP1/CHST12/CHST15/CHST13/CHST3/SLC35B2/CHST9/HYAL1/B3GALT6/UGDH/CSGALNACT1	20
BP	GO:0120161	regulation of cold-induced thermogenesis	71/6351	151/18888	0.470199	1.39838	3.49818	0.000423177	0.00721675	0.00548908	MFAP2/CPT2/ZBTB7B/HOXC10/LPIN1/ACTN3/LEPR/PLAC8/DIO2/PTH2R/DDIT3/ELOVL6/ELOVL3/GJA1/SLN/HADH/TRPV2/ESRRG/FOXC2/ADIPOQ/HSF1/PWWP2B/FABP4/ACADL/SFXN5/CXCR4/CAV1/VEGFA/IL18/PER2/LAMA4/OMA1/ADRB3/PLCL1/ACOT11/NOVA2/KDM1A/ACSL1/EPAS1/ARRDC3/GPR3/PPARGC1B/PPARGC1A/MAP2K6/APC/PRKAB1/IRF4/LCN2/DECR1/IGF1R/GRB10/FGF21/OXT/TSHR/UCP1/ZNF423/ALMS1/CEBPB/GADD45G/KSR2/ADAMTS5/OXTR/PRLR/ADAM17/SCD/ADRB2/DBH/JAK…	71
BP	GO:0030258	lipid modification	88/6351	194/18888	0.453608	1.34904	3.47801	0.000427639	0.0072733	0.00553209	SLC35C1/ETFDH/ABCD3/ST3GAL4/PLPP4/PLA2G7/HSD17B4/CPT2/SCP2/ACADM/ACOX1/B4GALNT1/ADH4/DGKI/PDK4/FMO2/ACOX3/SACM1L/INPP5A/ACACB/EPHX2/ACAA1/CYP3A5/SLC25A17/ACOX2/PLPPR5/DGKG/SAMD1/MTMR3/SGPP1/FIG4/HADH/CYGB/HADHB/ACAT1/CHRM5/ABCD1/MLYCD/ADIPOQ/CYP2E1/ACADL/CPT1B/ACADVL/DGKA/BDH2/ALOXE3/MTMR10/PLIN5/PLPPR2/PHYH/CROT/MBOAT2/ABO/ALDH1L2/PLPPR1/MBOAT7/B3GALT1/ST3GAL2/MTMR6/TWIST1/FABP3/ECHS1/APOD/DGKE/…	88
BP	GO:0044242	cellular lipid catabolic process	102/6351	230/18888	0.443478	1.31891	3.46345	0.00043332	0.00735021	0.00559059	ETFDH/ABCD3/PLA2G7/ASAH1/HSD17B4/CPT2/SCP2/PNPLA3/ACADM/ACOX1/MGLL/APOC1/PRKCD/MGST2/ACOX3/GDPD3/LPIN1/SCARB1/PPT1/ACACB/PLBD2/LIPG/ACAA1/SLC25A17/ACOX2/PNPLA1/ADTRP/SPHK1/GPIHBP1/GLA/ENPP7/HADH/DAGLA/HADHB/PLCG1/ACOT7/ACAT1/ABCD1/ABHD5/MLYCD/ADIPOQ/PNPLA5/PCCA/CYP4F12/ACADL/CPT1B/SMPD2/ACADVL/SMPD4/BDH2/HEXA/PLD2/PLIN5/NEU1/LIPE/PNPLA2/PLCB1/LCT/PHYH/CROT/SMPD3/PLCG2/ALDH1L2/SRD5A3/TWIST1/APOA2/…	102
BP	GO:0085029	extracellular matrix assembly	31/6351	55/18888	0.563636	1.67627	3.57474	0.000436688	0.0073876	0.00561903	TNXB/PLOD3/COL3A1/PXDN/FKBP10/COL1A2/TGFB1/PHLDB2/EMILIN1/THSD4/MAD2L2/COL6A1/NTN4/LOX/CLASP2/HAPLN2/PPARG/HAS1/IHH/SMPD3/MFAP4/ANTXR1/QSOX1/TGFBR1/ATP7A/HAS3/HAS2/SMAD3/TGFBR3/EFEMP2/RGCC	31
BP	GO:0046879	hormone secretion	133/6351	311/18888	0.427653	1.27185	3.44052	0.000441808	0.00743678	0.00565643	IL11/BMP8A/TMF1/F2RL2/NIBAN2/SPP1/STX1A/SOX11/HTR2C/INHBA/ANXA1/SPINK1/CCDC186/FAM3D/KCNB1/NKX6-1/SYTL4/PTPRN/CRY2/VIP/ACVR1C/GABBR1/GAL/CHRM3/SCG5/TNFSF11/IL1RN/NMB/RIMS2/MYRIP/PRKN/FOXL2/ANO1/MIDN/GJA1/CLOCK/FAM3B/EDN3/HADH/KLF7/UCN/RAF1/NLGN2/GATA3/GCK/ADIPOQ/SLC16A1/BRSK2/HNF1A/VGF/STXBP3/FGA/HIF1A/F2/ORAI1/MCU/HNF4A/HCAR2/PLCB1/CCL5/TIAM1/PPARG/PDX1/RAB11FIP1/SELENOM/PER2/C1QTNF12/LIF/WNK4/S…	133
BP	GO:0001667	ameboidal-type cell migration	203/6351	498/18888	0.407631	1.2123	3.41729	0.00044194	0.00743678	0.00565643	PHACTR4/MMP9/SEMA4F/SASH1/GBX2/GNA12/APPL1/RAB11A/APOE/CEACAM1/ANXA1/LOXL2/TGFB1/ANGPT2/NR2E1/SEMA5B/FN1/P2RX4/ARF6/RREB1/FAP/SCARB1/SRPX2/GREM1/EPHA2/MIXL1/RHOA/ACVR1C/PDGFB/SNAI2/PAX6/RAB25/CAPN7/SEMA3F/PRR5L/ADTRP/SYDE1/SPARC/HTR2B/CXCL13/DNAJA4/TPBG/TACSTD2/GJA1/WASF2/ARHGAP4/ADGRB1/GDF6/KANK1/EDN3/ACVR1/HDAC6/CYGB/AMOT/PLXND1/PFN2/PLCG1/EFNB1/GATA3/DLL4/KRT16/ATP5F1A/FOXC2/ATOH8/EPHB4/ITGB4/…	203
BP	GO:0032928	regulation of superoxide anion generation	15/6351	21/18888	0.714286	2.1243	3.66899	0.000447009	0.00750218	0.00570617	MAPT/PRKCD/TGFB1/ACP5/AATF/CLEC7A/CD177/FPR2/ITGB2/ITGAM/PON3/TYROBP/HVCN1/CRP/EGFR	15
BP	GO:0050867	positive regulation of cell activation	159/6351	380/18888	0.418421	1.24439	3.42536	0.000449186	0.00751806	0.00571826	CD276/SOX12/THY1/TNFRSF4/TREM2/SOCS1/BLOC1S3/ZBTB7B/ANXA1/TGFB1/FCHO1/TNFSF4/TICAM1/XCL1/CD80/PBRM1/EPO/ACTL6A/ZBTB16/RHOA/MYD88/CD24/HAMP/ADA/ABL2/TNFSF11/FCGR3A/CD70/ADAM8/IL4I1/TTBK1/MAD2L2/LGALS1/MMP14/FLNA/RUNX3/LRRK2/RAG1/CSK/CCL2/CD320/TFRC/IL12A/MMP8/ICOS/VSIR/CD83/AP3B1/MAP3K8/EFNB1/DHPS/GATA3/SLC39A10/FOXP3/ZP4/CYRIB/HLA-DOB/CAPN3/EPHB2/TOX/TLR6/HLA-G/HSPD1/IL33/FADD/ZP3/PDPK1/ATAD5/IL6…	159
BP	GO:1903039	positive regulation of leukocyte cell-cell adhesion	120/6351	277/18888	0.433213	1.28838	3.44137	0.000450376	0.00751806	0.00571826	CHST2/ST3GAL4/CD276/SOX12/THY1/ELANE/SOCS1/ZBTB7B/ANXA1/FCHO1/TNFSF4/XCL1/CD80/PBRM1/EPO/ACTL6A/ZBTB16/RHOA/CD24/ADA/ABL2/TNFSF11/CD70/ADAM8/IL4I1/LGALS1/RUNX3/RAG1/CSK/CCL2/TFRC/IL12A/ICOS/VSIR/CD83/AP3B1/MAP3K8/EFNB1/DHPS/GATA3/FOXP3/ZP4/CYRIB/HLA-DOB/HLA-G/HSPD1/FADD/ZP3/PDPK1/IL6ST/HLA-A/RIPK2/LILRB1/LILRB4/HAVCR2/CCL5/CAV1/IL18/IHH/CHST4/DPP4/TYK2/IL1B/LILRB2/SART1/IFNG/IL2RG/ITGA4/HLX/IL1A/…	120
BP	GO:0030071	regulation of mitotic metaphase/anaphase transition	46/6351	90/18888	0.511111	1.52005	3.51982	0.00045151	0.00751806	0.00571826	DPF1/CUL3/CDC6/BIRC5/PBRM1/TRIP13/KNTC1/ESPL1/ACTL6A/HECW2/UBE2C/AURKB/NUF2/MAD2L2/DUSP1/MAD1L1/XRCC3/SPC24/MAD2L1/BUB1/IK/PLK1/CDCA8/BCL7A/RAD21/CENPF/NDC80/CDC20/HASPIN/SPC25/DLGAP5/BUB1B/FBXO5/APC/ZWINT/NEK6/TTK/CENPE/KNL1/SMARCD3/SMARCA2/PRAP1/BCL7C/DPF3/ANAPC11/CCNB1	46
BP	GO:0002483	antigen processing and presentation of endogenous peptide antigen	17/6351	25/18888	0.68	2.02233	3.64052	0.000462334	0.0076538	0.0058215	ULBP1/RAET1E/HLA-F/MICB/HLA-G/MICA/HLA-A/HLA-B/HLA-C/TAP1/IDE/TAPBP/RAET1L/TAP2/ULBP2/B2M/RAET1G	17
BP	GO:0050868	negative regulation of T cell activation	62/6351	129/18888	0.48062	1.42937	3.48282	0.000464163	0.0076538	0.0058215	SOCS1/SOCS6/ZBTB7B/ANXA1/TNFSF4/XCL1/CD80/ITCH/IL4I1/JAK3/MAD1L1/RUNX3/CTLA4/TIGIT/GPNMB/LGALS3/PAG1/VSIR/LAG3/MARCHF7/DUSP3/LOXL3/FOXP3/CBLB/HLA-G/PRNP/IFNL1/LILRB1/LILRB4/HAVCR2/PLA2G2A/RC3H1/IHH/PLA2G2F/LILRB2/SCGB1A1/LAX1/HLX/LRRC32/PTPN2/CD300A/BTN2A2/TWSG1/CD86/ERBB2/DTX1/DUSP22/ARG2/IL2RA/PLA2G2D/CEBPB/CTSG/PDCD1LG2/LAPTM5/NRARP/SMAD7/ASCL2/CRTAM/ILDR2/IFNB1/LGALS9B/LGALS9C	62
BP	GO:0098773	skin epidermis development	62/6351	129/18888	0.48062	1.42937	3.48282	0.000464163	0.0076538	0.0058215	HOXC13/FST/KRT17/LHX2/SPINK5/INHBA/FOXI3/GRHL1/EXT1/ZDHHC21/CYSRT1/GAL/LGR5/GRHL3/KRT71/PDGFA/ALX4/CLDN4/COL6A1/AP3B1/KRT16/FZD6/TGM3/STMN1/ALOXE3/ELOVL1/MET/UGCG/TP63/KLF4/IL18/SNAI1/KRT1/GORAB/EDAR/KRT84/DSG4/CDH3/DNASE1L2/TMEM79/FERMT1/MSX2/ATP7A/LSR/FGF7/CD109/SOX18/SOSTDC1/ALOX12/FGF10/GLI2/NUMA1/FA2H/WNT10A/NFKBIZ/NGFR/ABCA12/EGFR/PLA2G10/ALOX12B/TMPRSS11F/TNF	62
BP	GO:1902904	negative regulation of supramolecular fiber organization	78/6351	169/18888	0.461538	1.37262	3.46321	0.000464488	0.0076538	0.0058215	TMOD3/TREM2/SCIN/APOE/TJP1/PRKCD/TMOD4/PHLDB2/EMILIN1/CGNL1/SHANK1/TPX2/ADD2/TMSB15A/VILL/TOGARAM2/PRKN/TRIOBP/MYOC/TACSTD2/WASF2/SPTBN2/SVIL/ARHGAP6/PFDN2/KANK1/HDAC6/HDGFL3/PFN2/LMOD2/ATXN7/CYRIB/VIL1/CLASP2/APC2/PAK2/TMOD1/LMOD1/STMN1/KANK3/LMOD3/MET/PPFIA1/CAPZA2/GSN/KANK4/SPTAN1/PFDN5/TMSB15B/CARMIL2/TMSB10/PFDN4/CRYAB/PFN1/APC/CLU/CKAP2/BMERB1/SHANK3/PIK3R1/ARHGAP28/MAP1B/TRIM54/DIAPH3/IAPP…	78
BP	GO:0140013	meiotic nuclear division	89/6351	197/18888	0.451777	1.34359	3.45038	0.000468746	0.00770394	0.00585964	P3H4/EME1/CDC25B/MOV10L1/RAD51AP1/RAD54B/RAD54L/PSMC3IP/MSX1/TRIP13/STRA8/TEX15/ESPL1/RAD51/TEX11/RAD51D/NCAPH/NUF2/AURKA/CCNB2/SYCP2L/CKS2/CCNE1/FANCA/BRDT/FBXO43/PLK1/TEX19/KIF18A/PDE3A/CCNA1/ANKRD31/HSF2BP/DMRT1/ANKLE1/SYCP2/GOLGA2/RAD21/NDC80/CDC20/ZNF541/RAD1/DCAF13/PLCB1/LIF/MYBL1/RBM46/MASTL/MEIOB/BRCA2/TOP2A/M1AP/TOP2B/FBXO5/KASH5/MSX2/DAZL/GPR3/MEI1/SYCE3/ZWINT/SIRT2/BRIP1/MSH5/TTK/SPDYA…	89
BP	GO:0030316	osteoclast differentiation	53/6351	107/18888	0.495327	1.47311	3.49303	0.000471106	0.00770932	0.00586373	CCN4/SNX10/TREM2/ERFE/TNFRSF11A/EPHA2/FSTL3/TNFSF11/FOS/TLR3/TFRC/DCSTAMP/SIGLEC15/CLDN18/MITF/OSCAR/POU4F1/LILRB1/LILRB4/TNFAIP6/NOTCH2/BGLAP/IFNG/LILRB3/JUNB/TF/PPARGC1B/GPC3/CD109/FBXW7/IGSF23/LRRC17/LTF/PIK3R1/GPR137B/OCSTAMP/GAB2/CEBPB/CAMK4/TYROBP/SLC9B2/BMP2/OSTM1/TNFRSF11B/SBNO2/TMEM178A/IAPP/FAM20C/FBN1/ANXA2/SH3PXD2A/CALCR/TNF	53
BP	GO:0001570	vasculogenesis	43/6351	83/18888	0.518072	1.54076	3.51407	0.000471503	0.00770932	0.00586373	GJC1/HOXA13/TEAD2/CEACAM1/TGFB1/NKX2-5/EPHA2/TMEM100/ITGAV/WT1/AMOT/SETD2/PDGFRB/CCM2/TNNI3/APELA/CITED2/CAV1/HEY1/VEGFA/EMP2/RASA1/JUNB/FBXW7/WNT7B/TBX20/YAP1/ZMIZ1/SOX18/ENG/ASB4/HAS2/RRAS/NTRK2/TGFBR3/EGFL7/FZD4/APLNR/XDH/TBX5/MYO18B/ADM/TIPARP	43
BP	GO:0050819	negative regulation of coagulation	30/6351	53/18888	0.566038	1.68341	3.54602	0.000487403	0.00794733	0.00604476	APOE/CEACAM1/PRKCD/PLAU/FAP/PLAUR/PDGFB/ADTRP/PROCR/PROC/PDGFA/SERPINE1/SERPINB2/CPB2/FGA/F2/USF1/KRT1/ANXA5/FGB/VTN/SH2B3/C1QTNF1/ALOX12/ADAMTS18/KNG1/ANXA2/FGG/CD9/TSPAN8	30
BP	GO:0071356	cellular response to tumor necrosis factor	106/6351	241/18888	0.439834	1.30808	3.42583	0.000488565	0.00794733	0.00604476	GPD1/SLC2A4/CCL11/ASAH1/POSTN/TNFRSF4/COL1A1/ADAMTS12/MAPK3/ADAMTS7/TNFRSF11A/NPNT/XCL1/AIM2/EXT1/CCL23/TNFSF11/CD70/FOS/SPHK1/ZFP36/KAT2A/PRKN/CCL2/MMP8/DCSTAMP/TRAF1/HIPK1/CLDN18/GSDME/GATA3/TNFRSF18/ADIPOQ/PLVAP/TIFA/KLF2/FABP4/CCL7/CXCL8/CCDC3/BRCA1/GFER/OTULIN/SMPD4/TNFSF18/RORA/CTSK/TNFAIP3/CCL5/CCL15/CHI3L1/TRAF5/CARD14/SMPD3/IL18BP/CCL20/ACOD1/PPP2CB/GPER1/CCL25/H2BC11/RFFL/PELI3/STAT1/ER…	106
BP	GO:0021537	telencephalon development	119/6351	275/18888	0.432727	1.28694	3.41157	0.000499814	0.00810951	0.00616812	IGF2BP1/LHX5/DLX2/LAMB1/EMX1/LHX2/COL3A1/HPRT1/FEZF1/INHBA/RTN4R/SRD5A2/DLX1/DRAXIN/NR2E1/KIF14/EXT1/NDE1/DLX5/RHOA/ATP1A2/SCN2A/PAX6/TACC2/PLXNA3/FEZ1/KAT2A/FLNA/LRRK2/CNTNAP2/SLC2A1/NCOA1/FBXO45/LHX1/POMT2/LRP8/EPHB2/KCNA1/PHLPP2/ZIC1/HIF1A/BCAN/SIX3/EOMES/CORO1C/CDK6/ARL13B/CXCL12/ARX/PLCB1/CXCR4/ATIC/SEMA7A/BNIP3/TACC3/BBS2/ID4/NSUN5/BAX/POU3F2/BBS1/SLC7A11/KDM1A/MBOAT7/POMGNT1/CDH2/ERBB4/NAR…	119
BP	GO:0050803	regulation of synapse structure or activity	109/6351	249/18888	0.437751	1.30188	3.41294	0.000507295	0.00817406	0.00621721	CLSTN3/TREM2/LRFN4/APOE/GPR158/ICAM5/C1QL1/AMIGO2/PDLIM5/SYNDIG1/ARF6/SRPX2/PPT1/RHOA/ITPKA/CHMP2B/LINGO4/NRCAM/LRFN1/SEMA3F/LRRK2/APP/AGRN/TPBG/ASAP1/NTRK1/CDH8/ADGRB1/THBS2/STAU2/ROR2/NLGN2/CAPRIN2/TUBB/LRP8/ADGRL1/EPHB2/PTPN13/ST8SIA2/CDC20/NEUROD2/IGSF9/ARHGAP22/PRNP/DHX36/TIAM1/BAIAP2/SEMA4D/SNAP25/ZDHHC15/ARHGAP33/MYCBP2/LILRB2/IL1RAPL2/SLC7A11/GPM6A/LRRC4B/LRRTM2/CDH2/ABHD17B/CLN3/CLSTN1/R…	109
BP	GO:0044319	wound healing	spreading of cells	25/6351	42/18888	0.595238	1.77025	3.55674	0.000508946	0.00817406	0.00621721	CEACAM1/MMP12/PHLDB2/RREB1/RHOA/ITGA5/FLNA/ITGAV/COL5A1/PDPN/CLASP2/LRG1/CARMIL2/FERMT1/MSX2/ITGB3/RHOC/ITGB5/CCN1/ADAM17/CD44/FIGNL2/AJUBA/CD151/ITGB1	25
BP	GO:0060563	neuroepithelial cell differentiation	25/6351	42/18888	0.595238	1.77025	3.55674	0.000508946	0.00817406	0.00621721	SOX11/EMX1/VAX1/TGFB1/MSX1/LHX3/SERPINE1/NKX2-2/TUBB/POU3F2/JAG1/GATA2/CDH2/FGF8/WNT11/LEF1/DSPP/SOX4/CEBPB/OTP/MAP1B/BMP2/ASCL1/FAM20C/HES1	25
BP	GO:0090505	epiboly involved in wound healing	25/6351	42/18888	0.595238	1.77025	3.55674	0.000508946	0.00817406	0.00621721	CEACAM1/MMP12/PHLDB2/RREB1/RHOA/ITGA5/FLNA/ITGAV/COL5A1/PDPN/CLASP2/LRG1/CARMIL2/FERMT1/MSX2/ITGB3/RHOC/ITGB5/CCN1/ADAM17/CD44/FIGNL2/AJUBA/CD151/ITGB1	25
BP	GO:0010639	negative regulation of organelle organization	153/6351	365/18888	0.419178	1.24664	3.38662	0.000517113	0.00828426	0.00630103	KAT2B/IQCJ-SCHIP1/SLC25A4/TMOD3/MAPT/SCIN/TJP1/STN1/PRKCD/BIRC5/TMOD4/PHLDB2/MTBP/TOM1L2/VAT1/TRIP13/KNTC1/CGNL1/ESPL1/SHANK1/TPX2/ADD2/AURKB/TMSB15A/TMEM39A/VILL/NUF2/MAD2L2/DUSP1/FEZ1/TOGARAM2/MAD1L1/KAT2A/PRKN/TRIOBP/LRRK2/ACD/XRCC3/MYOC/TFRC/TACSTD2/NME6/WASF2/PARP1/SPTBN2/SVIL/SPC24/ARHGAP6/CHEK1/KANK1/HDAC6/MARCHF7/MAD2L1/BUB1/HDGFL3/PINK1/FBXO43/TMEM67/IK/PLK1/PFN2/SETMAR/LMOD2/ATXN7/CDCA8…	153
BP	GO:0030100	regulation of endocytosis	125/6351	291/18888	0.429553	1.2775	3.39542	0.000522613	0.00835127	0.006352	SLC11A1/WDR54/SGIP1/RAB5B/TREM2/MYO18A/PCSK9/APPL1/APOE/APOC1/APLN/NECAB2/ARF6/SCARB1/PPT1/GREM1/BICD1/SNX9/RAB27A/ABL2/COLEC11/BTBD9/UNC119/SPHK1/PRKN/CD300LF/LRRK2/ITGAV/CSK/CCL2/SERPINE1/LGALS3/RUFY2/SNX33/HPCA/ANKRD13B/SFRP4/SMAP1/ARFGAP1/ADIPOQ/C2/RUFY1/AP2M1/FCN3/HIP1/DRD4/APELA/PACSIN1/RALA/FCGR2A/FCER1G/LILRB1/DNAJC6/CLEC7A/CAV1/PRKCG/VEGFA/TNK2/TSG101/FCGR1A/ARRB1/ZFYVE16/RAB31/PLCG2/ARR…	125
BP	GO:0043524	negative regulation of neuron apoptotic process	75/6351	162/18888	0.462963	1.37686	3.42864	0.000527874	0.00839307	0.00638379	EN1/CPEB4/XRCC2/ERBB3/TYRO3/DLX1/DRAXIN/KIF14/EN2/PPT1/SNCB/RHOA/GBE1/ADAM8/PRKN/F2R/OXR1/CCL2/NTRK1/PYCR1/PINK1/UCN/PLXND1/TERT/AARS1/DNAJC5/TGFB3/MAP2K4/POU4F1/RAD21/HIF1A/WFS1/NDNF/IL6ST/NMNAT1/PRKCG/BAX/NRBP2/RASA1/ISL1/FAIM2/SLC1A1/PCDHGC5/FGF8/CLN3/TFAP2B/PPARGC1A/AGAP2/NR4A2/NEFL/CLU/NES/IL27RA/NGF/MAP3K12/CX3CR1/STXBP1/TMBIM4/CLN8/CEBPB/NTRK2/SEMA3E/HIPK2/FZD1/PIK3CA/GDNF/CNTFR/TOX3/NTF3/…	75
BP	GO:0120254	olefinic compound metabolic process	75/6351	162/18888	0.462963	1.37686	3.42864	0.000527874	0.00839307	0.00638379	HSD17B6/FADS1/FADS2/SCP2/MGLL/ADH4/SRD5A2/CYP2J2/SCNN1B/ADH1B/CLCN2/EPHX2/EGR1/ACAA1/CYP3A5/RDH16/CACNA1H/DHRS9/LHB/ELOVL3/CYP2F1/DAGLA/RETSAT/LRAT/ABCD1/CYP2E1/CYP4F12/RDH8/CYP11A1/DGAT2/ALOXE3/ELOVL1/DKKL1/LIPE/PNPLA2/ELOVL2/FAAH2/AKR1B15/PLA2G2F/CYP2D7/ALDH1A2/DHRS3/CYP2C18/BGLAP/AKR1C1/RPE65/ALDH1A3/AKR1C3/PLB1/CYP4F2/CYP3A4/ADH7/AKR1B1/ALOX15/ABCA4/CYP2C19/ALOX12/GPX1/AFP/PTGS2/ADH1A/BMP2/DK…	75
BP	GO:1903706	regulation of hemopoiesis	175/6351	424/18888	0.412736	1.22748	3.37192	0.000530502	0.00839472	0.00638504	SOX12/SLC46A2/TREM2/SOCS1/SCIN/SPINK5/CEACAM1/ZBTB7B/INHBA/ANXA1/TGFB1/ERFE/TNFRSF11A/PRDM1/TNFSF4/CD80/PBRM1/IL17D/ACTL6A/ZBTB16/RHOA/FSTL3/ISG15/SNAI2/CTR9/MEIS1/PGLYRP2/ADA/TNFSF11/ADAM8/IL4I1/JAK3/FOS/RARG/HOXB8/ZFP36/KAT2A/MMP14/RUNX3/CTLA4/RAG1/TLR3/DCSTAMP/SIGLEC15/VSIR/LAG3/CD83/FANCA/AP3B1/ROR2/ACVR2A/CLDN18/H4C9/GATA3/LOX/LOXL3/SMAP1/FOXP3/ADIPOQ/HSF1/MITF/PGLYRP1/TOX/POU4F1/HLA-G/HIF1A…	175
BP	GO:0090596	sensory organ morphogenesis	120/6351	278/18888	0.431655	1.28375	3.39227	0.000532875	0.00839472	0.00638504	HOXC13/PHACTR4/CTHRC1/MFAP2/GNGT1/DLX6/COL11A1/CALB1/FBN2/GBX2/THY1/SOX11/COL8A1/MAPK3/PDZD7/FZD2/PTK7/PRDM1/WNT2/FRZB/COL5A2/VAX2/MSX1/EPHA2/TBX2/DLX5/MEIS1/PAX6/CHRNA10/RARG/CHRNA9/TCAP/GRHL3/NKX3-2/FOXL2/TRIOBP/AQP5/HMX2/SDK2/FJX1/STAU2/COL5A1/FOXF2/HIPK1/GATA3/LHX1/ATP8A2/GDF11/FZD6/SOX1/TENM3/MYO7A/COL2A1/EPHB2/TBX18/ZIC1/HIF1A/SIX3/GSC/HOXA2/CITED2/HCN1/LCTL/VEGFA/IHH/LHFPL5/HPN/NOTCH2/CEP2…	120
BP	GO:0015837	amine transport	52/6351	105/18888	0.495238	1.47285	3.45811	0.000533077	0.00839472	0.00638504	SLC6A1/RAB3B/STX1A/RGS4/AQP9/KCNB1/CHRNA6/SLC38A3/SYT1/ATP1A2/GABBR1/RHCG/SLC44A1/PRKN/SYT5/SLC44A2/PINK1/NPY5R/SV2A/DRD4/KMO/SLC43A2/CXCL12/SYT8/NTSR1/PER2/SYT12/ARL6IP5/SYT3/SDHD/SLC7A5/HTR1B/ADRA2B/OPRK1/STXBP1/SYT7/GRM2/SYT4/RHAG/CLTRN/ADRA2C/OXTR/GDNF/SLC18A3/SYT15/SYT9/SYT11/SLC22A2/P2RX7/ITGB1/DRD1/TNF	52
BP	GO:0008344	adult locomotory behavior	42/6351	81/18888	0.518519	1.54208	3.47981	0.000533271	0.00839472	0.00638504	HOXD10/GRIN2D/EN1/HOXD9/UCHL1/PPT1/CLCN3/ATP1A2/CSTB/BTBD9/DMBX1/HOXB8/PRKN/APP/OXR1/CEND1/NLGN2/DRD4/TMOD1/ZIC1/HEXA/CXCL12/NTSR1/ARRB2/KCNJ10/NR4A2/PBX3/CTNS/GBX1/GIP/CCND2/CLN8/FGF12/HIPK2/GDNF/CACNB4/TBCE/SHANK2/NTF4/SPTBN4/PREX2/DRD1	42
BP	GO:1904377	positive regulation of protein localization to cell periphery	39/6351	74/18888	0.527027	1.56739	3.48066	0.000546281	0.00857823	0.00652462	TREM2/SORBS1/NKD2/ARF6/EPHA2/AKAP5/STAC3/PIAS1/ATP2C1/LGALS3/CNPY4/VIL1/ZDHHC8/EPHB2/PDPK1/EPB41/PRNP/STAC2/ZDHHC5/GPER1/IFNG/ITGA3/EZR/CLN3/AGR2/KCNJ11/PIK3R1/CACNG2/PRKCH/NUMA1/PLS1/CLIP3/EGFR/ITGB1/WNT3A/GNAI1/GPSM2/RANGRF/TNF	39
BP	GO:0048864	stem cell development	44/6351	86/18888	0.511628	1.52159	3.45051	0.000578238	0.00905763	0.00688925	PHACTR4/SEMA4F/GBX2/MAPK3/SEMA5B/FN1/SNAI2/PAX6/SEMA3F/HTR2B/EDN3/ACVR1/SETD2/EFNB1/FOXC2/TAPT1/NRG1/HIF1A/CORO1C/CITED2/SEMA7A/SEMA4D/ALDH1A2/SEMA6D/JAG1/SOX10/ISL1/TCOF1/CDH2/ERBB4/TWIST1/FOLR1/RET/SEMA3C/SEMA6B/SEMA3E/SEMA3D/GDNF/SEMA4C/NRP2/HES1/EDNRA/SEMA3G/CYP26C1	44
BP	GO:0000727	double-strand break repair via break-induced replication	10/6351	12/18888	0.833333	2.47835	3.64602	0.000586508	0.00912285	0.00693887	CDC45/MCM2/MCM5/GINS2/MCM7/MCM6/GINS4/MCM4/MCM3/CDC7	10
BP	GO:0015791	polyol transmembrane transport	10/6351	12/18888	0.833333	2.47835	3.64602	0.000586508	0.00912285	0.00693887	SLC26A6/AQP9/AQP7/AQP2/SLC5A11/AQP3/SLC5A3/AQP11/AQP1/AQP10	10
BP	GO:0051494	negative regulation of cytoskeleton organization	76/6351	165/18888	0.460606	1.36985	3.39615	0.000586716	0.00912285	0.00693887	KAT2B/IQCJ-SCHIP1/TMOD3/SCIN/TJP1/PRKCD/TMOD4/PHLDB2/CGNL1/SHANK1/TPX2/ADD2/TMSB15A/VILL/TOGARAM2/KAT2A/PRKN/TRIOBP/MYOC/TACSTD2/WASF2/SPTBN2/SVIL/ARHGAP6/KANK1/HDAC6/HDGFL3/TMEM67/PFN2/LMOD2/ATXN7/CYRIB/VIL1/CLASP2/APC2/PAK2/TMOD1/BRCA1/LMOD1/STMN1/KANK3/LMOD3/MET/PPFIA1/CAPZA2/GSN/KANK4/SPTAN1/CCNF/TMSB15B/CARMIL2/TMSB10/PFN1/APC/CKAP2/BMERB1/SHANK3/PIK3R1/ARHGAP28/MAP1B/TRIM54/DIAPH3/NAV3/S1PR…	76
BP	GO:0022612	gland morphogenesis	60/6351	125/18888	0.48	1.42753	3.41331	0.000592158	0.00918497	0.00698611	HOXD13/CCL11/LAMA1/HOXA13/CUL3/CEACAM1/TGFB1/PLXNA1/GDF7/RXFP1/EPHA2/TBX2/SNAI2/MSN/PAX6/GLI1/RARG/PDGFA/HOXB13/CAPN1/SULF1/ESRP2/PLXND1/NTN4/ELF3/TGFB3/CPB2/BTRC/TP63/TNFAIP3/TNC/CAV1/AR/EDAR/HPN/PLAG1/NOTCH2/ID4/BAX/MMP2/MSX2/FGF8/TWSG1/FGF7/FBXW7/NRG3/SOSTDC1/CEBPB/SEMA3C/FGF10/NTN1/NKX3-1/PML/IL6/FOXA1/LIMS2/EGFR/WNT3A/CAV3/TNF	60
BP	GO:0015914	phospholipid transport	51/6351	103/18888	0.495146	1.47257	3.42285	0.000603281	0.00933466	0.00709997	PRELID3A/SCP2/APOE/APOC1/PRKCD/CERT1/SCARB1/CETP/ANO7/CLPTM1L/ATP8B3/ATP10B/ATP8A2/OSBPL2/PITPNA/SPNS1/TNFAIP8L3/XKR9/PLSCR2/ANO4/SLC4A1/PITPNM3/PRELID2/VMP1/ABCG8/APOA2/ATP8A1/C2CD2L/ABCB4/SLC66A2/ABCG1/ABCC1/DBI/PLSCR3/ABCA4/PLEKHA8/ATP9B/GLTP/APOA1/CPTP/PRAP1/ANO3/GLTPD2/ATP8B1/OSBPL10/XKR5/ABCA12/PITPNM2/PLA2G10/P2RX7/ABCA7	51
BP	GO:0030195	negative regulation of blood coagulation	28/6351	49/18888	0.571429	1.69944	3.4892	0.000605356	0.00934399	0.00710707	APOE/CEACAM1/PRKCD/PLAU/FAP/PLAUR/PDGFB/ADTRP/PROC/PDGFA/SERPINE1/SERPINB2/CPB2/FGA/F2/USF1/KRT1/FGB/VTN/SH2B3/C1QTNF1/ALOX12/ADAMTS18/KNG1/ANXA2/FGG/CD9/TSPAN8	28
BP	GO:1903053	regulation of extracellular matrix organization	38/6351	72/18888	0.527778	1.56962	3.44663	0.000617173	0.00950327	0.00722821	COLGALT1/LAMA1/TNXB/LAMB1/TGFB1/PHLDB2/EMILIN1/MELTF/FAP/ZNF469/FSCN1/MAD2L2/ADTRP/FGFR4/NID1/LAMC1/AEBP1/COL6A1/TCF15/PDPN/CLASP2/CPB2/PPARG/DPP4/CARMIL2/ANTXR1/ITGB3/TGFBR1/SLC2A10/ANGPTL7/HAS2/SMAD3/BMP2/TGFBR3/TNFRSF1B/IL6/EFEMP2/RGCC	38
BP	GO:0002697	regulation of immune effector process	160/6351	385/18888	0.415584	1.23596	3.32925	0.000623455	0.00957676	0.00728411	TNFRSF4/TREM2/MYO18A/SH2D1B/APPL1/SPINK5/CEACAM1/ZBTB7B/ANXA1/TGFB1/TNFSF4/ULBP1/TICAM1/XCL1/CD80/ADGRE2/MYD88/PGLYRP2/IL4I1/COLEC11/MAD2L2/JAK3/BST2/TLR3/TFRC/IL12A/LGALS3/CLEC12B/NLRX1/LAG3/ACP5/GATA3/RAET1E/LOXL3/FOXP3/HLA-F/MICB/CYRIB/TGFB3/FCN3/C17orf99/EPHB2/PGLYRP1/GFER/HLA-G/HSPD1/IL33/FADD/ZP3/PDPK1/MICA/PVR/ATAD5/IFNL1/HLA-A/RIPK3/HLA-B/RIPK2/LILRB1/DHX36/LILRB4/HAVCR2/CLEC7A/RAC2/HK1/S…	160
BP	GO:0032232	negative regulation of actin filament bundle assembly	22/6351	36/18888	0.611111	1.81746	3.49416	0.000662155	0.0100979	0.00768047	TJP1/PHLDB2/CGNL1/SHANK1/PRKN/MYOC/TACSTD2/WASF2/ARHGAP6/CLASP2/PAK2/STMN1/MET/PPFIA1/PFN1/SHANK3/PIK3R1/ARHGAP28/S1PR1/RHPN1/DLC1/WAS	22
BP	GO:0040020	regulation of meiotic nuclear division	22/6351	36/18888	0.611111	1.81746	3.49416	0.000662155	0.0100979	0.00768047	RAD51AP1/MSX1/TRIP13/STRA8/FBXO43/PDE3A/DMRT1/CDC20/RAD1/PLCB1/LIF/FBXO5/MSX2/DAZL/GPR3/ZWINT/SIRT2/PIWIL2/KNL1/RPS6KA2/NANOS2/PRDM9	22
BP	GO:0060317	cardiac epithelial to mesenchymal transition	22/6351	36/18888	0.611111	1.81746	3.49416	0.000662155	0.0100979	0.00768047	PDCD4/WNT2/MSX1/SNAI2/HEYL/TMEM100/SPRY1/ACVR1/HEY1/SNAI1/JAG1/EMP2/MSX2/TWIST1/FGF8/TGFBR1/OLFM1/ENG/HAS2/EFNA1/BMP2/TGFBR3	22
BP	GO:0048738	cardiac muscle tissue development	108/6351	248/18888	0.435484	1.29514	3.32992	0.000672757	0.0101963	0.00775532	GJC1/MYLK3/COL11A1/SHOX2/MYL3/SORBS2/NOX4/ACADM/TTN/RGS4/NEB/TGFB1/KCNJ8/HOPX/ERBB3/MSC/WNT2/PDLIM5/MSX1/ALPK3/NKX2-5/GREM1/TBX2/PIM1/MEIS1/TNNC1/SGCG/GLI1/PLN/TCAP/KAT2A/FOXH1/ACTN2/MYL7/GJA1/WT1/GATA4/MYBPC3/ACVR1/CDK1/PI16/DLL4/ASB2/ALPK2/FOXC2/PDGFRB/MAP2K4/TNNI3/NRAP/NRG1/MYH6/TBX18/POU4F1/XIRP2/AKAP6/MYH7/COL14A1/CITED2/HEY1/JPH2/VEGFA/ALDH1A2/NOTCH2/MAPK11/ARRB2/ISL1/NEBL/FZD7/MSX2/DSG2/ER…	108
BP	GO:0031577	spindle checkpoint signaling	27/6351	47/18888	0.574468	1.70848	3.46123	0.000673431	0.0101963	0.00775532	BIRC5/TRIP13/KNTC1/AURKB/NUF2/MAD2L2/DUSP1/MAD1L1/XRCC3/SPC24/MAD2L1/BUB1/IK/PLK1/CDCA8/CENPF/NDC80/CDC20/HASPIN/SPC25/BUB1B/APC/ZWINT/TTK/KNL1/PRAP1/CCNB1	27
BP	GO:0140353	lipid export from cell	27/6351	47/18888	0.574468	1.70848	3.46123	0.000673431	0.0101963	0.00775532	TMF1/SPP1/INHBA/TNFRSF11A/P2RX4/CRY2/GAL/TNFSF11/NMB/SELENOM/WNK4/IL1B/ABCC4/IL1A/MAP2K6/REN/C1QTNF1/PTGS2/TSPO/NKX3-1/FZD4/POMC/KCNQ1/PLA2G10/P2RX7/GALR1/MIF	27
BP	GO:0048565	digestive tract development	63/6351	133/18888	0.473684	1.40875	3.36687	0.000680975	0.0102778	0.00781736	HOXD13/SHOX2/HOXA13/SOX11/COL3A1/PRDM1/EXT1/PTK6/MIXL1/FOXL1/COBL/ADA/KLF5/GLI1/NKX3-2/ALX4/GATA4/FOXF2/CDX2/CLDN18/NKX2-2/TGFB3/CXCL8/HIF1A/VPS52/IL6ST/TP63/PDX1/OTC/IHH/TYMS/ALDH1A2/C1GALT1/DACT1/SOX10/SPDEF/HMGCS2/HLX/KIT/AGR2/SALL1/WNT11/IFT172/CRKL/YAP1/RET/ZIC3/SMAD3/FGF10/RARRES2/GLI2/ASCL1/OXTR/NPHP3/RARB/KCNQ1/CLMP/EGFR/HNF1B/HES1/STRA6/ACVR2B/TNF	63
BP	GO:1903900	regulation of viral life cycle	67/6351	143/18888	0.468531	1.39342	3.36116	0.000682058	0.0102778	0.00781736	LRRC15/PDE12/HMGA2/MORC2/TYRO3/VPS37B/TRIM15/KPNA2/ISG15/TMEM39A/LGALS1/BST2/EIF2AK2/LAMP3/TMPRSS2/ADAR/MPHOSPH8/CH25H/CXCL8/FCN3/APOBEC3H/HACD3/DDX3X/RFPL2/TRIM31/TRIM59/TRIM25/CCL5/BANF1/GSN/LY6E/TASOR/TRIM6/TSG101/IFNL3/TOP2A/APOBEC3B/TOP2B/RNASEL/PKN2/OASL/ADARB1/PTX3/FURIN/IFIT1/TMPRSS4/RFPL3/FAM111A/GBP7/SRPK2/MAVS/LTF/MID2/SMPD1/AICDA/SHFL/OAS2/OAS3/CD28/RSAD2/APOBEC3G/APOBEC3F/IFNB1/PPIH/…	67
BP	GO:1903317	regulation of protein maturation	37/6351	70/18888	0.528571	1.57198	3.41232	0.000697295	0.0104536	0.00795105	CLEC3B/CAST/MAGEA3/NLRP7/NKD2/PLAU/MELTF/PLAUR/ADAM8/CTSZ/BCL2L12/MMP14/LRRK2/SERPINE1/RASAL2/CPB2/PRNP/BAG2/GSN/HPN/ACP4/GLG1/TFR2/CLN3/PRKACB/CHAC1/CARD18/LDLRAD3/MYH9/SOX4/NLRC4/ANXA2/SPON1/IL1R2/PRSS37/RPS6KA2/CST7	37
BP	GO:2000401	regulation of lymphocyte migration	37/6351	70/18888	0.528571	1.57198	3.41232	0.000697295	0.0104536	0.00795105	SPNS2/STK39/CD200R1/XCL1/PADI2/RHOA/ECM1/MSN/ABL2/ADAM8/ADTRP/APP/CCL2/CXCL13/OXSR1/CCL7/FADD/RIPK3/CXCL12/CCL5/STK10/CXCL10/CCL20/JAM2/ITGA4/ITGB3/APOD/MADCAM1/CD200/IL27RA/WASL/CRKL/ADAM17/XCL2/ASCL2/AIRE/DOCK8	37
BP	GO:0097191	extrinsic apoptotic signaling pathway	101/6351	230/18888	0.43913	1.30598	3.32303	0.000698666	0.0104536	0.00795105	CTNNA1/SORT1/MAL/INHBA/ITM2C/TGFB1/ERBB3/CSF2/MKNK2/IFI6/TMC8/STRADB/SNAI2/STK3/DELE1/CD70/ITGA6/BCL2L12/TNFRSF12A/DIABLO/BID/ITGAV/TLR3/IL12A/SERPINE1/LGALS3/SGPP1/BEX3/ACVR1/TRAF1/RAF1/HIPK1/TERT/IFI27/TNFRSF10B/PAK2/COL2A1/EYA2/TLR6/BRCA1/FGA/IL33/FADD/DDX3X/PDPK1/TNFAIP3/BCL2A1/ZDHHC3/CAV1/AR/SKIL/TMBIM1/FGB/SIVA1/BAX/GPER1/IL1B/RFFL/ITPRIP/IFNG/IL19/MLLT11/PELI3/FAIM2/PARP2/IL1A/TGFBR1/NGF/E…	101
BP	GO:0009100	glycoprotein metabolic process	160/6351	386/18888	0.414508	1.23275	3.28842	0.000715292	0.0106567	0.00810555	SLC35C1/GORASP1/EXTL1/ST3GAL4/COL11A1/TRAK1/PLOD3/CHP1/ADAMTS12/CHST7/GALNT18/ALG3/ITM2C/MMP12/ADAMTS7/ST3GAL3/GMPPB/GALNT12/NECAB2/POGLUT2/EXT1/CHST11/MOGS/HS3ST1/FOXL1/FUT3/PMM1/NCCRP1/TMEM59/B3GNT7/GCNT3/JAK3/B3GNT4/B3GAT3/B4GALT5/XYLT2/CSGALNACT2/GALNT16/B3GNT8/RPN1/POFUT1/ST6GALNAC5/ENTPD5/LARGE2/SULF1/TET2/CHSY3/CHPF/FUT6/B3GNT3/AATF/FUT2/ST6GALNAC1/KRTCAP2/ITM2A/POMT2/NDST1/POGLUT1/B4GALT3…	160
BP	GO:0048638	regulation of developmental growth	139/6351	330/18888	0.421212	1.25269	3.29603	0.000715601	0.0106567	0.00810555	STC2/FOXS1/SEMA4F/GOLGA4/SPP1/MAPT/MYOZ1/APOE/RGS4/RTN4R/HOPX/WNT2/DRAXIN/LIMK1/SEMA5B/NKX6-1/FN1/ITSN2/NKX2-5/WWC1/ACTN3/ACACB/TBX2/ADCY10/SYT1/PIM1/PLAC8/STK3/NRCAM/TRIM46/PLXNA3/GLI1/SEMA3F/RIMS2/PRKN/APP/AGRN/GDI1/RASAL1/WT1/ARHGAP4/KIAA0319/UNC13A/CDK1/HDAC6/TRPV2/PI16/SLC6A4/ATP8A2/FOXC2/CAPN3/VIL1/MYH6/AKAP6/ZP3/COL14A1/CITED2/FLVCR1/DCC/CXCL12/ARX/PLCB1/CXCR4/VEGFA/AR/NPY1R/SEMA7A/SEMA4D/…	139
BP	GO:0051098	regulation of binding	104/6351	238/18888	0.436975	1.29957	3.31021	0.000724343	0.0107617	0.00818535	MMP9/NIBAN2/SOX11/HMGA2/PCSK9/APOE/GREM2/E2F1/PRKCD/TMC8/ZBTB7A/GPSM1/PLAUR/PDGFB/STK3/ADD2/AURKB/PAX6/TLE5/AKTIP/TTBK1/MAD2L2/PLN/AURKA/PRKN/LRRK2/ACD/APP/DDX11/HJURP/NVL/ATP2A2/SLN/MARK2/CDT1/GMNN/PLK1/SUMO3/TERT/GATA3/ADIPOQ/CSNK1E/POU4F1/GOLGA2/STMN1/EPB41/MET/RIPK2/TIAM1/BAG2/PPARG/HDAC5/PER2/TRIB3/TRIM6/ZNF618/TXN/BTBD1/BAX/PPP2CB/XIRP1/DACT1/ARRB2/GEMIN2/KDM1A/IFNG/IFIT2/ITGA4/TWIST1/IDE/V…	104
BP	GO:0051054	positive regulation of DNA metabolic process	128/6351	301/18888	0.425249	1.2647	3.29486	0.000729964	0.0108198	0.0082296	DPF1/RFC4/DSCC1/NOX4/MAPK3/MRGBP/STN1/PRKCD/TGFB1/FANCB/TNFSF4/TIMELESS/CHTF18/RAD51AP1/FOXM1/PBRM1/LPIN1/NEK2/E2F7/PTK6/PRIM2/GREM1/RAD51/ACTL6A/CBX8/PARN/PDGFB/AURKB/GLI1/MAD2L2/RUVBL1/ACTR8/ACD/FGFR4/TFRC/HDAC10/CDK2/DDX11/PARP1/WT1/NVL/DBF4B/CDK1/CDT1/UCN/SETMAR/WDR48/PDGFRB/HSF1/GNL3/ANKRD31/MAP2K4/EYA2/DNA2/FUS/TOX/POLG2/BCL7A/BRCA1/GFER/RFC2/ATAD5/EPC1/DHX36/PRKCG/NPAS2/TNKS2/BRCC3/RNF168/…	128
BP	GO:0061138	morphogenesis of a branching epithelium	85/6351	189/18888	0.449735	1.33752	3.31917	0.000736698	0.0108833	0.00827784	COL4A1/HOXB7/HOXD13/CCL11/GBX2/LAMA1/HOXA13/HOXA11/HOXD11/PLXNA1/CLIC4/GDF7/NPNT/TIMELESS/WNT2/EXT1/GREM1/EPHA2/TBX2/SNAI2/CTSZ/PKHD1/MMP14/PDGFA/ADAMTS16/HOXB13/TACSTD2/SPINT1/SULF1/WT1/SPRY1/ESRP2/ACVR1/PLXND1/NTN4/DLL4/LHX1/SOCS3/FOXC2/BTRC/MET/TP63/TNC/VEGFA/AR/IHH/SOX10/MSX2/FGF8/ST14/GPC3/FGF7/EYA1/NOTCH4/GNA13/TBX20/WNT6/SALL1/LEF1/YAP1/EGF/PAX2/ENG/NKX2-1/SEMA3C/SEMA3E/BMP2/WNT2B/FGF10/GL…	85
BP	GO:0007091	metaphase/anaphase transition of mitotic cell cycle	47/6351	94/18888	0.5	1.48701	3.36898	0.000739389	0.0108833	0.00827784	DPF1/CUL3/CDC6/BIRC5/PBRM1/TRIP13/KNTC1/ESPL1/ACTL6A/HECW2/UBE2C/AURKB/NUF2/MAD2L2/DUSP1/MAD1L1/XRCC3/SPC24/MAD2L1/BUB1/IK/PLK1/CDCA8/BCL7A/RAD21/CENPF/NDC80/CDC20/HASPIN/SPC25/TACC3/DLGAP5/BUB1B/FBXO5/APC/ZWINT/NEK6/TTK/CENPE/KNL1/SMARCD3/SMARCA2/PRAP1/BCL7C/DPF3/ANAPC11/CCNB1	47
BP	GO:0048704	embryonic skeletal system morphogenesis	47/6351	94/18888	0.5	1.48701	3.36898	0.000739389	0.0108833	0.00827784	HOXD10/HOXB7/HOXC9/COL11A1/DLX2/HOXB9/HOXC11/SHOX2/HOXA11/SOX11/HOXD9/CHST11/HOXB8/MMP14/ALX4/ALX1/MMP16/MTHFD1L/SETD2/LHX1/NDST1/FOXC2/TGFB3/COL2A1/TBX15/GSC/HOXC4/HOXA2/FLVCR1/HOXA9/TWIST1/FGF8/TGFBR1/HOXD4/EYA1/HOXB6/HOXB2/PCGF2/HOXB5/HYAL1/SMAD3/PAX5/IRX5/SATB2/WDR19/HOXA7/SLC39A1	47
BP	GO:0022604	regulation of cell morphogenesis	107/6351	246/18888	0.434959	1.29358	3.29876	0.000747746	0.0109412	0.00832187	CCL11/GNA12/FMNL3/C15orf62/ANXA1/FGD6/PLXNA1/FN1/ITSN2/RREB1/FMNL2/SYT1/ITPKA/MSN/PLXNA3/RIMS2/SPARC/SHROOM3/PRKN/MYO10/RAC3/CCL2/TBC1D24/RASAL1/CLDN4/DVL3/MARK2/UNC13A/KANK1/HDAC6/STAU2/PLEKHO1/PLXND1/PDPN/CAPRIN2/PLXNB3/CAMSAP1/DIAPH1/LRP8/VIL1/CCL7/MYH10/EPHB2/SPRY3/GAS2/CORO1C/F2/PLXNB1/FBLIM1/DHX36/SH3D19/PALM3/CXCR4/TIAM1/VEGFA/BAIAP2/COCH/SEMA4D/HPN/CDC42EP3/PTK2/ERMN/FGD4/ZRANB1/SYT3/RASA…	107
BP	GO:0098840	protein transport along microtubule	11/6351	14/18888	0.785714	2.33673	3.56108	0.000748497	0.0109412	0.00832187	DLG2/CEP131/SPAG17/NETO1/RAB27B/CAMSAP3/BAG3/MAPK8IP3/KIF5A/CLIP3/KIF5C	11
BP	GO:0099118	microtubule-based protein transport	11/6351	14/18888	0.785714	2.33673	3.56108	0.000748497	0.0109412	0.00832187	DLG2/CEP131/SPAG17/NETO1/RAB27B/CAMSAP3/BAG3/MAPK8IP3/KIF5A/CLIP3/KIF5C	11
BP	GO:0007613	memory	60/6351	126/18888	0.47619	1.4162	3.33621	0.000763702	0.0111378	0.00847141	KAT2B/SLC2A4/CPEB3/CALB1/SLC6A1/TREM2/MAPT/APOE/SHANK1/SCN2A/LRRN4/FEN1/BTBD9/EIF4EBP2/ADGRF1/KAT2A/ITGA5/NETO1/RASGRF1/SPG11/SLC6A4/SLC24A2/SHISA7/SLC8A2/PRNP/PLCB1/LRRC66/VLDLR/SNAP25/JPH3/PJA2/ITGA3/SLC1A1/PAK6/RELN/EIF2AK4/NGF/CX3CR1/PLK2/CTNS/SHANK3/GIP/ACSS2/CCND2/TACR1/SYT4/CAMK2N1/CAMK4/PTGS2/RGS14/OXTR/CHST10/BRINP1/NTF3/DBH/NTF4/BDNF/SYT11/DRD1/ABCA7	60
BP	GO:0007052	mitotic spindle organization	62/6351	131/18888	0.473282	1.40755	3.33152	0.000768312	0.0111793	0.008503	VPS4B/MYBL2/RAB11A/BIRC5/FSD1/NEK2/KIF4A/CCSAP/TUBG2/RHOA/CHMP2B/TPX2/AURKB/TACC2/NUF2/AURKA/FLNA/PLK1/KIF23/UHRF1/CDCA8/PRC1/CLASP2/GOLGA2/NUP62/STMN1/NDC80/CDC20/KIFC2/CHEK2/SPC25/EML3/TACC3/WRAP73/DLGAP5/KIFC1/PCNT/STIL/CEP97/WDR62/ABRAXAS1/MAP4/NEK6/TTK/CENPE/PLK2/CEP126/CENPH/MZT1/PSRC1/NUMA1/TACC1/TBCE/BORA/HSPA1A/KIF4B/CCNB1/ARHGEF10/GNAI1/GPSM2/PLK3/RANGRF	62
BP	GO:0019883	antigen processing and presentation of endogenous antigen	20/6351	32/18888	0.625	1.85876	3.46042	0.000771556	0.0111821	0.00850516	ULBP1/RAET1E/HLA-F/MICB/HLA-G/MICA/HLA-A/HLA-B/HLA-C/TAP1/IDE/TAPBP/RAET1L/CD1E/TAP2/ULBP2/CD1B/B2M/RAET1G/CD1D	20
BP	GO:0045123	cellular extravasation	39/6351	75/18888	0.52	1.54649	3.37512	0.000772033	0.0111821	0.00850516	CHST2/ST3GAL4/THY1/ELANE/ITGA1/EXT1/ADD2/LYVE1/ADAM8/CCL2/PLVAP/PIK3CD/FADD/RIPK3/CXCL12/PLCB1/TRIM55/CHST4/CCL25/CD177/JAM2/CCL28/ITGA4/MADCAM1/IL27RA/CX3CR1/AGER/CRKL/SELL/SIRPA/SELE/AZU1/PODXL2/ICAM1/PRTN3/PIK3CG/ITGB1/VCAM1/TNF	39
BP	GO:0055008	cardiac muscle tissue morphogenesis	33/6351	61/18888	0.540984	1.6089	3.39018	0.000781825	0.0112982	0.00859343	COL11A1/MYL3/TTN/TGFB1/WNT2/NKX2-5/TNNC1/TCAP/FOXH1/MYBPC3/DLL4/FOXC2/TNNI3/NRG1/MYH6/POU4F1/XIRP2/MYH7/ISL1/TGFBR1/TBX20/RYR2/ENG/MYL2/BMP2/TNNI1/BMP10/TGFBR3/S1PR1/HAND1/TNNT2/SMAD7/EDNRA	33
BP	GO:1902105	regulation of leukocyte differentiation	138/6351	328/18888	0.420732	1.25126	3.26727	0.000788546	0.0113694	0.0086476	SOX12/SLC46A2/TREM2/SOCS1/SPINK5/CEACAM1/ZBTB7B/INHBA/ANXA1/TGFB1/ERFE/TNFRSF11A/PRDM1/TNFSF4/CD80/PBRM1/ACTL6A/ZBTB16/RHOA/FSTL3/PGLYRP2/ADA/TNFSF11/ADAM8/IL4I1/JAK3/FOS/KAT2A/MMP14/RUNX3/CTLA4/RAG1/TLR3/DCSTAMP/VSIR/LAG3/CD83/FANCA/AP3B1/ROR2/CLDN18/GATA3/LOXL3/FOXP3/ADIPOQ/HSF1/MITF/PGLYRP1/TOX/POU4F1/HLA-G/FADD/CDK6/IFNL1/HLA-B/RIPK2/LILRB1/LILRB4/TNFAIP6/IL18/RC3H1/IHH/LIF/NOTCH2/BGLAP/LILRB…	138
BP	GO:0010232	vascular transport	44/6351	87/18888	0.505747	1.5041	3.35423	0.000792626	0.0113765	0.00865301	SLC2A4/SLC6A1/SLC19A1/APOE/KCNJ8/SLC38A3/LEPR/ATP1A2/SLC44A1/SLC16A7/SLC1A4/SLC4A3/TFRC/SLC2A1/SLC29A4/SLC15A2/SLC7A8/SLC16A1/SLC8A2/SLC29A1/SLC22A1/SLC4A8/SLC5A3/ABCC4/SLC5A5/SLC7A5/SLC5A1/SLC1A1/ABCC2/SLC38A5/SLC2A10/ATP8A1/SLC6A13/ABCC5/ABCC1/AGER/SLC24A3/SLC4A4/SLC2A3/ATP2A3/SLC27A4/SLCO3A1/SLC7A3/SLC22A2	44
BP	GO:0150104	transport across blood-brain barrier	44/6351	87/18888	0.505747	1.5041	3.35423	0.000792626	0.0113765	0.00865301	SLC2A4/SLC6A1/SLC19A1/APOE/KCNJ8/SLC38A3/LEPR/ATP1A2/SLC44A1/SLC16A7/SLC1A4/SLC4A3/TFRC/SLC2A1/SLC29A4/SLC15A2/SLC7A8/SLC16A1/SLC8A2/SLC29A1/SLC22A1/SLC4A8/SLC5A3/ABCC4/SLC5A5/SLC7A5/SLC5A1/SLC1A1/ABCC2/SLC38A5/SLC2A10/ATP8A1/SLC6A13/ABCC5/ABCC1/AGER/SLC24A3/SLC4A4/SLC2A3/ATP2A3/SLC27A4/SLCO3A1/SLC7A3/SLC22A2	44
BP	GO:0003333	amino acid transmembrane transport	51/6351	104/18888	0.490385	1.45841	3.33646	0.000800881	0.0114432	0.00870374	SLC11A1/RGS4/SLC1A6/SLC38A3/ATP1A2/SLC6A7/SLC36A2/SLC1A4/SLC3A2/SLC7A14/MFSD12/LRRC8C/SLC7A8/SLC25A12/LRRC8D/SFXN3/SLC7A4/SLC6A12/SLC43A2/SLC7A7/SLC38A7/NTSR1/SLC66A1/PER2/PRAF2/SLC38A6/SLC7A6/SLC25A22/ARL6IP5/SLC7A11/KCNJ10/SLC7A5/SLC1A1/SLC38A5/CLN3/SLC6A13/SLC36A1/CLN8/SLC6A15/CLTRN/SLC6A5/SLC38A11/GFAP/GRM1/SLC22A4/SLC6A14/SLC7A3/SLC22A2/ITGB1/SLC16A10/TNF	51
BP	GO:0033045	regulation of sister chromatid segregation	51/6351	104/18888	0.490385	1.45841	3.33646	0.000800881	0.0114432	0.00870374	KAT2B/DPF1/CUL3/CDC6/BIRC5/PBRM1/TRIP13/KNTC1/ESPL1/ACTL6A/HECW2/UBE2C/AURKB/NUF2/MAD2L2/DUSP1/RMI2/MAD1L1/XRCC3/SPC24/CDK1/MAD2L1/BUB1/IK/PLK1/CDCA8/BCL7A/RAD21/CENPF/NDC80/CDC20/HASPIN/SPC25/TACC3/DLGAP5/BUB1B/FBXO5/APC/ZWINT/NEK6/TTK/CENPE/KNL1/SMARCD3/NUMA1/SMARCA2/PRAP1/BCL7C/DPF3/ANAPC11/CCNB1	51
BP	GO:0007584	response to nutrient	75/6351	164/18888	0.457317	1.36007	3.29621	0.000819445	0.0116822	0.00888548	KAT2B/STC2/SPP1/POSTN/COL1A1/ALAD/BCHE/UCP3/EPO/ACACB/PIM1/CBS/SNAI2/LIPG/AGL/MTHFR/BCKDHB/TFRC/GATA4/NCOA1/LRAT/AQP3/SLC6A4/CYP27B1/MLYCD/ADIPOQ/SLC16A1/TBXA2R/HSF1/C2/PKLR/TNC/TRIM25/PPARG/PDX1/OTC/USF1/F5/TYMS/ALDH1A2/CXCL10/ENSA/BGLAP/PDK2/ARSB/ACSL1/ABCG8/CCL28/HMGCS2/STAT1/IL1A/AKR1C3/NNT/BRIP1/FOLR1/ABCG5/IGF1R/CYP26A1/GPX1/LTA/PTGS2/MAP1B/TPCN2/TNFRSF11B/TSPO/ASCL1/IGFBP2/NFKBIZ/SHANK2/ST…	75
BP	GO:0008217	regulation of blood pressure	84/6351	187/18888	0.449198	1.33592	3.28575	0.000824603	0.0117072	0.00890452	POSTN/GNA12/STK39/COL1A2/APLN/KCNJ8/EMILIN1/P2RX4/EXT1/SCNN1B/RHOA/ATP1A2/PDGFB/CTSZ/EMILIN2/RENBP/F2R/ADAMTS16/ENPEP/GUCY1A1/EDN3/UCN/SPX/CMA1/ADIPOQ/TBXA2R/CYP4F12/TNNI3/MYH6/ADRA1B/ATP2B1/AR/PPARG/NPY1R/NTSR1/SCNN1A/WNK4/OR51E2/P2RX2/ADRB3/P2RX1/EMP2/EXT2/DRD5/AGTRAP/SCNN1D/REN/CYP4F2/SCPEP1/GNA13/ADRA2B/AVPR2/ACTA2/NOX1/TACR1/SMAD3/ACE/ECE1/SCNN1G/PTGS2/GNB3/CTSG/OXTR/ACSM3/POMC/RASL10B/ADRB2…	84
BP	GO:0015721	bile acid and bile salt transport	19/6351	30/18888	0.633333	1.88355	3.44705	0.000824892	0.0117072	0.00890452	ABCD3/CEACAM1/SLC10A5/AQP9/SLCO1A2/SLCO1B3/SLCO1B1/SLC51B/ABCC4/AKR1C1/ABCC2/SLC10A7/SLC10A4/ABCB11/SLC51A/SLC27A5/ATP8B1/NR0B2/ABCC11	19
BP	GO:0090504	epiboly	25/6351	43/18888	0.581395	1.72908	3.40657	0.000829652	0.0117485	0.00893592	CEACAM1/MMP12/PHLDB2/RREB1/RHOA/ITGA5/FLNA/ITGAV/COL5A1/PDPN/CLASP2/LRG1/CARMIL2/FERMT1/MSX2/ITGB3/RHOC/ITGB5/CCN1/ADAM17/CD44/FIGNL2/AJUBA/CD151/ITGB1	25
BP	GO:0030516	regulation of axon extension	46/6351	92/18888	0.5	1.48701	3.33277	0.000837309	0.0118042	0.00897831	SEMA4F/GOLGA4/MAPT/APOE/RTN4R/DRAXIN/LIMK1/SEMA5B/NKX6-1/FN1/ADCY10/NRCAM/TRIM46/PLXNA3/SEMA3F/GDI1/ARHGAP4/KIAA0319/HDAC6/TRPV2/CXCL12/VEGFA/SEMA7A/SEMA4D/SEMA6D/WNT3/DSCAM/OLFM1/RYK/CDKL5/RUFY3/MAP3K13/SEMA3C/SEMA6B/MAP1B/SEMA3E/CDH4/SEMA3D/NTN1/SEMA4C/L1CAM/MACF1/MAP2/IFRD1/WNT3A/SEMA3G	46
BP	GO:0032411	positive regulation of transporter activity	46/6351	92/18888	0.5	1.48701	3.33277	0.000837309	0.0118042	0.00897831	ATP2A1/HAP1/CASQ1/TREM2/CHP1/STK39/PRKCD/SYNGR3/GAL/ANK2/STAC3/ATP1B3/ACTN2/CCL2/TRDN/KCTD7/LRRC55/ADIPOQ/GSTO1/EPHB2/DRD4/PDZK1/AKAP6/DMD/STAC2/JPH2/ANK3/CALM1/VMP1/CFTR/IFNG/RELN/AKAP9/RYR2/SHANK3/HTT/STIM1/TESC/ACTN4/ANTKMT/SGK2/ADRB2/LRRC26/ATP1B1/EDNRA/COX17	46
BP	GO:0030010	establishment of cell polarity	71/6351	154/18888	0.461039	1.37114	3.29145	0.000844061	0.0118666	0.00902578	KIF26B/LAMA1/MYO18A/PTK7/FRMD4B/SPAG5/KCNJ8/PHLDB2/MPP7/RAB10/CENPA/ARF6/NDE1/WWC1/PATJ/GPSM1/RHOA/FSCN1/FBXW11/MSN/ABL2/PAX6/FEZ1/PKHD1/GJA1/MARK2/TCF15/SPRY1/KANK1/MAD2L1/AMOT/LLGL2/PLK1/BRSK1/GATA3/ALPK2/CYRIB/BRSK2/NDC80/GSN/WEE1/AMOTL2/PTK2/FERMT1/PARD3/MAP4/SAPCD2/CAMSAP3/UST/IGF1R/HTT/SIPA1L3/CRKL/RUFY3/MYH9/MAP1B/HES5/FGF10/DIAPH3/NUMA1/SIPA1/FAM89B/CRTAM/DOCK8/CORO7/FAT1/HES1/ITGB1/GPSM2…	71
BP	GO:0060538	skeletal muscle organ development	82/6351	182/18888	0.450549	1.33994	3.27987	0.000845478	0.0118666	0.00902578	HOXD10/MYOM1/CASQ1/NIBAN2/SHOX2/SOX11/USP19/MYOZ1/VAX1/HOXD9/TGFB1/MSC/CFL2/ACTN3/RHOA/HEYL/EGR1/STAC3/KLF5/FOS/FOXL2/KLHL41/RBFOX1/PITX1/WT1/SVIL/COL6A1/ACTA1/BARX2/IGSF8/SPG11/ASB2/RBM24/HMG20B/CACNA1S/EOMES/LMOD3/DES/CITED2/DMD/HLF/MAFF/CAV1/RYR1/ANKRD33/P2RX2/VGLL2/FOXN2/NR1D2/SMYD1/BASP1/TWIST1/HLX/MYH14/NPHS1/CAV2/YBX3/GPC1/NR4A1/KLHL40/FXR1/TLL2/ZBTB18/GPX1/PAX5/HSD17B1/MYORG/NEURL1/CNTFR/…	82
BP	GO:0007269	neurotransmitter secretion	67/6351	144/18888	0.465278	1.38375	3.29002	0.000861021	0.0119412	0.00908248	RAB5A/STX1A/KCNJ8/GPR158/PPT1/CASK/SYT1/UNC13B/STXBP5/SNAP47/RIMS2/PRKN/LRRK2/SYT5/ATP2A2/UNC13A/BRSK1/PFN2/FBXO45/GRM4/SV2A/DNAJC5/GIT1/STXBP3/KMO/ERC2/DOC2A/SLC4A8/PRKCG/SYT8/STX19/KCNMB4/SNAP25/DOC2B/CAMK2A/GPER1/SYT12/P2RX1/BGLAP/LIN7A/SYN3/HTR1B/NAPA/OTOF/PRRT2/UNC13C/CSPG5/PTPRN2/NR4A1/STXBP1/MCTP1/SYT7/STX2/SYT4/SNCAIP/NRXN2/RIMS4/CACNB4/RIMS1/SLC18A3/SV2C/SYT9/CPLX1/SYT11/P2RX7/GRIK5/CHRN…	67
BP	GO:0099643	signal release from synapse	67/6351	144/18888	0.465278	1.38375	3.29002	0.000861021	0.0119412	0.00908248	RAB5A/STX1A/KCNJ8/GPR158/PPT1/CASK/SYT1/UNC13B/STXBP5/SNAP47/RIMS2/PRKN/LRRK2/SYT5/ATP2A2/UNC13A/BRSK1/PFN2/FBXO45/GRM4/SV2A/DNAJC5/GIT1/STXBP3/KMO/ERC2/DOC2A/SLC4A8/PRKCG/SYT8/STX19/KCNMB4/SNAP25/DOC2B/CAMK2A/GPER1/SYT12/P2RX1/BGLAP/LIN7A/SYN3/HTR1B/NAPA/OTOF/PRRT2/UNC13C/CSPG5/PTPRN2/NR4A1/STXBP1/MCTP1/SYT7/STX2/SYT4/SNCAIP/NRXN2/RIMS4/CACNB4/RIMS1/SLC18A3/SV2C/SYT9/CPLX1/SYT11/P2RX7/GRIK5/CHRN…	67
BP	GO:0042098	T cell proliferation	94/6351	213/18888	0.441315	1.31248	3.26426	0.000861858	0.0119412	0.00908248	CD276/SLC11A1/TNFRSF4/SH2D2A/ZBTB7B/ANXA1/TNFSF4/XCL1/CD80/TNFRSF9/EPO/CD24/MSN/ITCH/CD70/IL4I1/MAD1L1/BID/CTLA4/GPNMB/TFRC/LGALS3/GJA1/VSIR/MARCHF7/EFNB1/DHPS/FOXP3/ZP4/CBLB/ELF4/HLA-G/TNFSF18/FADD/ZP3/PRNP/IL6ST/HLA-A/RIPK3/RIPK2/LILRB1/LILRB4/HAVCR2/CCL5/RAC2/PLA2G2A/IL18/RC3H1/IHH/PLA2G2F/BAX/CTPS1/TYK2/IL1B/LILRB2/SCGB1A1/IL1A/LRRC32/BTN2A2/TWSG1/CD86/ZAP70/SOS2/ERBB2/AGER/HHLA2/ARG2/IL2RA/P…	94
BP	GO:0002486	antigen processing and presentation of endogenous peptide antigen via MHC class I via ER pathway	TAP-independent	12/6351	16/18888	0.75	2.23051	3.50464	0.000862083	0.0119412	0.00908248	ULBP1/RAET1E/HLA-F/MICB/HLA-G/MICA/HLA-A/HLA-B/HLA-C/RAET1L/ULBP2/RAET1G	12
BP	GO:0006577	amino-acid betaine metabolic process	12/6351	16/18888	0.75	2.23051	3.50464	0.000862083	0.0119412	0.00908248	CPT2/ALDH9A1/ACADM/DMGDH/ACADL/CPT1B/BHMT/CROT/CRAT/CPT1C/SLC22A4/ALDH7A1	12
BP	GO:0051044	positive regulation of membrane protein ectodomain proteolysis	12/6351	16/18888	0.75	2.23051	3.50464	0.000862083	0.0119412	0.00908248	APOE/SNX9/ADAM8/SNX33/SH3D19/IL1B/IFNG/FURIN/PACSIN3/RGMA/TNFRSF1B/TNF	12
BP	GO:0006790	sulfur compound metabolic process	137/6351	326/18888	0.420245	1.24982	3.23837	0.0008687	0.0120066	0.00913226	SUCLG2/CHST2/EXTL1/ST3GAL4/PDHB/TDO2/HSD17B4/CHST7/NOX4/ST3GAL3/MGST2/SUOX/PDK4/ACP3/EXT1/CHST11/PPT1/PIPOX/HS3ST1/ACACB/FAR1/BTD/CBS/LPO/BHMT2/GGT5/B3GNT7/B3GNT4/B3GAT3/DPEP1/XYLT2/CSGALNACT2/GSTA2/GGTA1/MTHFR/ELOVL6/ELOVL3/TECR/SULT4A1/GSTK1/CHSY3/CHPF/B3GNT3/SMS/ACOT7/ACAT1/ABCD1/NDST1/MLYCD/GGT6/GSTO1/ABHD14B/MSRA/PDK1/ACSM5/MMUT/CHST14/AHCYL1/BHMT/EXTL2/MICAL2/DGAT2/SP1/HEXA/MICAL1/ETHE1/OXS…	137
BP	GO:0034508	centromere complex assembly	18/6351	28/18888	0.642857	1.91187	3.43674	0.000874599	0.0120619	0.00917428	CENPO/CENPA/KNTC1/HJURP/CENPI/CENPN/OIP5/CENPF/DLGAP5/NASP/CENPE/MIS18A/CENPT/CENPP/CENPH/CENPV/CENPK/CENPW	18
BP	GO:0044272	sulfur compound biosynthetic process	78/6351	172/18888	0.453488	1.34868	3.2696	0.000884963	0.0121783	0.00926286	CHST2/EXTL1/ST3GAL4/PDHB/CHST7/ST3GAL3/MGST2/PDK4/EXT1/CHST11/PPT1/HS3ST1/ACACB/CBS/BHMT2/GGT5/B3GNT7/B3GNT4/B3GAT3/XYLT2/CSGALNACT2/GGTA1/MTHFR/ELOVL6/ELOVL3/TECR/CHSY3/CHPF/B3GNT3/ACAT1/NDST1/MLYCD/GGT6/PDK1/MMUT/CHST14/BHMT/EXTL2/SP1/ELOVL1/ELOVL2/MAT2A/AKR1A1/ACLY/DLAT/CHPF2/PXYLP1/CHST12/EXTL3/GGT1/CHST15/PDK2/CHST13/SLC7A11/EXT2/ACSL1/ST3GAL2/SLC1A1/SLC10A7/CHST3/CHST1/SLC25A1/SLC35B2/UST/S…	78
BP	GO:0050771	negative regulation of axonogenesis	35/6351	66/18888	0.530303	1.57713	3.34287	0.000890196	0.0121998	0.00927918	SEMA4F/SPP1/THY1/RTN4R/DRAXIN/SEMA5B/TRIM46/PLXNA3/SEMA3F/GDI1/ARHGAP4/KIAA0319/HDAC6/EPHB2/DCC/SEMA7A/SEMA4D/SEMA6D/WNT3/FSTL4/RYK/MCF2/RUFY3/SEMA3C/SEMA6B/SEMA3E/ULK1/SEMA3D/NTN1/RGMA/SEMA4C/MAP2/IFRD1/WNT3A/SEMA3G	35
BP	GO:0007416	synapse assembly	92/6351	208/18888	0.442308	1.31543	3.25578	0.000890369	0.0121998	0.00927918	PCDH17/CLSTN3/LRFN4/KCNJ8/ICAM5/AMIGO2/PDLIM5/SYNDIG1/ARF6/SRPX2/ADD2/SLC25A46/LINGO4/NRCAM/LRFN1/ADGRF1/APP/AGRN/TPBG/SPTBN2/NTRK1/SDK2/ADGRB1/THBS2/RAB29/ADGRL3/STAU2/NLGN2/PLXND1/FBXO45/PCDHB9/DBNL/EPHB2/GABRG2/PTPN13/POU4F1/ST8SIA2/PLXNB1/SEMA4D/SNAP25/MYCBP2/IL1RAPL2/GPM6A/PCDHB6/LRRC4B/LRRTM2/CDH2/ERBB4/CLSTN1/PCDHB16/DSCAM/PCDHB10/FLRT2/GAP43/RYK/TLR2/VSTM5/SHANK3/SDK1/CRKL/SLITRK4/NRG3/CO…	92
BP	GO:0099003	vesicle-mediated transport in synapse	97/6351	221/18888	0.438914	1.30534	3.24973	0.000897459	0.012248	0.00931585	FCHO2/SLC2A4/PCDH17/RAB3B/RAB5A/STX1A/ATP6V0A4/SYNDIG1/ARF6/ITSN2/CLCN3/CASK/ATP6V1C1/SNCB/SYT1/UNC13B/SH3GL1/SNX9/BTBD9/STXBP5/SNAP47/RIMS2/AP3M2/EPS15/PRKN/LRRK2/GAK/SYT5/TBC1D24/ATP2A2/UNC13A/HPCA/BRSK1/NLGN2/PFN2/FBXO45/RAB27B/SV2A/DNAJC5/SCRN1/BRSK2/AP2M1/HIP1/DRD4/GIT1/PACSIN1/ERC2/RALA/PLD2/DOC2A/SLC4A8/DNAJC6/PRKCG/SYT8/STX19/SNAP25/DOC2B/SYT12/P2RX1/ATP6V1D/SYN3/CDH2/ITGB3/HTR1B/AMPH/NAP…	97
BP	GO:0045069	regulation of viral genome replication	43/6351	85/18888	0.505882	1.5045	3.31792	0.000897748	0.012248	0.00931585	PDE12/HMGA2/MORC2/ISG15/TMEM39A/BST2/EIF2AK2/ADAR/MPHOSPH8/CXCL8/APOBEC3H/HACD3/DDX3X/CCL5/BANF1/TASOR/TRIM6/IFNL3/TOP2A/APOBEC3B/TOP2B/RNASEL/PKN2/OASL/ADARB1/IFIT1/FAM111A/GBP7/SRPK2/MAVS/LTF/AICDA/SHFL/OAS2/OAS3/CD28/RSAD2/APOBEC3G/APOBEC3F/IFNB1/PPIH/IFITM3/TNF	43
BP	GO:0061572	actin filament bundle organization	76/6351	167/18888	0.45509	1.35345	3.2653	0.000903189	0.0122958	0.0093522	ARHGEF10L/FAM107A/SORBS1/AIF1L/TJP1/CUL3/PHLDB2/LIMK1/LIMD2/CGNL1/RHOA/FSCN1/SHANK1/MYO1B/RFLNB/ADD2/ESPNL/PRKN/FLNA/CALD1/ASAP3/CCDC88A/EPHA1/MYOC/TACSTD2/WASF2/ARHGAP6/HSP90B1/LIMCH1/PFN2/SYNPO2L/TGFB3/VIL1/CLASP2/PAK2/PDXP/STMN1/MICAL1/MET/PPFIA1/BAIAP2/ACTN1/ARRB1/PXN/FHDC1/RFLNA/EZR/PFN1/TGFBR1/RHOC/KCTD13/ITGB5/WNT11/SHANK3/PIK3R1/SYNPO2/TACR1/APOA1/ALMS1/SMAD3/ARHGAP28/LCP1/BAG4/DIAPH3/S1P…	76
BP	GO:0034612	response to tumor necrosis factor	113/6351	263/18888	0.429658	1.27781	3.22912	0.000929443	0.0125987	0.00958264	GPD1/SLC2A4/CCL11/ASAH1/POSTN/TNFRSF4/COL1A1/ADAMTS12/MAPK3/ADAMTS7/TNFRSF11A/NPNT/XCL1/AIM2/EXT1/CCL23/YTHDC2/TNFSF11/CD70/FOS/SPHK1/ZFP36/KAT2A/PRKN/CCL2/MMP8/DCSTAMP/TRAF1/HIPK1/CLDN18/GSDME/GATA3/TNFRSF18/ADIPOQ/PLVAP/TIFA/KLF2/FABP4/CCL7/CXCL8/CCDC3/BRCA1/GFER/OTULIN/SMPD4/TNFSF18/RORA/CTSK/TNFAIP3/CCL5/CCL15/CHI3L1/TRAF5/CARD14/SMPD3/IL18BP/CCL20/ACOD1/PPP2CB/GPER1/CCL25/H2BC11/RFFL/PELI3/S…	113
BP	GO:0014819	regulation of skeletal muscle contraction	13/6351	18/18888	0.722222	2.1479	3.46786	0.000931401	0.0125987	0.00958264	ATP2A1/CASQ1/ACTN3/STRIT1/GSTO1/MYH7/DMD/SCN4A/NR4A1/DMPK/REM1/KCNJ2/CAV3	13
BP	GO:0061644	protein localization to CENP-A containing chromatin	13/6351	18/18888	0.722222	2.1479	3.46786	0.000931401	0.0125987	0.00958264	CENPA/H4C9/H2AC8/H4C5/H4C3/H2BC11/H4C2/H4C8/H4C12/H4C14/H4C11/H4C4/H2AC4	13
BP	GO:2000404	regulation of T cell migration	28/6351	50/18888	0.56	1.66545	3.35343	0.0009374	0.0126529	0.00962383	SPNS2/STK39/CD200R1/XCL1/RHOA/ECM1/ABL2/ADAM8/APP/CXCL13/OXSR1/FADD/RIPK3/CXCL12/CCL5/CXCL10/CCL20/ITGA4/ITGB3/APOD/CD200/IL27RA/CRKL/ADAM17/XCL2/ASCL2/AIRE/DOCK8	28
BP	GO:0006887	exocytosis	145/6351	348/18888	0.416667	1.23917	3.20521	0.000958571	0.0129112	0.00982029	PDCD6IP/HAP1/RAB3B/RAB5A/VPS4B/STX1A/SCIN/RAB11A/NKD2/CEACAM1/ANXA1/TRARG1/EXOC1/KCNB1/EXPH5/RAB10/SYTL4/SYNGR3/ADGRE2/CASK/SYT1/UNC13B/RAB27A/FCGR3A/RAB25/FCER1A/STXBP5/EXOC3L2/SYTL2/SNAP47/RIMS2/PRKN/LRRK2/SYT5/TRAPPC11/ATP2A2/UNC13A/LLGL2/PFN2/FBXO45/RAB27B/HLA-F/SYNGR1/ZP4/SV2A/DNAJC5/SCRN1/BRSK2/NSF/CLASP2/GIT1/STXBP3/SEPTIN4/FGA/ERC2/PIK3CD/RALA/MICAL1/DOC2A/ZP3/PDPK1/EXOC3L4/TSPAN18/SLC4A8…	145
BP	GO:0010738	regulation of protein kinase A signaling	14/6351	20/18888	0.7	2.08181	3.44517	0.000964018	0.0129374	0.0098402	AKAP5/LRRK2/ADIPOQ/MC1R/AKAP6/PJA2/ADGRV1/AIP/AKAP12/IAPP/ADRB2/PDE4A/CALCR/MIF	14
BP	GO:0051261	protein depolymerization	56/6351	117/18888	0.478632	1.42346	3.27017	0.000964593	0.0129374	0.0098402	TMOD3/VPS4B/SCIN/TMOD4/STMND1/CFL2/KIF18B/CCSAP/TPX2/SH3GL1/ADD2/KIF2C/VILL/TRIOBP/GAK/ACTN2/SPTBN2/SVIL/SLN/HDAC6/HDGFL3/KIF18A/LMOD2/ATXN7/VIL1/CLASP2/APC2/PDXP/TMOD1/LMOD1/MICAL2/STMN1/MICAL1/LMOD3/DNAJC6/CAPZA2/GSN/SPTAN1/CARMIL2/APC/STMN3/NES/CFL1/CKAP2/BMERB1/MICAL3/MAP1B/TRIM54/DIAPH3/NAV3/PIK3CA/MAP6D1/SPTBN4/MID1IP1/SPTA1/SH3GL3	56
BP	GO:0031623	receptor internalization	60/6351	127/18888	0.472441	1.40505	3.25977	0.000978135	0.0130913	0.0099573	WDR54/RAB5A/LMBRD1/PCSK9/CXCR2/CEACAM1/APLN/NECAB2/GREM1/ITCH/GRK3/EPS15/HTR2B/TFRC/CACNG5/HPCA/ANKRD13B/SFRP4/CXCL8/AP2M1/HIP1/DRD4/APELA/RALA/FCER1G/LILRB1/LILRB4/CAV1/VEGFA/SNAP25/ARRB1/RAB31/PLCG2/ARRB2/CACNG4/ANKRD13A/LRRTM2/CACNG7/ITGB3/EZR/HTR1B/ITGB2/SYNE1/RSPO1/CXCR1/EFNB2/EGF/DNM1/GSG1L/CACNG2/SELE/AP2B1/ANXA2/ANKRD13D/CD9/NTF3/ADM/ITGB1/WNT3A/CAV3	60
BP	GO:0001558	regulation of cell growth	171/6351	418/18888	0.409091	1.21664	3.18792	0.0009863	0.0131718	0.0100185	SEMA4F/CDKN2AIP/FAM107A/GOLGA4/SPP1/CLSTN3/KRT17/MAPT/APOE/LGI1/CEACAM1/INHBA/RGS4/RTN4R/TGFB1/FRZB/DRAXIN/LIMK1/SEMA5B/NKX6-1/FN1/KIF14/MSX1/ITSN2/PPT1/GREM1/ADCY10/SYT1/ITCH/BRAT1/NRCAM/TRIM46/DCBLD2/PLXNA3/MAD2L2/SEMA3F/IGFBP7/RIMS2/SPHK1/MMP14/PRKN/BST2/MUC12/GDI1/NME6/GJA1/RASAL1/CDHR2/WT1/ARHGAP4/KIAA0319/DCSTAMP/TEAD1/UNC13A/HDAC6/TMEM97/TRPV2/PI16/UCN/FHL1/CAPRIN2/IGFBPL1/ZNF639/PAPPA2/CY…	171
BP	GO:0033555	multicellular organismal response to stress	47/6351	95/18888	0.494737	1.47136	3.27808	0.000990991	0.0131718	0.0100185	LYPD1/APOE/HTR2C/AQP9/NR2E1/P2RX4/EXT1/TRPA1/ATP1A2/RAG1/CAPN2/KIAA0319/NTRK1/COL6A1/ASIC4/UCN/EPHB2/DRD4/NEUROD2/SCN9A/SLC6A2/HCN1/PRKCG/NPAS2/MAPK8IP2/USP46/P2RX2/DPP4/HMGCS2/SLC1A1/RELN/NR4A2/TACR1/RET/NMUR2/GABRA5/TSPO/BRINP1/DBH/GJA4/GCH1/ADCYAP1R1/ADRB1/THBS4/GNG7/PRKAR1B/DRD1	47
BP	GO:0001755	neural crest cell migration	31/6351	57/18888	0.54386	1.61745	3.32283	0.000992453	0.0131718	0.0100185	PHACTR4/SEMA4F/GBX2/SEMA5B/FN1/PAX6/SEMA3F/HTR2B/EDN3/ACVR1/EFNB1/HIF1A/CORO1C/SEMA7A/SEMA4D/SEMA6D/SOX10/ISL1/ERBB4/TWIST1/FOLR1/RET/SEMA3C/SEMA6B/SEMA3E/SEMA3D/GDNF/SEMA4C/NRP2/EDNRA/SEMA3G	31
BP	GO:0060986	endocrine hormone secretion	31/6351	57/18888	0.54386	1.61745	3.32283	0.000992453	0.0131718	0.0100185	TMF1/NIBAN2/SPP1/INHBA/CRY2/GAL/FOXL2/GJA1/UCN/GATA3/HCAR2/PPARG/RAB11FIP1/SELENOM/WNK4/IL1B/INHA/TRPV6/C1QTNF3/REN/OPRK1/C1QTNF1/AQP1/TSPO/NKX3-1/FZD4/INHBB/POMC/FOXD1/KCNQ1/GALR1	31
BP	GO:0050870	positive regulation of T cell activation	109/6351	253/18888	0.43083	1.2813	3.20602	0.00100925	0.0133627	0.0101637	CD276/SOX12/THY1/SOCS1/ZBTB7B/ANXA1/FCHO1/TNFSF4/XCL1/CD80/PBRM1/EPO/ACTL6A/ZBTB16/RHOA/CD24/ADA/ABL2/TNFSF11/CD70/ADAM8/IL4I1/LGALS1/RUNX3/RAG1/CSK/CCL2/TFRC/IL12A/ICOS/VSIR/CD83/AP3B1/MAP3K8/EFNB1/DHPS/GATA3/FOXP3/ZP4/CYRIB/HLA-DOB/HLA-G/HSPD1/FADD/ZP3/PDPK1/IL6ST/HLA-A/RIPK2/LILRB1/LILRB4/HAVCR2/CCL5/CAV1/IL18/IHH/DPP4/TYK2/IL1B/LILRB2/SART1/IFNG/IL2RG/HLX/IL1A/BTN2A2/SIRPB1/CD86/IL7R/ZAP70/EF…	109
BP	GO:0007340	acrosome reaction	23/6351	39/18888	0.589744	1.75391	3.35438	0.00101426	0.0133627	0.0101637	SPINK1/UNC13B/CCDC87/CACNA1H/PLCD4/ZP4/ZP3/PLCB1/PLB1/ADCY3/TRIM36/STXBP1/STX2/ROPN1B/PRND/PCSK4/RIMS1/IFTAP/HVCN1/PKDREJ/PLA2G10/PRSS37/SPINK13	23
BP	GO:0042044	fluid transport	23/6351	39/18888	0.589744	1.75391	3.35438	0.00101426	0.0133627	0.0101637	SLC26A6/CSF2/AQP9/EXT1/AQP7/SCNN1B/UPK3A/AQP2/AQP5/AQP3/CLDN18/AHCYL1/AQP4/CFTR/EXT2/SLC5A1/AQP11/CTNS/ITPR1/AQP1/HAS2/AQP10/AQP6	23
BP	GO:0120193	tight junction organization	42/6351	83/18888	0.506024	1.50493	3.28122	0.00101699	0.0133627	0.0101637	AFDN/PDCD6IP/CLDN23/TJP1/CLDN14/MPP7/EXT1/PATJ/EPHA2/STRN/SNAI2/CLDN11/ECT2/OCLN/CLDN4/CLDN18/TGFB3/CLDN7/PAK2/CLDN15/EPHB2/CLDN6/POF1B/SNAI1/MARVELD2/CLDN19/PARD3/TGFBR1/APC/LSR/SVEP1/CLDN9/WNT11/MICALL2/CLDN20/PRKCH/ILDR1/CLDN10/CLDN34/CLDN2/CLDN17/TNF	42
BP	GO:0018105	peptidyl-serine phosphorylation	120/6351	282/18888	0.425532	1.26554	3.19767	0.00101737	0.0133627	0.0101637	GPD1L/IL11/ULK3/STK39/PNCK/MAPKAPK3/CLSPN/PRKCD/MKNK2/TTBK1/MAST1/MAD2L2/AURKA/SMYD3/MARK1/LRRK2/APP/TFRC/CDK2/CAMK1G/MARK2/CDK1/HDAC6/PINK1/UCN/PLK1/STK38/RAF1/HIPK1/BRSK1/PFN2/MAST4/HRC/CSNK1E/PAK2/DCLK3/MORC3/PDPK1/DMD/RIPK2/CAV1/PRKCG/VEGFA/DYRK3/TRIM6/LIF/TXN/MASTL/IFNK/CAMK2A/BAX/STK32C/PKN3/HIPK3/PKN2/IFNG/OSM/TENM1/TGFBR1/AKT3/PKN1/PRKACB/VRK1/NEK6/MAP3K10/NGF/MAP3K12/AKAP9/TTK/PLK2/MYO3B…	120
BP	GO:0007520	myoblast fusion	27/6351	48/18888	0.5625	1.67289	3.32221	0.00104946	0.0137558	0.0104627	ADAM12/CACNA1H/CAPN2/TMEM182/ADGRB1/PLEKHO1/PTGFRN/CXCL9/CACNA1S/CXCL10/JAM2/KCNH1/NPHS1/MYMK/TANC1/MYH9/ADAMTS5/ADGRB3/DYRK1B/ERVW-1/DOCK5/ADAMTS15/CD9/SCGB3A1/EHD2/ITGB1/CAV3	27
BP	GO:0043010	camera-type eye development	144/6351	346/18888	0.416185	1.23774	3.17667	0.00105318	0.0137761	0.0104781	COL4A1/PHACTR4/MYOM1/CALB1/DLX2/FBN2/LAMA1/THY1/SOX11/LHX2/COL8A1/VAX1/INHBA/CLIC4/PRDM1/WNT2/DLX1/ATP2B2/NR2E1/VAX2/LPCAT1/EPHA2/ACTL6A/CLCN2/TBX2/NFIA/MEIS1/PAX6/RARG/GRHL3/FOXL2/MTERF4/GJA1/AQP5/WT1/SDK2/PDE6A/SPRY1/CRYBA2/FJX1/FOXF2/HPCA/HIPK1/GATA3/DLL4/BFSP1/LHX1/ATP8A2/GDF11/FOXC2/PDGFRB/TGIF2/SOX1/TENM3/MITF/CRYBB3/EPHB2/SPRED3/TMOD1/CACNA1S/HIF1A/SIX3/CITED2/UNC45B/HCN1/LCTL/VEGFA/FLT1/K…	144
BP	GO:0055123	digestive system development	67/6351	145/18888	0.462069	1.3742	3.21941	0.00108065	0.0141062	0.0107292	HOXD13/SHOX2/HOXA13/SOX11/COL3A1/PRDM1/EXT1/PTK6/MIXL1/FOXL1/COBL/ADA/KLF5/GLI1/NKX3-2/ALX4/GATA4/FOXF2/CDX2/CLDN18/NKX2-2/TGFB3/CXCL8/HIF1A/VPS52/IL6ST/TP63/PDX1/OTC/IHH/TYMS/ALDH1A2/C1GALT1/DACT1/SOX10/SPDEF/HMGCS2/HLX/KIT/AGR2/SALL1/WNT11/GIP/IFT172/CRKL/YAP1/RET/ZIC3/SMAD3/WLS/FGF10/RARRES2/GLI2/ASCL1/OXTR/WDR19/NPHP3/BARX1/RARB/KCNQ1/CLMP/EGFR/HNF1B/HES1/STRA6/ACVR2B/TNF	67
BP	GO:0006575	cellular modified amino acid metabolic process	85/6351	191/18888	0.445026	1.32352	3.1984	0.00109109	0.0142133	0.0108107	SLC19A1/PLOD3/P4HA3/CPT2/ALDH9A1/ACADM/CKMT2/DUOX1/MGST2/SHMT1/CKM/FTCD/BHMT2/GGT5/DMGDH/DIO2/DPEP1/DUOXA1/P4HA1/GSTA2/MTHFR/MTHFD2/CRYM/GSTK1/PTDSS1/MTHFD1L/GATA3/IYD/GGT6/GSTO1/ACADL/CPT1B/BHMT/ETHE1/CTSK/ALDH1L1/ATIC/CROT/DIO1/MBOAT2/HPN/PLA2G2F/TYMS/PLOD2/GGT1/P4HA2/ALDH1L2/ARL6IP5/SHMT2/SLC7A11/SLC5A5/PCYOX1/SARDH/SLC1A1/FOLR1/MTHFS/SLC25A32/CTNS/LPCAT4/CHAC1/CRAT/ALDH4A1/GPX1/NFE2L2/GGH/SER…	85
BP	GO:0002685	regulation of leukocyte migration	100/6351	230/18888	0.434783	1.29305	3.1826	0.00110787	0.0143697	0.0109296	CHST2/ST3GAL4/PLA2G7/SPNS2/THY1/ELANE/TREM2/CXCR2/STK39/MAPK3/CD200R1/ANXA1/PGF/EMILIN1/XCL1/P2RX4/ITGA2B/GREM1/PADI2/RHOA/MYD88/ECM1/MSN/LYVE1/ADA/ABL2/ADAM8/CXCL17/DUSP1/ADTRP/MMP14/RAC3/APP/CCL2/CXCL13/IL12A/SERPINE1/LGALS3/EDN3/TNFRSF18/PLVAP/OXSR1/CCL7/CXCL8/TNFSF18/IL33/FADD/ZP3/MCU/S100A14/RIPK3/CXCL12/PLCB1/CCL5/RAC2/VEGFA/TNFAIP6/STK10/SMPD3/CXCL10/CHST4/PTK2/CCL20/DPP4/CCL25/JAM2/SLAMF8…	100
BP	GO:1902903	regulation of supramolecular fiber organization	161/6351	392/18888	0.410714	1.22147	3.15377	0.00111306	0.0143697	0.0109296	MYLK3/COLGALT1/CCL11/ARHGEF10L/TMOD3/TNXB/TREM2/MAPT/SCIN/APOE/TJP1/C15orf62/CLIP1/PRKCD/RGS4/TMOD4/PHLDB2/EMILIN1/LIMK1/HAUS8/CFL2/ARF6/CGNL1/RHOA/SHANK1/TPX2/ADD2/SNX9/TMSB15A/VILL/TOGARAM2/PRKN/TRIOBP/FLNA/ASAP3/APP/CCDC88A/ACTN2/EPHA1/OCLN/MYOC/TACSTD2/WASF2/ARFIP1/SPTBN2/SVIL/AEBP1/ARHGAP6/COL6A1/COTL1/PFDN2/KANK1/KIRREL1/HDAC6/HDGFL3/LIMCH1/PFN2/CAMSAP1/SYNPO2L/LMOD2/ATXN7/CYRIB/TGFB3/VIL1/…	161
BP	GO:0003230	cardiac atrium development	22/6351	37/18888	0.594595	1.76834	3.32959	0.00111726	0.0143697	0.0109296	SHOX2/WNT2/NKX2-5/ANK2/GATA4/ACVR1/DLL4/MYH6/NOTCH2/DAND5/ISL1/TBX20/IGF1R/WNT11/SOX4/ENG/NSD2/BMP2/CCN1/BMP10/NPHP3/TBX5	22
BP	GO:0007431	salivary gland development	22/6351	37/18888	0.594595	1.76834	3.32959	0.00111726	0.0143697	0.0109296	LAMA1/TGFB1/PLXNA1/CLCN2/SNAI2/PAX6/PDGFA/ESRP2/PLXND1/NTN4/TGFB3/EDAR/FGF8/TWSG1/FGF7/ASCL3/SEMA3C/FGF10/NKX3-1/EGFR/TFCP2L1/TNF	22
BP	GO:0045071	negative regulation of viral genome replication	30/6351	55/18888	0.545455	1.62219	3.28891	0.00111783	0.0143697	0.0109296	HMGA2/MORC2/ISG15/BST2/EIF2AK2/MPHOSPH8/APOBEC3H/CCL5/BANF1/TASOR/TRIM6/IFNL3/APOBEC3B/RNASEL/OASL/IFIT1/FAM111A/SRPK2/MAVS/LTF/AICDA/SHFL/OAS2/OAS3/RSAD2/APOBEC3G/APOBEC3F/IFNB1/IFITM3/TNF	30
BP	GO:0002711	positive regulation of T cell mediated immunity	36/6351	69/18888	0.521739	1.55166	3.26742	0.00111894	0.0143697	0.0109296	TNFSF4/ULBP1/XCL1/IL12A/GATA3/RAET1E/FOXP3/HLA-F/MICB/CYRIB/HLA-G/HSPD1/FADD/ZP3/MICA/PVR/HLA-A/HLA-B/IL18/STX7/IL1B/HLA-C/RAET1L/TRAF2/CD1E/TAP2/DENND1B/ULBP2/IL12RB1/RSAD2/CD1B/B2M/RAET1G/IL6/P2RX7/CD1D	36
BP	GO:1902099	regulation of metaphase/anaphase transition of cell cycle	46/6351	93/18888	0.494624	1.47102	3.2409	0.00112236	0.0143697	0.0109296	DPF1/CUL3/CDC6/BIRC5/PBRM1/TRIP13/KNTC1/ESPL1/ACTL6A/HECW2/UBE2C/AURKB/NUF2/MAD2L2/DUSP1/MAD1L1/XRCC3/SPC24/MAD2L1/BUB1/IK/PLK1/CDCA8/BCL7A/RAD21/CENPF/NDC80/CDC20/HASPIN/SPC25/DLGAP5/BUB1B/FBXO5/APC/ZWINT/NEK6/TTK/CENPE/KNL1/SMARCD3/SMARCA2/PRAP1/BCL7C/DPF3/ANAPC11/CCNB1	46
BP	GO:0048736	appendage development	83/6351	186/18888	0.446237	1.32712	3.19095	0.00112348	0.0143697	0.0109296	KAT2B/HOXD10/HOXC13/HOXD13/DLX6/EN1/FBN2/HOXC11/SHOX2/HOXA13/HOXA10/HOXA11/GNA12/KREMEN2/COL3A1/HOXD12/B4GALNT1/HOXD9/HOXC10/SP9/MSX1/EXT1/CHST11/GREM1/SALL4/TBX2/DLX5/ZBTB16/NFIA/SP8/ITGA6/RARG/KAT2A/ACD/ALX4/GJA1/PITX1/COL6A1/CIBAR1/ITGB4/FZD6/COL2A1/FLVCR1/TP63/FMN1/TBX4/IHH/HOXA9/KRT84/ALDH1A2/NOTCH2/BAX/WNT3/SLC7A11/CACNA1C/MSX2/TWIST1/FGF8/TFAP2B/PRKAB1/COMP/CPLANE2/GPC3/CRABP2/RSPO4/SALL1/…	83
BP	GO:0060173	limb development	83/6351	186/18888	0.446237	1.32712	3.19095	0.00112348	0.0143697	0.0109296	KAT2B/HOXD10/HOXC13/HOXD13/DLX6/EN1/FBN2/HOXC11/SHOX2/HOXA13/HOXA10/HOXA11/GNA12/KREMEN2/COL3A1/HOXD12/B4GALNT1/HOXD9/HOXC10/SP9/MSX1/EXT1/CHST11/GREM1/SALL4/TBX2/DLX5/ZBTB16/NFIA/SP8/ITGA6/RARG/KAT2A/ACD/ALX4/GJA1/PITX1/COL6A1/CIBAR1/ITGB4/FZD6/COL2A1/FLVCR1/TP63/FMN1/TBX4/IHH/HOXA9/KRT84/ALDH1A2/NOTCH2/BAX/WNT3/SLC7A11/CACNA1C/MSX2/TWIST1/FGF8/TFAP2B/PRKAB1/COMP/CPLANE2/GPC3/CRABP2/RSPO4/SALL1/…	83
BP	GO:1903078	positive regulation of protein localization to plasma membrane	33/6351	62/18888	0.532258	1.58295	3.27228	0.0011366	0.0144542	0.0109939	TREM2/SORBS1/NKD2/ARF6/EPHA2/AKAP5/STAC3/ATP2C1/LGALS3/CNPY4/VIL1/ZDHHC8/EPHB2/PDPK1/PRNP/STAC2/ZDHHC5/GPER1/IFNG/ITGA3/EZR/CLN3/AGR2/KCNJ11/PIK3R1/PRKCH/PLS1/CLIP3/EGFR/ITGB1/WNT3A/RANGRF/TNF	33
BP	GO:0007292	female gamete generation	74/6351	163/18888	0.453988	1.35017	3.1957	0.00113692	0.0144542	0.0109939	HPGD/SOHLH1/CDC25B/INHBA/PLD6/TDRD5/TRIP13/STRA8/PARN/YTHDC2/GPR149/NCAPH/LGR5/AURKA/FOXL2/NOBOX/CCNB2/FUT6/AMH/PLK1/NANOS3/TDRD6/HSF2BP/DMRT1/PAQR8/MCM8/SYCP2/HROB/NDC80/GAS2/ZP3/CGB7/DCAF13/TNFAIP6/IHH/INSL3/RBM46/NANOS1/MASTL/MEIOB/BRCA2/TOP2A/M1AP/TUT7/FBXO5/MMP2/KASH5/ZGLP1/PTX3/DAZL/ANG/SIRT2/TTK/SPDYA/PIWIL2/NCAPH2/SOHLH2/DMC1/ASPM/ZMIZ1/PANX1/BNC1/AFP/TAF4B/REC114/INHBB/SPIRE1/ZAR1/ZAR1L/…	74
BP	GO:0051017	actin filament bundle assembly	74/6351	163/18888	0.453988	1.35017	3.1957	0.00113692	0.0144542	0.0109939	ARHGEF10L/FAM107A/SORBS1/AIF1L/TJP1/CUL3/PHLDB2/LIMK1/LIMD2/CGNL1/RHOA/FSCN1/SHANK1/MYO1B/ADD2/ESPNL/PRKN/FLNA/CALD1/ASAP3/CCDC88A/EPHA1/MYOC/TACSTD2/WASF2/ARHGAP6/HSP90B1/LIMCH1/PFN2/SYNPO2L/TGFB3/VIL1/CLASP2/PAK2/PDXP/STMN1/MICAL1/MET/PPFIA1/BAIAP2/ACTN1/ARRB1/PXN/FHDC1/EZR/PFN1/TGFBR1/RHOC/KCTD13/ITGB5/WNT11/SHANK3/PIK3R1/SYNPO2/TACR1/APOA1/ALMS1/SMAD3/ARHGAP28/LCP1/BAG4/DIAPH3/S1PR1/PAK1/RHPN…	74
BP	GO:0044706	multi-multicellular organism process	93/6351	212/18888	0.438679	1.30464	3.17482	0.00115339	0.0146342	0.0111308	STC2/MMP9/HPGD/SLC19A1/SPP1/UPRT/PRDM1/ANGPT2/PTHLH/RXFP1/EPO/SLC38A3/ENDOU/CBS/ACVR1C/IGFBP7/CLIC5/FOS/KLK14/SYDE1/COL16A1/ITGA5/EPOR/CAPN2/GJA1/CLDN4/PARP1/SLC2A1/UCN/ACVR2A/SLC6A4/CYP27B1/ITGB4/TGFB3/APELA/SMCP/PZP/AGRP/CITED2/DCAF13/DKKL1/MAFF/HAVCR2/VEGFA/AR/IHH/LIF/TPPP3/EPYC/FOSB/ACOD1/P2RX1/VMP1/TEAD3/IL1B/EMP2/SCGB1A1/CD38/MMP2/ITGA3/JUNB/DSG2/PARP2/ITGB3/CAD/ATP7A/PSG5/AGO2/PNOC/ADRA2B/…	93
BP	GO:0042886	amide transport	131/6351	312/18888	0.419872	1.24871	3.15279	0.00115688	0.0146492	0.0111422	BMP8A/F2RL2/SLC19A1/STX1A/SLC26A6/FOLR3/HTR2C/SPINK1/AQP9/CCDC186/FAM3D/KCNB1/NKX6-1/SYTL4/CERT1/AQP7/SLC38A3/PTPRN/VIP/ACVR1C/GABBR1/GAL/UPK3A/CHRM3/TNFSF11/IL1RN/RIMS2/MYRIP/PRKN/ANO1/MIDN/GJA1/SGPP1/CLOCK/FAM3B/SLC15A2/EDN3/HADH/KLF7/AQP3/UCN/RAF1/NLGN2/GCK/ABCD1/SLC15A3/SLC16A1/BRSK2/HNF1A/VGF/STXBP3/FGA/SLC33A1/HIF1A/F2/ORAI1/MCU/HNF4A/PLCB1/ABCB9/CCL5/TIAM1/PDX1/PER2/C1QTNF12/SNAP25/FGB/SMP…	131
BP	GO:0021510	spinal cord development	48/6351	98/18888	0.489796	1.45666	3.2259	0.00116152	0.0146787	0.0111646	HOXD10/LHX5/SOX12/ISL2/SOX11/HOXC10/GDF7/DRAXIN/MNX1/ACTL6A/PAX6/HOXB8/LHX3/CD320/NKX2-2/DLL4/LOXL3/LHX1/GDF11/SOX1/LRP8/ZIC1/SCYL3/DCC/VLDLR/VIT/ISL1/GATA2/ADARB1/RELN/NEFL/PBX3/NEUROG3/TBX20/VSTM5/GBX1/IFT172/SOX4/CLN8/OLIG2/GLI2/ASCL1/GDNF/DBX1/LMO4/FOXB1/LHX4/WNT3A	48
BP	GO:0031667	response to nutrient levels	197/6351	490/18888	0.402041	1.19568	3.12363	0.00118921	0.0149987	0.011408	KAT2B/BMP8A/FADS1/PFKFB1/GAST/STC2/FAM107A/CPEB4/MPO/SPP1/POSTN/SGIP1/COL1A1/PCSK9/ULK3/STK39/ALAD/APOE/MAPK3/ACADM/PIK3C2B/HTR2C/INHBA/SPINK1/SRD5A2/TNFRSF11A/BCHE/SH3GLB1/KCNB1/FOXO4/PDK4/NUAK2/UCP3/EPO/SCNN1B/SLC38A3/ACACB/PIM1/CBS/SSTR2/ACVR1C/SNAI2/LIPG/GPT/UCN2/DELE1/SLC39A4/FOS/AGL/PCSK1/ZFP36/KAT2A/DDIT3/LRRK2/MTHFR/BCKDHB/EIF2AK2/MIOS/PLIN3/TFRC/MTMR3/GATA4/NTRK1/SLC2A1/COL6A1/NCOA1/RRAG…	197
BP	GO:0050727	regulation of inflammatory response	173/6351	425/18888	0.407059	1.2106	3.12543	0.00120571	0.0151572	0.0115286	CCN4/PDCD4/MMP9/PLA2G7/MMP3/ELANE/NLRP7/TREM2/ADAMTS12/STK39/APOE/CD200R1/MGLL/ANXA1/PRKCD/TGFB1/TNFRSF11A/MGST2/TNFSF4/TYRO3/UFL1/XCL1/MKRN2/AIM2/NLRP10/MYD88/HAMP/FNDC4/PGLYRP2/ADA/TNFSF11/ADAM8/MFHAS1/CXCL17/TTBK1/GPR4/SPHK1/RHBDD3/LGALS1/DUOXA1/ZFP36/PROC/LRRK2/NLRP14/APP/TLR3/SERPINE1/MMP8/NLRX1/CLOCK/ACP5/DAGLA/FANCA/CMA1/PLCG1/C2CD4B/GATA3/NPY5R/CASP5/SOCS3/FOXP3/ADIPOQ/PSMB4/FABP4/FEM1A/E…	173
BP	GO:0043491	phosphatidylinositol 3-kinase/protein kinase B signal transduction	126/6351	299/18888	0.421405	1.25327	3.14188	0.00120656	0.0151572	0.0115286	TREM2/NOX4/COL6A3/CRNN/VAV2/CEACAM1/TGFB1/ERFE/RCN3/ERBB3/TYRO3/MKRN2/FN1/P2RX4/AIM2/EPHA2/CEP55/PDGFB/STK3/TNFSF11/FCGR3A/MEIS3/ADAM8/MFHAS1/PRR5L/PKHD1/HTR2B/DDIT3/TMEM100/PDGFA/F2R/CCDC88A/TPBG/MYOC/RASD2/NTRK1/COL6A1/PINK1/GATA3/LOX/PDGFRB/SERPINA12/HIP1/PTPN13/HLA-G/PIK3CD/CAVIN3/F2/PDPK1/IL26/PLXNB1/COL6A2/CCL5/PHLPP1/SESN3/CHI3L1/FLT1/IL18/LIME1/C1QTNF12/SEMA4D/TXN/SMPD3/EXTL3/PTK2/PRR5/VA…	126
BP	GO:0006939	smooth muscle contraction	52/6351	108/18888	0.481481	1.43194	3.20397	0.00121555	0.0152401	0.0115916	HTR1D/NPNT/ZDHHC21/SCNN1B/TBX2/RHOA/SSTR2/ATP1A2/CHRM3/ADA/SPHK1/HTR2B/F2R/MYLK/SULF1/GUCY1A1/EDN3/SPX/SMTN/TBXA2R/TNNI3/APBB2/ATP2B1/CAV1/HTR7/BBS2/P2RX2/GPER1/P2RX1/CD38/KIT/COMP/NMU/PROK2/ADRA2B/ACTA2/TACR1/NMUR2/BDKRB2/PTGS2/TPCN2/ADRA2C/DAPK3/OXTR/GDNF/DOCK5/APBB1/ADRB2/KCNMA1/EDNRA/DRD1/CHRNB4	52
BP	GO:0070527	platelet aggregation	38/6351	74/18888	0.513514	1.5272	3.23412	0.00121907	0.015254	0.0116022	CEACAM1/PRKCD/TYRO3/EMILIN1/PDIA2/FLNA/EMILIN2/MMRN1/PDPN/SLC6A4/STXBP3/FGA/IL6ST/GP6/FGB/SLC7A11/ITGB3/SH2B3/ENTPD1/COMP/FIBP/PDIA3/STXBP1/F2RL3/C1QTNF1/MYH9/ALOX12/FERMT3/MYL9/ADAMTS18/CTSG/FGG/CD9/JAK2/IL6/PIK3CG/PRKCA/WNT3A	38
BP	GO:0034110	regulation of homotypic cell-cell adhesion	21/6351	35/18888	0.6	1.78441	3.30593	0.0012269	0.0153218	0.0116538	CEACAM1/PRKCD/EMILIN1/PLAUR/TNFSF11/EMILIN2/MMRN1/PDPN/IL6ST/GP6/CCL5/ANK3/SH2B3/C1QTNF1/ALOX12/ADAMTS18/CTSG/CD9/JAK2/IL6/PRKCA	21
BP	GO:0035249	synaptic transmission	glutamatergic	54/6351	113/18888	0.477876	1.42121	3.19637	0.00123169	0.0153514	0.0116763	GRIN2D/CLSTN3/KCNJ8/DGKI/EXT1/CLCN3/SYT1/ATP1A2/UNC13B/SLC1A4/PRKN/LRRK2/CCL2/NTRK1/CDH8/UNC13A/HDAC6/CACNG5/UCN/ROR2/NLGN2/GRM4/GRIN3B/KMO/GRIA3/PLPPR4/MAPK8IP2/P2RX1/CACNG4/CDH2/CACNG7/HTR1B/CLN3/NAPA/RELN/UNC13C/GRIN2C/IQSEC2/STXBP1/SHANK3/FXR1/GRM2/PTGS2/CACNG2/OXTR/CACNB4/GRIK3/GRIA4/GRM1/GRIN1/EGFR/DRD1/GRIK5/TNF	54
BP	GO:0042476	odontogenesis	62/6351	133/18888	0.466165	1.38639	3.18268	0.00123866	0.0154079	0.0117193	CTNNA1/SNX10/FST/DLX2/LAMB1/COL1A1/INHBA/COL1A2/FOXI3/ASPN/DLX1/MSX1/PAX9/RHOA/TSPEAR/TNFSF11/DMP1/CCDC154/SERPINE1/AQP5/JAG2/AQP3/WDR72/ID3/ACVR2A/MMP20/TGFB3/RELT/AMTN/TP63/TNC/CSF3R/EDAR/SMPD3/ACP4/BAX/CFTR/MSX2/ODAPH/KLK4/FGF8/WNT6/ANKH/LEF1/STIM1/DSPP/SOSTDC1/AQP1/WLS/BCOR/BMP2/TNFRSF11B/FGF10/GLI2/WNT10A/FAM20C/HAND1/NGFR/ADM/ACVR2B/AQP6/SCN5A	62
BP	GO:1902692	regulation of neuroblast proliferation	29/6351	53/18888	0.54717	1.62729	3.25486	0.00125872	0.0156269	0.0118858	CTNNA1/LHX5/VAX1/NR2E1/PAX6/ACAN/LRRK2/HAPLN1/HAPLN2/HIF1A/BCAN/SIX3/VEGFA/VCAN/ID4/SOX10/HAPLN3/KDM1A/GATA2/WDR62/CX3CR1/ASPM/OTP/SMARCD3/NCAN/TAFA1/DMRTA2/ITGB1/BTG2	29
BP	GO:0032970	regulation of actin filament-based process	158/6351	385/18888	0.41039	1.22051	3.11127	0.00127999	0.0158599	0.0120631	MYLK3/ATP2A1/CCL11/ARHGEF10L/FAM107A/TMOD3/SCIN/TJP1/C15orf62/PRKCD/RGS4/NEB/TRPM2/TMOD4/PHLDB2/LIMK1/CFL2/ARF6/CGNL1/ADCY10/CTNNA3/RHOA/FSCN1/SHANK1/ATP1A2/ADD2/SNX9/TMSB15A/TNNC1/ABL2/ANK2/ECT2/VILL/PLN/GRHL3/PRKN/TRIOBP/FLNA/BST2/ASAP3/RAC3/PDGFA/CCDC88A/ACTN2/EPHA1/MYOC/TACSTD2/WASF2/ARFIP1/SPTBN2/SVIL/GATA4/ARHGAP6/ATP2A2/MYBPC3/DVL3/SIGLEC15/COTL1/KANK1/KIRREL1/STAU2/LIMCH1/PFN2/PDPN/SYNPO2…	158
BP	GO:0031960	response to corticosteroid	71/6351	156/18888	0.455128	1.35356	3.15602	0.00130197	0.0161008	0.0122463	PFKFB1/FAM107A/STK39/ALAD/INHBA/ANXA1/BCHE/GOT1/UCP3/EPO/SCNN1B/TBX2/SSTR2/IL1RN/IGFBP7/FOS/AGL/PCSK1/ZFP36/SMYD3/BCKDHB/PARP1/HDAC6/UCN/ATP5F1A/CASP9/ADIPOQ/IL22/KLF9/PDX1/SCNN1A/FOSB/TYMS/GPER1/BGLAP/CPN1/ISL1/SCGB1A1/HMGCS2/CAD/APOA2/HTR1B/NEFL/AKR1C3/PCNA/SSTR3/SCNN1D/WNT7B/TFAP4/IGF1R/GPR83/ZFP36L2/PAPPA/AQP1/ACE/SCNN1G/PTGS2/SLIT3/PIK3CA/TRIM63/PTPRU/SLC12A3/IGFBP2/JAK2/IL6/ADM/STC1/EGFR/CA…	71
BP	GO:0045840	positive regulation of mitotic nuclear division	25/6351	44/18888	0.568182	1.68978	3.26031	0.00131182	0.016191	0.0123149	HOXA13/CUL3/ESPL1/UBE2C/PDGFB/SPHK1/AURKA/EDN3/PDGFRB/DMRT1/NUP62/CDC20/BTC/SMPD3/DLGAP5/NUSAP1/IL1B/IL1A/FGF8/EGF/PRAP1/ANAPC11/CD28/RGCC/TNF	25
BP	GO:0050891	multicellular organismal-level water homeostasis	20/6351	33/18888	0.606061	1.80244	3.28367	0.00134232	0.0165353	0.0125768	EXT1/SCNN1B/MYO5B/AQP2/AQP3/ADCY6/CYP4F12/AQP4/WFS1/SCNN1A/CFTR/EXT2/PRKACB/CYP4F2/AKR1B1/CTNS/AQP1/HAS2/SCNN1G/AQP6	20
BP	GO:0002573	myeloid leukocyte differentiation	103/6351	239/18888	0.430962	1.28169	3.11924	0.00134739	0.0165656	0.0125998	CCN4/SNX10/MMP9/TREM2/SOCS1/CEACAM1/INHBA/TGFB1/ERFE/TNFRSF11A/CSF2/EPHA2/MYD88/DHRS2/FSTL3/TNFSF11/CEBPE/FOS/APP/TLR3/TFRC/PARP1/RELB/DCSTAMP/SIGLEC15/AP3B1/ROR2/CLDN18/GATA3/ADIPOQ/HSF1/MITF/OSCAR/POU4F1/PIK3CD/IL33/FADD/CITED2/CDK6/THOC5/LILRB1/LILRB4/VEGFA/PPARG/TNFAIP6/LIF/NOTCH2/BGLAP/INHA/IFNG/GATA2/LILRB3/NME2/JUNB/TF/PPARGC1B/PTPN2/KIT/GPC3/IRF4/IL34/TLR2/CD109/FBXW7/IGSF23/LRRC17/LEF1/L…	103
BP	GO:0048639	positive regulation of developmental growth	76/6351	169/18888	0.449704	1.33743	3.1361	0.00136388	0.0167359	0.0127294	FOXS1/GOLGA4/MAPT/HOPX/WNT2/LIMK1/FN1/ITSN2/ACTN3/ACACB/TBX2/ADCY10/SYT1/PIM1/GLI1/RIMS2/PRKN/AGRN/GDI1/RASAL1/WT1/UNC13A/CDK1/TRPV2/ATP8A2/CAPN3/VIL1/AKAP6/ZP3/CXCL12/ARX/PLCB1/CXCR4/VEGFA/SEMA7A/SEMA4D/BBS2/WNT3/POU3F2/SYT3/GPR21/BASP1/CPNE5/CACNG7/CPNE6/ERBB4/PARP2/HLX/EZR/FGF8/AGR2/DSCAM/YBX3/NGF/CRABP2/TBX20/CDKL5/YAP1/RUFY3/SLC6A3/SYT4/MAP3K13/MAP1B/CDH4/NTN1/BMP10/TGFBR3/RIMS1/PLS1/L1CAM/M…	76
BP	GO:0070371	ERK1 and ERK2 cascade	138/6351	332/18888	0.415663	1.23619	3.09024	0.00139954	0.0171403	0.0130369	DUSP9/RANBP9/CCL11/TREM2/NDRG2/NOX4/APOE/MAPK3/HTR2C/CEACAM1/DUSP5/INHBA/TGFB1/C1QL4/NPNT/EMILIN1/FGF19/NECAB2/XCL1/FN1/NEK10/EPO/EPHA2/CCL23/PDGFB/TNFSF11/DUSP26/CHRNA10/MFHAS1/CXCL17/PKHD1/HTR2B/FGFR4/APP/PDGFA/F2R/ITGAV/CSK/CCL2/GPNMB/TPBG/NTRK1/SPRY1/CDK1/PSCA/FAM83D/NPY5R/DUSP3/ADIPOQ/PDGFRB/CCL7/EPHB2/APELA/NRG1/SPRED3/FGA/TNFAIP8L3/SPRY3/CAVIN3/PTPRR/IL26/RIPK2/HAVCR2/CCL5/CCL15/TIAM1/PLA2…	138
BP	GO:0002269	leukocyte activation involved in inflammatory response	28/6351	51/18888	0.54902	1.6328	3.22068	0.00141695	0.0172792	0.0131426	TREM2/MAPT/KCNJ8/SCNN1B/MYD88/TTBK1/SPHK1/LRRK2/APP/TLR3/MMP8/TLR6/IL33/CTSC/IFNG/CLU/ITGB2/TLR2/CX3CR1/ITGAM/AGER/TYROBP/AZU1/JAK2/IL6/SYT11/CST7/TNF	28
BP	GO:0045214	sarcomere organization	28/6351	51/18888	0.54902	1.6328	3.22068	0.00141695	0.0172792	0.0131426	MYOM1/MYLK3/CASQ1/LDB3/OBSCN/MYOZ1/TTN/CFL2/TCAP/ACTN2/MYBPC3/SYNPO2L/LMOD2/CAPN3/MYOM3/MYH6/MYH7/MYBPC1/MYPN/FLNC/TNNT3/CSRP2/BMP10/AKAP13/TNNT2/MYOZ2/ITGB1/CAV3	28
BP	GO:0090068	positive regulation of cell cycle process	112/6351	263/18888	0.425856	1.2665	3.09768	0.00141905	0.0172792	0.0131426	KAT2B/TMOD3/HOXA13/CDCA5/VPS4B/CDC25B/DTL/USP19/RAB11A/CRNN/CUL3/CDC6/BIRC5/SPAG5/MTBP/RAD51AP1/KIF14/MSX1/STRA8/CDK4/E2F7/ESPL1/TBX2/UBE2C/RHOA/PDGFB/AURKB/FEN1/ECT2/NCAPH/GLI1/SPHK1/AURKA/MAD1L1/APP/XRCC3/RXFP3/DDX11/SVIL/DBF4B/RANBP1/CDC25C/EDN3/CDK1/CCNE1/MAD2L1/BUB1/PPP1R35/FAM83D/TERT/KIF23/CDCA8/PDGFRB/ANKRD31/NCAPD2/DMRT1/NUP62/TAS1R2/RAD21/NDC80/CDC20/DDX3X/KLHL18/ATAD5/BTC/PLCB1/DYRK3/S…	112
BP	GO:0008643	carbohydrate transport	72/6351	159/18888	0.45283	1.34673	3.12488	0.0014306	0.0173613	0.0132051	SLC35C1/SLC2A6/SLC2A4/SORT1/SLC26A6/SORBS1/APPL1/SLC37A1/TRARG1/ERFE/AQP9/FGF19/DHRS7C/AQP7/ACACB/AQP2/SLC5A11/ITLN1/OCLN/SLC2A14/SLC2A1/KLF15/AQP3/MFSD12/TERT/ADIPOQ/VIL1/HNF1A/STXBP3/TMEM144/SLC35A4/PPBP/TRIB3/C1QTNF12/SMPD3/SLC5A3/IL1B/RNASEL/SLC5A1/AQP11/EZR/SLC17A5/SLC2A10/SESN2/GPC3/ENPP1/ABCB11/SLC5A9/CTNS/GRB10/FGF21/PIK3R1/GIP/SLC35A3/SLC5A10/AQP1/ACE/SLC5A2/SLC2A3/NFE2L2/AQP10/PID1/SLC5…	72
BP	GO:0002011	morphogenesis of an epithelial sheet	34/6351	65/18888	0.523077	1.55564	3.19383	0.00143401	0.0173613	0.0132051	PHACTR4/LAMA1/SOX11/CEACAM1/MMP12/PHLDB2/RREB1/RHOA/ITGA5/FLNA/ITGAV/COL5A1/PDPN/DLL4/CLASP2/LRG1/NOTCH2/JAG1/CARMIL2/FERMT1/MSX2/ITGB3/RHOC/ARHGAP12/ITGB5/TBX20/HOXB2/CCN1/ADAM17/CD44/FIGNL2/AJUBA/CD151/ITGB1	34
BP	GO:0043462	regulation of ATP-dependent activity	34/6351	65/18888	0.523077	1.55564	3.19383	0.00143401	0.0173613	0.0132051	ATP2A1/MYL3/TPM2/DNAJB11/TNNC1/PLN/ATP1B3/MYBPC3/SLN/VMA21/STRIT1/PAM16/PFN2/SETMAR/UHRF1/BRSK2/TNNI3/MSH6/MYH6/MSH3/POT1/VMP1/PFN1/IFIT1/RGN/TNNT3/AHSA1/SNRNP70/RYR2/LTF/FGF10/TNNT2/PPIF/ATP1B1	34
BP	GO:0051258	protein polymerization	121/6351	287/18888	0.421603	1.25386	3.08435	0.00145896	0.0176055	0.0133908	CASQ1/RANBP9/CCL11/FAM107A/TMOD3/MAPT/SCIN/C15orf62/CLIP1/PRKCD/UBE2S/TMOD4/HAUS8/ARF6/NDE1/TUBG2/UBE2C/TPX2/TPPP2/COBL/ADD2/GAS7/SNX9/TMSB15A/VILL/TTBK1/PRKN/TRIOBP/PSTPIP1/OCLN/INF2/SPTBN2/SVIL/ARHGAP6/COTL1/KANK1/KIRREL1/HDGFL3/PINK1/PFN2/CAMSAP1/LMOD2/CYRIB/DIAPH1/VIL1/CLASP2/GIT1/TMOD1/GOLGA2/LMOD1/FGA/STMN1/HAUS7/KANK3/LMOD3/MET/ARHGAP40/FMN1/CAPZA2/BAIAP2/MAP7D3/GSN/KANK4/SPTAN1/TRIM6/PDE4…	121
BP	GO:1990806	ligand-gated ion channel signaling pathway	19/6351	31/18888	0.612903	1.82279	3.26315	0.00146205	0.0176055	0.0133908	GRIN2D/CPEB4/F2RL2/CHRM3/APP/PLP1/GRIN3B/GRIA3/F2/ORAI1/PLCB1/CLN3/GRIN2C/ITPR1/FFAR1/GRIK3/GRIA4/GRIN1/GRIK5	19
BP	GO:0035878	nail development	9/6351	11/18888	0.818182	2.43329	3.3843	0.00146805	0.0176055	0.0133908	HOXC13/MSX1/ITGA6/ITGB4/FZD6/KRT84/MSX2/PRKAB1/RSPO4	9
BP	GO:0070944	neutrophil-mediated killing of bacterium	9/6351	11/18888	0.818182	2.43329	3.3843	0.00146805	0.0176055	0.0133908	ELANE/TREM1/SCNN1B/MYD88/F2/AZU1/CTSG/NLRP6/CXCL6	9
BP	GO:1901731	positive regulation of platelet aggregation	9/6351	11/18888	0.818182	2.43329	3.3843	0.00146805	0.0176055	0.0133908	EMILIN1/EMILIN2/MMRN1/PDPN/IL6ST/GP6/CTSG/JAK2/IL6	9
BP	GO:1901605	alpha-amino acid metabolic process	94/6351	216/18888	0.435185	1.29425	3.09566	0.00147813	0.0176843	0.0134508	ASPA/TDO2/PLOD3/P4HA3/NOX4/GPT2/SHMT1/GOT1/FTCD/PIPOX/ODC1/SDS/CBS/BHMT2/GMPS/GPT/DGLUCY/IL4I1/ACAD8/PCBD2/DPEP1/P4HA1/GLS/MTHFR/CRYM/PYCR2/OAT/PYCR1/AMDHD1/SCLY/SMS/ALDH6A1/ACAT1/ACADSB/SLC25A12/IYD/PYCR3/MSRA/MMUT/BHMT/KMO/SLC7A7/AZIN2/ASNS/HNF4A/GAD1/PPAT/OTC/ART4/PLOD2/PSAT1/ASPG/ADSS1/GGT1/P4HA2/CTPS1/SLC25A21/NAGS/SHMT2/SLC7A11/UROC1/KYAT1/SARDH/PSPH/CAD/CLN3/ATP7A/KYAT3/MCCC2/MTHFS/GLUL/AS…	94
BP	GO:0061045	negative regulation of wound healing	39/6351	77/18888	0.506494	1.50632	3.16863	0.0014802	0.0176843	0.0134508	MYOZ1/APOE/CEACAM1/PRKCD/PLAU/PHLDB2/FAP/CASK/PLAUR/PDGFB/ADTRP/PROC/PDGFA/SERPINE1/MMRN1/SERPINB2/CLASP2/CPB2/FGA/F2/USF1/KRT1/FGB/CLDN19/VTN/SH2B3/CD109/C1QTNF1/ALOX12/SMAD3/ADAMTS18/KNG1/ANXA2/FGG/CD9/FIGNL2/AJAP1/TSPAN8/TNF	39
BP	GO:0051952	regulation of amine transport	46/6351	94/18888	0.489362	1.45537	3.15011	0.00148936	0.0177604	0.0135086	SLC6A1/RAB3B/STX1A/RGS4/KCNB1/CHRNA6/SLC38A3/SYT1/ATP1A2/GABBR1/PRKN/SYT5/PINK1/NPY5R/SV2A/DRD4/KMO/SLC43A2/CXCL12/SYT8/NTSR1/PER2/SYT12/ARL6IP5/SYT3/SDHD/SLC7A5/HTR1B/ADRA2B/OPRK1/STXBP1/SYT7/GRM2/SYT4/CLTRN/ADRA2C/OXTR/GDNF/SLC18A3/SYT15/SYT9/SYT11/P2RX7/ITGB1/DRD1/TNF	46
BP	GO:0006909	phagocytosis	102/6351	237/18888	0.43038	1.27996	3.08689	0.0014946	0.0177894	0.0135307	PLPP4/ANXA11/SLC11A1/ELANE/RAB5A/TREM2/MYO18A/APPL1/VAV2/ELMO2/ANXA1/PRKCD/ICAM5/TYRO3/LIMK1/RAB34/SCARB1/CLCN3/LEPR/MYD88/RAB27A/CEBPE/COLEC11/SPHK1/CD300LF/RAC3/ITGAV/CSK/CCL2/ADGRB1/SPG11/ADIPOQ/C2/MYO7A/FCN3/MFGE8/PLD2/XKR9/CORO1C/MET/FCGR2A/FCER1G/CLEC7A/PRKCG/GSN/FCGR1A/RAB31/PLCG2/PTK2/VAV3/GULP1/MSR1/IFNG/GATA2/IL2RG/MERTK/FPR2/PTX3/ITGB3/APOA2/C4BPB/NCF2/CLN3/ARHGAP12/RAB39A/CD300A/SIRPB…	102
BP	GO:0001909	leukocyte mediated cytotoxicity	66/6351	144/18888	0.458333	1.36309	3.11296	0.00151602	0.0180106	0.0136989	ELANE/TREM1/HPRT1/CEACAM1/TGFB1/ULBP1/XCL1/SCNN1B/MYD88/RAB27A/FCGR3A/IL12A/CLEC12B/LAG3/RAET1E/TUBB/HLA-F/MICB/CYRIB/GFER/HLA-G/FADD/F2/MICA/PVR/FCGR2A/HLA-A/RIPK3/HLA-B/LILRB1/HAVCR2/IL18/STX7/FCGR1A/ARRB2/CTSC/EMP2/FCGR3B/HLA-C/GZMB/IL7R/CX3CR1/ITGAM/RAET1L/AGER/CD1E/PRF1/TAP2/ULBP2/TYROBP/SLAMF7/SH2D1A/IL12RB1/AZU1/CTSG/ICAM1/NLRP6/CD1B/B2M/NKG7/RAET1G/CRTAM/P2RX7/NCR1/CD1D/CXCL6	66
BP	GO:0010469	regulation of signaling receptor activity	50/6351	104/18888	0.480769	1.42982	3.12833	0.00155488	0.0184033	0.0139976	PCSK9/GREM2/PRKCD/PLAU/GREM1/BICD1/SHANK1/DLGAP3/APP/CCL2/CAPN1/NETO1/SERPINE1/CLEC12B/HDAC6/CACNG5/PSCA/NLGN2/CBLB/EPHB2/SHISA7/HIF1A/ZFYVE28/LILRB4/PPARG/MAPK8IP2/TSG101/CACNG4/IFNG/CACNG7/RELN/OPRM1/FBXW7/DLGAP4/CNIH3/ADRA2B/SHANK3/GPRC5A/MINK1/TAFA4/CACNG2/ADRA2C/SLURP2/ADAM17/ADRB2/JAK2/TAFA1/CALCR/CAV3/TNF	50
BP	GO:0061326	renal tubule development	50/6351	104/18888	0.480769	1.42982	3.12833	0.00155488	0.0184033	0.0139976	COL4A1/KIF26B/HOXB7/CALB1/HOXA11/HOXD11/NPNT/GREM1/CD24/HEYL/LGR5/ADAMTS16/TACSTD2/WT1/IRX2/ACAT1/GATA3/LHX1/SLC22A1/FMN1/VEGFA/LIF/WNK4/NOTCH2/JAG1/AQP11/STAT1/FGF8/TFAP2B/GPC3/EYA1/WNT7B/WNT6/SALL1/WNT11/CTNS/YAP1/PAX2/AQP1/HES5/BMP2/WNT2B/IRX3/PBX1/GDNF/FOXD1/GREB1L/MAGED1/HNF1B/HES1	50
BP	GO:0043434	response to peptide hormone	177/6351	438/18888	0.40411	1.20183	3.0418	0.00156803	0.0185056	0.0140754	KAT2B/SLC2A4/PFKFB1/STC2/SORT1/SOCS1/COL1A1/SORBS1/PCSK9/APPL1/COL3A1/PNPLA3/MAPK3/NR5A1/CDC6/CEACAM1/ZBTB7B/INHBA/PRKCD/SPINK1/TRARG1/UPRT/ERFE/SRD5A2/TNFRSF11A/KCNJ8/FOXO4/PDK4/GOT1/NKX6-1/RAB10/LPIN1/UCP3/LTA4H/SCNN1B/CRY2/ACVR1C/GAL/EGR1/GPT/PAX6/GAB1/EIF4EBP2/JAK3/FOS/PCSK1/SLC39A14/USO1/MYO5A/ACTN2/CSK/ZNF106/TNS2/PARP1/SLC2A1/COL6A1/NCOA1/KLF15/KANK1/HADH/RAF1/ADCY6/GCK/SOCS3/FOXC2/ADIPOQ/…	177
BP	GO:0031214	biomineral tissue development	80/6351	180/18888	0.444444	1.32179	3.08742	0.00156936	0.0185056	0.0140754	CLEC3B/SNX10/IBSP/FBN2/SPP1/COL1A1/NOTUM/COL1A2/TGFB1/MMP13/PTHLH/ASPN/GREM1/SLC20A1/ACTN3/MINPP1/ISG15/RFLNB/ECM1/TSPEAR/NBR1/DMP1/CCDC154/GJA1/COL6A1/ACVR1/WDR72/ROR2/ACVR2A/MMP20/LOX/CYP27B1/STATH/AMTN/HIF1A/ATP2B1/HEY1/SMPD3/BGLAP/CFTR/FBXO5/MSX2/RFLNA/ODAPH/TWIST1/KLK4/TMEM119/COMP/MEPE/GPC3/ENPP1/ALOX15/WNT6/SGMS2/WNT11/ANKH/HTN3/ADGRV1/LTF/NELL1/STIM1/SLC24A3/FGFR3/DSPP/CEBPB/SMAD3/PTGS2/W…	80
BP	GO:0071674	mononuclear cell migration	90/6351	206/18888	0.436893	1.29933	3.07451	0.00159305	0.0187325	0.014248	ARTN/CCL11/PLA2G7/SPNS2/CXCR2/STK39/MAPK3/CD200R1/ANXA1/TRPM2/TNFRSF11A/XCL1/EXT1/GREM1/CCL23/PADI2/RHOA/PDGFB/ECM1/MSN/ABL2/TNFSF11/ADAM8/CXCL17/DUSP1/ADTRP/APP/CCL2/CXCL13/IL12A/SERPINE1/LGALS3/GATA3/ASB2/OXSR1/CH25H/CCL7/PIK3CD/FADD/S100A14/RIPK3/CXCL12/PLCB1/CXCR4/CCL5/CCL15/FLT1/STK10/CXCL10/PTK2/CCL20/CCL25/JAM2/SLAMF8/ITGA4/FPR2/ITGB3/APOD/MADCAM1/CD200/MYO1G/IL27RA/WASL/ZAP70/CCL14/IL34/C…	90
BP	GO:2000649	regulation of sodium ion transmembrane transporter activity	27/6351	49/18888	0.55102	1.63875	3.18642	0.0015945	0.0187325	0.014248	GPD1L/CHP1/PCSK9/STK39/SLMAP/HECW2/ATP1A2/SCN2B/NETO1/YWHAH/DRD4/DMD/PTPN3/ANK3/FGF14/FXYD3/FXYD1/HECW1/FXYD5/TESC/UTRN/FGF12/ACTN4/FXYD7/ATP1B1/RANGRF/CAV3	27
BP	GO:0048863	stem cell differentiation	106/6351	248/18888	0.427419	1.27115	3.05931	0.00161699	0.0189615	0.0144222	PHACTR4/SEMA4F/GBX2/TEAD2/HMGA2/MAPK3/FBXL17/UFL1/FRZB/FOXO4/SEMA5B/FN1/MSX1/NKX2-5/EXT1/GREM1/TBX2/SNAI2/ITCH/PAX6/ZNF281/SEMA3F/ZFP36/HTR2B/EIF2AK2/TACSTD2/PHF5A/TCF15/LBH/EPOP/EDN3/ACVR1/CDX2/SETD2/EFNB1/FOXC2/TAPT1/RBM24/NRG1/HIF1A/EOMES/GSC/CORO1C/PSMD11/CITED2/CDK6/EPCAM/MTA1/TP63/DHX36/PDX1/SEMA7A/TRIM6/LIF/SEMA4D/ALDH1A2/SEMA6D/WNT3/BGLAP/JAG1/SOX10/ISL1/GPM6A/TCOF1/CDH2/MSX2/ERBB4/OSM/TW…	106
BP	GO:1903115	regulation of actin filament-based movement	23/6351	40/18888	0.575	1.71006	3.19962	0.00163211	0.0190698	0.0145046	ATP2A1/ADCY10/CTNNA3/ATP1A2/TNNC1/ANK2/PLN/GATA4/ATP2A2/MYBPC3/PDPN/CAV1/CACNA1C/DSG2/AKAP9/RYR2/ACTA2/STC1/KCNJ2/PDE4D/RANGRF/CAV3/SCN5A	23
BP	GO:0008306	associative learning	43/6351	87/18888	0.494253	1.46992	3.12678	0.00163224	0.0190698	0.0145046	SLC6A1/PPT1/SHANK1/ATP1A2/LRRN4/PIAS1/FOS/RAG1/APP/TPBG/NETO1/UCN/BRSK1/HIF1A/NEUROD2/NPTX2/SNAP25/SLC7A11/DRD5/SLC1A1/CLN3/RELN/KIT/HMGCR/ADCY3/OPRK1/CTNS/TANC1/MEIS2/TACR1/CLN8/RGS14/NDRG4/GABRA5/SHANK2/DBH/FOXB1/DDHD2/GRIN1/ITGB1/BTG2/DRD1/ABCA7	43
BP	GO:0048771	tissue remodeling	83/6351	188/18888	0.441489	1.313	3.06977	0.00164443	0.0191769	0.014586	P3H4/CTHRC1/SNX10/SPP1/NOX4/CEACAM1/TGFB1/TNFRSF11A/PDK4/EXT1/GREM1/EPHA2/LEPR/CBS/HAMP/TNFSF11/ADAM8/MMP14/FLNA/F2R/CSK/GPNMB/CCDC154/TFRC/CAPN1/GJA1/PLEKHM1/DCSTAMP/SIGLEC15/COL6A1/ACP5/CLDN18/DLL4/ELF3/FOXC2/MITF/HIF1A/CTSK/TNFAIP3/RAC2/CAV1/PPARG/IL18/IHH/TMBIM1/LIF/NOTCH2/BAX/BGLAP/JAG1/CSPG4/CD38/EPAS1/MMP2/ITGB3/IL1A/HTR1B/TF/FGF8/PPARGC1B/TMEM119/ATP7A/SYT7/GPR137B/SEMA3C/ACE/TNFRSF11B/FG…	83
BP	GO:0007519	skeletal muscle tissue development	76/6351	170/18888	0.447059	1.32956	3.07211	0.00166433	0.0193734	0.0147354	HOXD10/MYOM1/CASQ1/NIBAN2/SHOX2/SOX11/USP19/MYOZ1/VAX1/HOXD9/TGFB1/MSC/CFL2/ACTN3/RHOA/HEYL/EGR1/STAC3/KLF5/FOS/FOXL2/KLHL41/RBFOX1/PITX1/SVIL/COL6A1/ACTA1/BARX2/IGSF8/SPG11/ASB2/RBM24/HMG20B/CACNA1S/EOMES/LMOD3/CITED2/DMD/HLF/MAFF/CAV1/RYR1/ANKRD33/P2RX2/VGLL2/FOXN2/NR1D2/SMYD1/TWIST1/HLX/MYH14/NPHS1/CAV2/YBX3/GPC1/NR4A1/KLHL40/TLL2/ZBTB18/GPX1/PAX5/HSD17B1/MYORG/NEURL1/MYF6/MEGF10/PPIF/MYOZ2/CN…	76
BP	GO:0035051	cardiocyte differentiation	74/6351	165/18888	0.448485	1.3338	3.06514	0.0017107	0.01986	0.0151056	PDCD4/MYLK3/SHOX2/SORBS2/NOX4/MAPK3/ACADM/TTN/INHBA/RGS4/NEB/TGFB1/KCNJ8/PDLIM5/ALPK3/NKX2-5/GREM1/TBX2/MEIS1/TCAP/KAT2A/ACTN2/WT1/GATA4/SPRY1/ACVR1/CDK1/PI16/ASB2/ALPK2/PDGFRB/MAP2K4/NRAP/NRG1/MYH6/TBX18/AKAP6/EOMES/COL14A1/CITED2/DHX36/VEGFA/GPER1/JAG1/ARRB2/ISL1/NEBL/FZD7/PARP2/TWIST1/FOLR1/SYNE1/EFNB2/ADPRHL1/SOX18/SEMA3C/MYL2/BMP2/BMP10/AKAP13/TGFBR3/IRX3/LRRC27/TBX5/RARB/MYO18B/EGFR/HES1/ED…	74
BP	GO:0045664	regulation of neuron differentiation	86/6351	196/18888	0.438776	1.30493	3.05423	0.0017124	0.01986	0.0151056	DLX2/ISL2/SOX11/FEZF1/MMD/GDF7/DLX1/NR2E1/TLX3/NKX6-1/TCF3/NKX2-5/EPO/RHOA/HEYL/MEIS1/PAX6/ECT2/ETV5/NRCAM/DUOXA1/LRRK2/RAC3/APP/DISP3/CASZ1/NCOA1/GDF6/NKX2-2/SLC6A4/GDF11/YWHAH/TGIF2/HMG20B/NREP/SIX3/BEND6/NEUROD2/HOXA2/ESRP1/CXCL12/TIAM1/HEY1/ID4/JAG1/ISL1/GATA2/CNTN4/RELN/EIF2AK4/WDR62/CPNE1/ALK/NGF/EYA1/CDK5RAP3/ADRA2B/NEUROG3/DTX1/ASPM/RET/MAP3K13/MAP1B/HES5/CYB5D2/ADRA2C/BMP2/OLIG2/ASCL1/RN…	86
BP	GO:0044784	metaphase/anaphase transition of cell cycle	47/6351	97/18888	0.484536	1.44102	3.09938	0.00172877	0.0200036	0.0152148	DPF1/CUL3/CDC6/BIRC5/PBRM1/TRIP13/KNTC1/ESPL1/ACTL6A/HECW2/UBE2C/AURKB/NUF2/MAD2L2/DUSP1/MAD1L1/XRCC3/SPC24/MAD2L1/BUB1/IK/PLK1/CDCA8/BCL7A/RAD21/CENPF/NDC80/CDC20/HASPIN/SPC25/TACC3/DLGAP5/BUB1B/FBXO5/APC/ZWINT/NEK6/TTK/CENPE/KNL1/SMARCD3/SMARCA2/PRAP1/BCL7C/DPF3/ANAPC11/CCNB1	47
BP	GO:0034219	carbohydrate transmembrane transport	63/6351	137/18888	0.459854	1.36761	3.0736	0.00173108	0.0200036	0.0152148	SLC2A6/SLC2A4/SORT1/SLC26A6/SORBS1/APPL1/TRARG1/ERFE/AQP9/FGF19/DHRS7C/AQP7/ACACB/AQP2/SLC5A11/ITLN1/OCLN/SLC2A14/SLC2A1/KLF15/AQP3/TERT/ADIPOQ/HNF1A/STXBP3/TMEM144/PPBP/TRIB3/C1QTNF12/SLC5A3/IL1B/RNASEL/SLC5A1/AQP11/SLC17A5/SLC2A10/SESN2/GPC3/ENPP1/ABCB11/SLC5A9/CTNS/GRB10/FGF21/PIK3R1/GIP/SLC5A10/AQP1/ACE/SLC5A2/SLC2A3/NFE2L2/AQP10/PID1/SLC5A4/SLC27A4/RAB4B/ASPSCR1/SLC26A5/CLIP3/EDNRA/DRD1/TNF	63
BP	GO:0071805	potassium ion transmembrane transport	94/6351	217/18888	0.43318	1.28829	3.04	0.00175714	0.0202678	0.0154157	TREM2/STK39/KCNAB1/SLC9A8/KCNMB3/RGS4/KCNJ8/KCNB1/KCNK9/KCNE4/ATP1A2/GAL/ANK2/ATP1B3/FLNA/SLC12A8/ACTN2/NETO1/ATP12A/KCNC3/KCNG3/KCNA7/EDN3/KCNAB2/FHL1/LRRC55/SLC12A5/OXSR1/SLC24A2/KCNF1/KCNH3/KCNA1/SLC9A5/LETM1/AKAP6/KCNAB3/SLC9A7/PRNP/HCN1/TMEM38A/KCNJ4/CAV1/ANK3/KCNMB4/KCNIP4/WNK4/SNAP25/HPN/KCNN1/SLC12A9/WWP2/KCNJ10/SLC9C1/KCNJ3/KCNJ6/DPP6/KCNH1/KCND1/AKAP9/KCNJ11/KCND2/OPRK1/SLC24A3/SLC9A4/K…	94
BP	GO:0045956	positive regulation of calcium ion-dependent exocytosis	10/6351	13/18888	0.769231	2.28771	3.30561	0.00177123	0.0203196	0.0154551	STX1A/KCNB1/SYT1/ZP3/DOC2B/SCAMP5/STXBP1/SYT7/SYT4/CDK5R2	10
BP	GO:0061430	bone trabecula morphogenesis	10/6351	13/18888	0.769231	2.28771	3.30561	0.00177123	0.0203196	0.0154551	FBN2/COL1A1/GREM1/RHOA/CHAD/SEMA4D/MMP2/MSX2/PPARGC1B/SBNO2	10
BP	GO:0071801	regulation of podosome assembly	10/6351	13/18888	0.769231	2.28771	3.30561	0.00177123	0.0203196	0.0154551	CSF2/RHOA/FSCN1/MSN/KIF9/GSN/HCK/LCP1/ARHGEF5/TNF	10
BP	GO:0002703	regulation of leukocyte mediated immunity	105/6351	246/18888	0.426829	1.2694	3.02707	0.00179012	0.0204991	0.0155917	TREM2/SH2D1B/CEACAM1/TGFB1/TNFSF4/ULBP1/TICAM1/XCL1/CD80/ADGRE2/IL4I1/MAD2L2/JAK3/BST2/TLR3/TFRC/IL12A/CLEC12B/LAG3/GATA3/RAET1E/FOXP3/HLA-F/MICB/CYRIB/C17orf99/GFER/HLA-G/HSPD1/FADD/ZP3/PDPK1/MICA/PVR/ATAD5/HLA-A/RIPK3/HLA-B/LILRB1/DHX36/LILRB4/HAVCR2/CLEC7A/RAC2/IL18/STX7/FCGR1A/PLCG2/IL1B/ARRB2/CD177/IL13RA2/GATA2/HLA-C/KMT5C/C4BPB/TNFSF13/KIT/CD300A/AHR/IL7R/IL27RA/HMCES/ITGB2/CX3CR1/SVEP1/IT…	105
BP	GO:0055010	ventricular cardiac muscle tissue morphogenesis	26/6351	47/18888	0.553191	1.6452	3.15209	0.00179356	0.0205015	0.0155935	COL11A1/MYL3/TGFB1/NKX2-5/TNNC1/FOXH1/MYBPC3/DLL4/FOXC2/TNNI3/NRG1/MYH6/POU4F1/MYH7/ISL1/TGFBR1/RYR2/ENG/MYL2/TNNI1/BMP10/TGFBR3/HAND1/TNNT2/SMAD7/EDNRA	26
BP	GO:0045055	regulated exocytosis	97/6351	225/18888	0.431111	1.28213	3.03012	0.00180032	0.0205418	0.0156242	RAB5A/STX1A/SCIN/CEACAM1/KCNB1/RAB10/SYNGR3/ADGRE2/CASK/SYT1/UNC13B/RAB27A/FCGR3A/FCER1A/STXBP5/SNAP47/RIMS2/LRRK2/SYT5/ATP2A2/UNC13A/PFN2/FBXO45/HLA-F/SYNGR1/ZP4/SV2A/DNAJC5/GIT1/STXBP3/ERC2/PIK3CD/MICAL1/DOC2A/ZP3/PDPK1/TSPAN18/SLC4A8/RAC2/PRKCG/SYT8/STX19/RAB11FIP1/SNAP25/DOC2B/RAB31/LAT/SYT12/P2RX1/PTGDR/SYT3/ABCC4/CD177/IL13RA2/GATA2/TMEM79/TRPV6/HTR1B/NAPA/OTOF/KIT/CD300A/PRRT2/UNC13C/ITGB2…	97
BP	GO:0048846	axon extension involved in axon guidance	22/6351	38/18888	0.578947	1.7218	3.17	0.00181635	0.0206504	0.0157068	SEMA4F/SEMA5B/PLXNA3/SEMA3F/HDAC6/CXCL12/VEGFA/SEMA7A/SEMA4D/SEMA6D/WNT3/DSCAM/RYK/SEMA3C/SEMA6B/SLIT3/SEMA3E/SEMA3D/SEMA4C/NRP2/WNT3A/SEMA3G	22
BP	GO:1902284	neuron projection extension involved in neuron projection guidance	22/6351	38/18888	0.578947	1.7218	3.17	0.00181635	0.0206504	0.0157068	SEMA4F/SEMA5B/PLXNA3/SEMA3F/HDAC6/CXCL12/VEGFA/SEMA7A/SEMA4D/SEMA6D/WNT3/DSCAM/RYK/SEMA3C/SEMA6B/SLIT3/SEMA3E/SEMA3D/SEMA4C/NRP2/WNT3A/SEMA3G	22
BP	GO:0007059	chromosome segregation	171/6351	423/18888	0.404255	1.20226	2.99446	0.00182734	0.0207382	0.0157735	KAT2B/P3H4/DPF1/CDCA5/VPS4B/MYBL2/RAB11A/TTN/CUL3/CDC6/CENPO/BIRC5/SPAG5/CENPL/KIF14/PSMC3IP/HAUS8/PBRM1/KNSTRN/TRIP13/NEK2/KNTC1/KIF4A/TEX15/KIF18B/NDE1/ESPL1/CCSAP/ACTL6A/TUBG2/HECW2/UBE2C/RHOA/CHMP2B/TPX2/AURKB/KIF2C/TEX11/ECT2/NCAPH/NUF2/MAD2L2/DUSP1/RMI2/AURKA/MAD1L1/FLNA/CCNB2/XRCC3/HJURP/CCDC69/CENPM/SPC24/KIF22/MTCL1/CDK1/CCNE1/RIOK3/MAD2L1/BUB1/CDT1/IK/PLK1/FAM83D/KIF18A/KIF23/TUBB/UHRF1…	171
BP	GO:0099504	synaptic vesicle cycle	87/6351	199/18888	0.437186	1.3002	3.03005	0.00184024	0.0208473	0.0158565	FCHO2/SLC2A4/PCDH17/RAB3B/RAB5A/STX1A/ATP6V0A4/SYNDIG1/ARF6/ITSN2/CLCN3/CASK/ATP6V1C1/SNCB/SYT1/UNC13B/SH3GL1/SNX9/BTBD9/STXBP5/SNAP47/RIMS2/AP3M2/PRKN/LRRK2/GAK/SYT5/TBC1D24/ATP2A2/UNC13A/BRSK1/NLGN2/PFN2/FBXO45/RAB27B/SV2A/DNAJC5/SCRN1/BRSK2/AP2M1/GIT1/PACSIN1/ERC2/PLD2/DOC2A/SLC4A8/DNAJC6/PRKCG/SYT8/STX19/SNAP25/DOC2B/SYT12/P2RX1/ATP6V1D/SYN3/CDH2/HTR1B/AMPH/NAPA/OTOF/STON1/PRRT2/UNC13C/CSPG5/…	87
BP	GO:0021872	forebrain generation of neurons	29/6351	54/18888	0.537037	1.59716	3.12767	0.00185313	0.0209559	0.0159391	LHX5/DLX2/GBX2/INHBA/PLXNA1/DLX1/NR2E1/RHOA/PAX6/PLXNA3/SOX1/NDNF/GATA2/FGF8/ATP7A/SHANK3/LEF1/ASPM/ZMIZ1/NKX2-1/OTP/HES5/SEMA3E/ASCL1/NRP2/B2M/HES1/WNT3A/LHX6	29
BP	GO:0006813	potassium ion transport	103/6351	241/18888	0.427386	1.27105	3.01416	0.00186944	0.0211027	0.0160507	VPS4B/TREM2/CHP1/STK39/KCNAB1/SLC9A8/KCNMB3/RGS4/KCNJ8/KCNB1/KCNK9/KCNE4/VIP/ATP1A2/GAL/ANK2/ATP1B3/FLNA/SLC12A8/ACTN2/NETO1/CDK2/ATP12A/KCNC3/KCNG3/KCNA7/EDN3/KCNAB2/FHL1/GCK/LRRC55/SLC12A5/OXSR1/SLC24A2/KCNF1/NSF/KCNH3/KCNA1/SLC9A5/LETM1/AKAP6/KCNAB3/SLC9A7/PRNP/HCN1/TMEM38A/KCNJ4/CAV1/ANK3/KCNMB4/KCNIP4/WNK4/SNAP25/HPN/FXYD3/FXYD1/KCNN1/SLC12A9/WWP2/KCNJ10/SLC9C1/KCNJ3/KCNJ6/DPP6/KCNH1/KCND1/A…	103
BP	GO:0042129	regulation of T cell proliferation	80/6351	181/18888	0.441989	1.31448	3.02581	0.00189718	0.0213778	0.01626	CD276/ZBTB7B/ANXA1/TNFSF4/XCL1/CD80/TNFRSF9/EPO/CD24/ITCH/CD70/IL4I1/MAD1L1/BID/CTLA4/GPNMB/TFRC/LGALS3/VSIR/MARCHF7/EFNB1/DHPS/FOXP3/ZP4/CBLB/HLA-G/TNFSF18/FADD/ZP3/PRNP/IL6ST/HLA-A/RIPK3/RIPK2/LILRB1/LILRB4/HAVCR2/CCL5/RAC2/PLA2G2A/IL18/RC3H1/IHH/PLA2G2F/TYK2/IL1B/LILRB2/SCGB1A1/IL1A/LRRC32/BTN2A2/TWSG1/CD86/ZAP70/SOS2/ERBB2/AGER/HHLA2/ARG2/IL2RA/PLA2G2D/CEBPB/CCDC88B/EBI3/IL12RB1/PDCD1LG2/IGFB…	80
BP	GO:0032945	negative regulation of mononuclear cell proliferation	44/6351	90/18888	0.488889	1.45397	3.07251	0.00191105	0.0214959	0.0163499	SOX11/ZBTB7B/XCL1/CD80/RASSF5/GAL/ITCH/IL4I1/MAD1L1/CTLA4/GPNMB/VSIR/MARCHF7/FOXP3/CBLB/HLA-G/PRNP/LILRB1/LILRB4/HAVCR2/PLA2G2A/RC3H1/IHH/PLA2G2F/LILRB2/SCGB1A1/LRRC32/CD300A/PKN1/BTN2A2/TWSG1/CD86/ERBB2/ARG2/IL2RA/PLA2G2D/CEBPB/TYROBP/PDCD1LG2/MNDA/CRP/CRTAM/LGALS9B/LGALS9C	44
BP	GO:0016338	calcium-independent cell-cell adhesion via plasma membrane cell-adhesion molecules	15/6351	23/18888	0.652174	1.93958	3.20903	0.00191946	0.0215523	0.0163927	CLDN23/CLDN14/CLDN11/CLDN4/CLDN18/CLDN7/CLDN15/CLDN6/CLDN19/CLDN9/CLDN20/BMP2/CLDN10/CLDN2/CLDN17	15
BP	GO:0002517	T cell tolerance induction	11/6351	15/18888	0.733333	2.18095	3.25658	0.00195111	0.021792	0.016575	ITCH/ICOS/FOXP3/CBLB/HLA-G/HLA-B/LILRB4/PHLPP1/LILRB2/IL2RA/AIRE	11
BP	GO:0048934	peripheral nervous system neuron differentiation	11/6351	15/18888	0.733333	2.18095	3.25658	0.00195111	0.021792	0.016575	HOXD10/ISL2/ONECUT2/HOXD9/SLC25A46/RUNX3/POU4F1/ISL1/NTRK2/ASCL1/TBCE	11
BP	GO:0048935	peripheral nervous system neuron development	11/6351	15/18888	0.733333	2.18095	3.25658	0.00195111	0.021792	0.016575	HOXD10/ISL2/ONECUT2/HOXD9/SLC25A46/RUNX3/POU4F1/ISL1/NTRK2/ASCL1/TBCE	11
BP	GO:0072080	nephron tubule development	48/6351	100/18888	0.48	1.42753	3.05093	0.00198989	0.0220212	0.0167494	KIF26B/HOXB7/CALB1/HOXA11/HOXD11/NPNT/GREM1/CD24/HEYL/ADAMTS16/TACSTD2/WT1/IRX2/ACAT1/GATA3/LHX1/SLC22A1/FMN1/VEGFA/LIF/WNK4/NOTCH2/JAG1/AQP11/STAT1/FGF8/TFAP2B/GPC3/EYA1/WNT7B/WNT6/SALL1/WNT11/CTNS/YAP1/PAX2/AQP1/HES5/BMP2/WNT2B/IRX3/PBX1/GDNF/FOXD1/GREB1L/MAGED1/HNF1B/HES1	48
BP	GO:1903035	negative regulation of response to wounding	48/6351	100/18888	0.48	1.42753	3.05093	0.00198989	0.0220212	0.0167494	SPP1/MYOZ1/APOE/CEACAM1/PRKCD/RTN4R/PLAU/PHLDB2/FAP/CASK/PLAUR/PDGFB/ADTRP/PROC/PDGFA/SERPINE1/KIAA0319/MMRN1/SERPINB2/CLASP2/GIT1/CPB2/FGA/IL33/F2/USF1/KRT1/FGB/EXTL3/CLDN19/VTN/SH2B3/CD109/C1QTNF1/CERS2/ALOX12/SMAD3/ADAMTS18/RGMA/KNG1/ANXA2/FGG/RTN4RL1/CD9/FIGNL2/AJAP1/TSPAN8/TNF	48
BP	GO:0072676	lymphocyte migration	58/6351	125/18888	0.464	1.37995	3.03341	0.00199641	0.0220212	0.0167494	ARTN/CCL11/SPNS2/STK39/CD200R1/XCL1/EXT1/CCL23/PADI2/RHOA/ECM1/MSN/ABL2/ADAM8/ADTRP/APP/CCL2/CXCL13/GATA3/OXSR1/CH25H/CCL7/PIK3CD/FADD/RIPK3/CXCL12/CCL5/CCL15/STK10/CXCL10/CCL20/CCL25/JAM2/ITGA4/ITGB3/APOD/MADCAM1/CD200/MYO1G/IL27RA/WASL/ZAP70/CCL14/CRKL/RET/CXCL11/CCL3L3/S1PR1/ICAM1/ADAM17/SAA1/XCL2/ASCL2/CRTAM/AIRE/DOCK8/PIK3CG/CCL22	58
BP	GO:0006268	DNA unwinding involved in DNA replication	14/6351	21/18888	0.666667	1.98268	3.20683	0.00199804	0.0220212	0.0167494	CDC45/RAD51/MCM2/MCM5/GINS2/MCM7/BLM/GINS1/MCM6/GINS4/RECQL4/MCM4/MCM3/RECQL	14
BP	GO:0071800	podosome assembly	14/6351	21/18888	0.666667	1.98268	3.20683	0.00199804	0.0220212	0.0167494	CSF2/RHOA/FSCN1/MSN/ASB2/DBNL/KIF9/GSN/HCK/LCP1/DIAPH3/DOCK5/ARHGEF5/TNF	14
BP	GO:0051101	regulation of DNA binding	39/6351	78/18888	0.5	1.48701	3.06758	0.00201032	0.0220212	0.0167494	MMP9/NIBAN2/SOX11/HMGA2/E2F1/ZBTB7A/PLAUR/PAX6/MAD2L2/PRKN/ACD/HJURP/CDT1/SUMO3/GATA3/POU4F1/PPARG/PER2/TRIM6/TXN/KDM1A/IFNG/TWIST1/CPNE1/SUMO4/NGF/SIRT2/TFAP4/NME1/LEF1/EGF/SP100/GZMA/PYHIN1/HAND1/BCL3/JAK2/HES1/JUN	39
BP	GO:0017156	calcium-ion regulated exocytosis	34/6351	66/18888	0.515152	1.53207	3.08187	0.00201181	0.0220212	0.0167494	STX1A/SCIN/KCNB1/SYT1/UNC13B/RIMS2/SYT5/ATP2A2/UNC13A/ZP4/STXBP3/DOC2A/ZP3/TSPAN18/SYT8/SNAP25/DOC2B/SYT12/SYT3/TRPV6/UNC13C/SCAMP5/STXBP1/SYT7/MYH9/SYT4/CLTRN/CDK5R2/NLRP5/RIMS4/RIMS1/SYT15/SYT9/SYT11	34
BP	GO:0031100	animal organ regeneration	34/6351	66/18888	0.515152	1.53207	3.08187	0.00201181	0.0220212	0.0167494	PFKFB1/ANGPT2/LPIN1/GLI1/AURKA/CDK1/CPB2/GFER/CXCL12/ATIC/PDX1/PTPN3/IHH/TYMS/SERPINA10/SLC7A5/CAD/APOA2/VTN/RGN/PCNA/CEBPB/ACE/LCP1/TGFBR3/PTPRU/HSPG2/CCNA2/IL6/NR0B2/ADM/FPGS/EGFR/TNF	34
BP	GO:0070613	regulation of protein processing	34/6351	66/18888	0.515152	1.53207	3.08187	0.00201181	0.0220212	0.0167494	CLEC3B/CAST/MAGEA3/NLRP7/NKD2/PLAU/MELTF/PLAUR/ADAM8/CTSZ/BCL2L12/MMP14/LRRK2/SERPINE1/CPB2/PRNP/BAG2/GSN/HPN/ACP4/GLG1/CLN3/PRKACB/CHAC1/CARD18/LDLRAD3/MYH9/NLRC4/ANXA2/SPON1/IL1R2/PRSS37/RPS6KA2/CST7	34
BP	GO:0044786	cell cycle DNA replication	25/6351	45/18888	0.555556	1.65223	3.11774	0.00201648	0.0220212	0.0167494	CDC45/TK1/E2F7/RAD51/MCM2/FEN1/BLM/DBF4B/GINS1/CDT1/GMNN/MCM6/DNA2/ATAD5/BRCA2/MCM4/E2F8/FBXO5/DBF4/PCNA/MCM3/DONSON/AICDA/CDC7/RTEL1	25
BP	GO:0051968	positive regulation of synaptic transmission	glutamatergic	21/6351	36/18888	0.583333	1.73484	3.14104	0.00201755	0.0220212	0.0167494	GRIN2D/CCL2/NTRK1/HDAC6/CACNG5/ROR2/NLGN2/KMO/CACNG4/CACNG7/RELN/GRIN2C/IQSEC2/STXBP1/SHANK3/PTGS2/CACNG2/OXTR/GRIN1/EGFR/DRD1	21
BP	GO:0032611	interleukin-1 beta production	52/6351	110/18888	0.472727	1.4059	3.03876	0.0020201	0.0220212	0.0167494	NLRP7/TREM2/SERPINB1/AIM2/MYD88/EGR1/SPHK1/APP/F2R/ACP5/ELF4/GIT1/TLR6/RAD21/MEFV/LILRA5/RIPK2/TNFAIP3/LILRB4/CLEC7A/HK1/GBP5/GSDMD/TRIM16/ARRB2/ORM1/ISL1/IFNG/INAVA/CX3CR1/AGER/CARD18/TMEM106A/PANX1/ARG2/APOA1/SMAD3/NLRC4/SIRPA/TYROBP/FFAR1/CPTP/AZU1/PYDC1/ORM2/PML/JAK2/IL6/TLR8/P2RX7/NLRP1/TNF	52
BP	GO:0032651	regulation of interleukin-1 beta production	52/6351	110/18888	0.472727	1.4059	3.03876	0.0020201	0.0220212	0.0167494	NLRP7/TREM2/SERPINB1/AIM2/MYD88/EGR1/SPHK1/APP/F2R/ACP5/ELF4/GIT1/TLR6/RAD21/MEFV/LILRA5/RIPK2/TNFAIP3/LILRB4/CLEC7A/HK1/GBP5/GSDMD/TRIM16/ARRB2/ORM1/ISL1/IFNG/INAVA/CX3CR1/AGER/CARD18/TMEM106A/PANX1/ARG2/APOA1/SMAD3/NLRC4/SIRPA/TYROBP/FFAR1/CPTP/AZU1/PYDC1/ORM2/PML/JAK2/IL6/TLR8/P2RX7/NLRP1/TNF	52
BP	GO:0046634	regulation of alpha-beta T cell activation	54/6351	115/18888	0.469565	1.3965	3.03548	0.00202023	0.0220212	0.0167494	SOCS1/ZBTB7B/ANXA1/PRDM1/TNFSF4/XCL1/CD80/ZBTB16/RHOA/ITCH/ADA/JAK3/RUNX3/IL12A/VSIR/CD83/AP3B1/GATA3/LOXL3/FOXP3/CBLB/HLA-A/RIPK2/LILRB1/LILRB4/IL18/RC3H1/IHH/TYK2/IFNG/IL2RG/JUNB/HLX/CD300A/TWSG1/CD86/ZAP70/IRF4/AGER/ARG2/IL2RA/EBI3/IL12RB1/HSPH1/NFKBIZ/CD28/ITPKB/SMAD7/ASCL2/JAK2/CRTAM/LGALS9B/LGALS9C/BATF	54
BP	GO:0098712	L-glutamate import across plasma membrane	12/6351	17/18888	0.705882	2.09931	3.2274	0.00203282	0.0221205	0.0168249	SLC1A6/ATP1A2/NTSR1/PER2/ARL6IP5/SLC7A11/KCNJ10/SLC1A1/CLN8/GRM1/ITGB1/TNF	12
BP	GO:0097154	GABAergic neuron differentiation	13/6351	19/18888	0.684211	2.03486	3.21209	0.0020414	0.0221758	0.016867	DLX2/INHBA/DLX1/TLX3/PRDM13/RAC3/ARX/GATA2/SHANK3/NKX2-1/ASCL1/DRD1/LHX6	13
BP	GO:0051495	positive regulation of cytoskeleton organization	81/6351	184/18888	0.440217	1.30922	2.99991	0.00204741	0.022203	0.0168877	MYLK3/CCL11/ARHGEF10L/VPS4B/MAPT/SCIN/C15orf62/CLIP1/SPAG5/LIMK1/CFL2/ARF6/RHOA/SNX9/PLXNA3/FLNA/KATNBL1/CCDC88A/ACTN2/EPHA1/OCLN/MYOC/WASF2/PFDN2/KIRREL1/PPP1R35/LIMCH1/PFN2/SYNPO2L/LMOD2/TGFB3/VIL1/PDXP/GIT1/LMOD1/NUP62/MET/WHAMM/FMN1/BAIAP2/GSN/PDE4DIP/CDC42EP3/PXN/MAGEL2/STIL/CARMIL2/SLAIN2/PLK4/TENM1/BRK1/PFN1/TGFBR1/RHOC/NPHS1/NES/AKAP9/ALOX15/WNT11/HCK/SYNPO2/TACR1/APOA1/SMAD3/MAP1B/PSRC1/…	81
BP	GO:0051402	neuron apoptotic process	122/6351	292/18888	0.417808	1.24257	2.9732	0.00205668	0.0222655	0.0169352	EN1/CPEB4/TREM2/MYBL2/PCSK9/COL6A3/XRCC2/ITGA1/ERBB3/TYRO3/DLX1/KCNB1/DRAXIN/KIF14/EN2/PPT1/ADCY10/SNCB/RHOA/GBE1/SCN2A/EGR1/ADAM8/CASP14/DIABLO/PRKN/DDIT3/BID/APP/F2R/OXR1/CCL2/PARP1/NTRK1/COL6A1/PYCR1/PINK1/UCN/PLXND1/SPG11/TERT/GATA3/GRM4/CASP5/CASP9/AARS1/DNAJC5/USP53/TGFB3/MAP2K4/POU4F1/ST8SIA2/RAD21/HIF1A/WFS1/FADD/SIAH1/PRNP/NDNF/IL6ST/TP63/COL6A2/NMNAT1/PRKCG/BNIP3/BAX/NRBP2/RASA1/ISL1/MM…	122
BP	GO:0060078	regulation of postsynaptic membrane potential	67/6351	148/18888	0.452703	1.34635	3.01067	0.00206579	0.0222881	0.0169524	GRIN2D/STX1A/RGS4/GABRD/CHRNA6/P2RX4/SHANK1/HTR3B/GABBR1/UNC13B/CHRNA10/RIMS2/CHRNA9/LRRK2/APP/NETO1/TBC1D24/NLGN2/GRIN3B/DRD4/KCNA1/GABRG2/SLC8A2/SLC29A1/CHRNA5/GRIA3/GABRR2/HCN1/INSYN1/HTR3E/BAIAP2/NTSR1/MAPK8IP2/P2RX2/P2RX1/ARRB2/INSYN2B/RELN/ZACN/GRIN2C/SYNE1/KCND2/SHANK3/CHRM1/DMPK/IGSF11/CHRNE/GLRA3/INSYN2A/GABRA5/GABRE/NLGN4X/RIMS1/GRIK3/GABRB1/GABRG3/GRIA4/GRM1/ADRB2/GRIN1/ADRB1/P2RX7/TME…	67
BP	GO:1903038	negative regulation of leukocyte cell-cell adhesion	67/6351	148/18888	0.452703	1.34635	3.01067	0.00206579	0.0222881	0.0169524	SOCS1/SOCS6/ZBTB7B/ANXA1/TNFSF4/XCL1/CD80/ITCH/IL4I1/JAK3/ADTRP/MAD1L1/RUNX3/CTLA4/TIGIT/GPNMB/LGALS3/PAG1/VSIR/LAG3/MARCHF7/DUSP3/LOXL3/FOXP3/CBLB/HLA-G/PRNP/IFNL1/LILRB1/CXCL12/LILRB4/HAVCR2/PLA2G2A/KLF4/RC3H1/IHH/PLA2G2F/CCL25/LILRB2/SCGB1A1/CCL28/LAX1/HLX/LRRC32/PTPN2/CD300A/BTN2A2/TWSG1/CD86/ERBB2/DTX1/DUSP22/ARG2/IL2RA/PLA2G2D/CEBPB/CTSG/PDCD1LG2/LAPTM5/NRARP/SMAD7/ASCL2/CRTAM/ILDR2/IFNB1/L…	67
BP	GO:0045637	regulation of myeloid cell differentiation	94/6351	218/18888	0.431193	1.28238	2.98462	0.00208177	0.0224223	0.0170545	TREM2/SCIN/CEACAM1/INHBA/TGFB1/ERFE/TNFRSF11A/ZBTB16/FSTL3/ISG15/CTR9/MEIS1/TNFSF11/FOS/RARG/HOXB8/ZFP36/TLR3/DCSTAMP/ROR2/ACVR2A/CLDN18/H4C9/LOX/SMAP1/ADIPOQ/HSF1/MITF/POU4F1/HIF1A/FADD/H4C5/CDK6/LILRB1/LILRB4/TNFAIP6/RHEX/CSF3R/LIF/HOXA9/NOTCH2/H4C3/BGLAP/JAG1/INHA/IFNG/GATA2/LILRB3/NME2/FAXDC2/STAT1/H4C2/HMGB3/PPARGC1B/PTPN2/H4C8/ETS1/IL34/FBXW7/MPL/LRRC17/LEF1/LTF/PIK3R1/H4C12/H4C14/MEIS2/H4C…	94
BP	GO:0032414	positive regulation of ion transmembrane transporter activity	41/6351	83/18888	0.493976	1.46909	3.04837	0.00209725	0.0225127	0.0171232	ATP2A1/HAP1/CASQ1/TREM2/CHP1/STK39/GAL/ANK2/STAC3/ATP1B3/ACTN2/CCL2/TRDN/LRRC55/GSTO1/EPHB2/DRD4/PDZK1/AKAP6/DMD/STAC2/JPH2/ANK3/CALM1/VMP1/CFTR/IFNG/RELN/AKAP9/RYR2/SHANK3/HTT/STIM1/TESC/ACTN4/ANTKMT/ADRB2/LRRC26/ATP1B1/EDNRA/COX17	41
BP	GO:0150076	neuroinflammatory response	41/6351	83/18888	0.493976	1.46909	3.04837	0.00209725	0.0225127	0.0171232	MMP9/MMP3/TREM2/MAPT/CD200R1/KCNJ8/TTBK1/SPHK1/LRRK2/APP/TLR3/MMP8/DAGLA/POMT2/TLR6/IL33/IL18/PLCG2/IL1B/CTSC/IFNG/POMGNT1/CLU/CD200/ITGB2/TLR2/CX3CR1/ITGAM/AGER/PTGS2/TYROBP/AZU1/TNFRSF1B/JAK2/IL6/BPGM/EGFR/SYT11/ITGB1/CST7/TNF	41
BP	GO:0014074	response to purine-containing compound	65/6351	143/18888	0.454545	1.35183	3.0058	0.00211105	0.0226024	0.0171915	GPD1/PFKFB1/SLC6A1/COL1A1/SLC26A6/DUOX1/TRPM2/KCNJ8/AQP9/P2RX4/P2RY2/ADA/FOS/BCKDHB/WT1/CHEK1/HSP90B1/TRPC3/SLC6A4/PDE3A/ADIPOQ/VGF/PDXP/RYR3/CACNA1S/AKAP6/ITPR2/PKLR/HCN1/CIB2/TMEM38A/CNGA3/RYR1/PDE2A/FOSB/P2RX2/P2RX1/IL1B/CFTR/SLC5A5/TOP2B/KDM1A/HMGCS2/STAT1/CAD/EZR/AHR/REN/ENPP1/AKAP9/KCNJ11/PER1/RYR2/PANX1/SLC6A3/AQP1/PTGS2/DUOX2/INHBB/CASQ2/KCNQ1/STC1/PIK3CG/SLC26A3/P2RX7	65
BP	GO:0048469	cell maturation	89/6351	205/18888	0.434146	1.29116	2.98326	0.00211274	0.0226024	0.0171915	CDC25B/SLC26A6/PLD6/SPINK1/KCNB1/TDRD5/PAEP/C1QL1/NKX6-1/KIF14/TRIP13/NEMP1/EPO/ZBTB7A/NRCAM/B4GALT5/AURKA/LRRK2/RAC3/APP/AGRN/HOXB13/MYOC/GJA1/CNTNAP2/FUT6/HDAC6/NTN4/GATA3/BFSP1/GDF11/TDRD6/KLF2/HIF1A/SIX3/FLVCR1/CLEC7A/RAC2/VEGFA/PPARG/RHEX/IHH/INSL3/TYMS/BRCA2/SOX10/CFTR/TUT7/FBXO5/KDM1A/GATA2/EPAS1/TMEM79/C2CD6/DAZL/ANG/EPHA8/NR4A2/REN/SIRT2/AKR1B1/CABYR/ROPN1B/DMC1/TCP11/RET/SOX18/BNC1/MAP3…	89
BP	GO:0051090	regulation of DNA-binding transcription factor activity	155/6351	381/18888	0.406824	1.2099	2.94591	0.00215281	0.0229923	0.017488	ZIC2/FOXS1/TNFRSF4/CHP1/CRNN/FZD2/TNFRSF11A/TNFSF4/TAX1BP1/WNT2/UFL1/TICAM1/XCL1/NKX6-1/RIPK4/TCF3/AIM2/ABRA/ZBTB7A/PIM1/MYD88/TRIM15/STK3/HEYL/ITCH/TNFSF11/BHLHE40/MAD2L2/TRIM13/SPHK1/FOXH1/PKHD1/DDIT3/FLNA/APP/EIF2AK2/TFRC/NTRK1/RHEBL1/NFKBIE/CLOCK/TRAF1/ID3/SFRP4/GLIS2/RNF2/FOXP3/FZD6/HSF1/LRP8/CAPN3/PSMA6/TLR6/POU4F1/OTULIN/TNFSF18/BTRC/EOMES/NEUROD2/RFPL2/TRIM31/RTKN2/PRNP/RIPK3/RIPK2/TMIGD3…	155
BP	GO:0048525	negative regulation of viral process	45/6351	93/18888	0.483871	1.43904	3.02087	0.00221622	0.0235037	0.0178769	LRRC15/HMGA2/MORC2/TRIM15/ISG15/TRIM13/ZFP36/BST2/EIF2AK2/MPHOSPH8/CH25H/FCN3/APOBEC3H/TRIM31/TRIM59/TRIM25/CCL5/BANF1/GSN/LY6E/TASOR/TRIM6/IFNL3/APOBEC3B/RNASEL/OASL/PTX3/STAT1/IFIT1/FAM111A/SRPK2/MAVS/LTF/MID2/AICDA/SHFL/OAS2/OAS3/RSAD2/APOBEC3G/APOBEC3F/IFNB1/IFITM3/TRIM10/TNF	45
BP	GO:0051899	membrane depolarization	45/6351	93/18888	0.483871	1.43904	3.02087	0.00221622	0.0235037	0.0178769	GPD1L/CHRNA6/P2RX4/SLMAP/IFI6/ADCY10/ATP1A2/ANK2/CHRNA10/CNGB1/CHRNA9/LRRK2/SCN2B/MYOC/GJA1/PARP1/COL6A1/FHL1/SLC6A4/ABCD1/BEST2/YWHAH/CHRNA5/HCN1/CAV1/NTSR1/PTPN3/ANK3/CACNA1C/MLLT11/CHRNE/CACNG2/TSPO/KCNH2/PPIF/TBX5/SMAD7/CACNA1D/ALB/KCNJ2/P2RX7/RANGRF/CAV3/CHRNB4/SCN5A	45
BP	GO:0016054	organic acid catabolic process	106/6351	250/18888	0.424	1.26098	2.95659	0.00221665	0.0235037	0.0178769	ETFDH/ABCD3/TDO2/HSD17B4/CPT2/SCP2/ACADM/ACOX1/GPT2/SHMT1/GOT1/ACOX3/LPIN1/FTCD/PIPOX/ACACB/SDS/CBS/GPT/IL4I1/ACAA1/SLC25A17/ACAD8/ACOX2/NAGK/ADTRP/DPEP1/GLS/RENBP/BCKDHB/LDHD/CRYM/OAT/AMDHD1/SCLY/HADH/HADHB/ALDH6A1/ACOT7/ACAT1/ACADSB/ABCD1/MLYCD/ADIPOQ/SLC16A1/GNPDA1/PCCA/CYP4F12/ACADL/CPT1B/CRYL1/KMO/ACADVL/BDH2/HEXA/ALDH1L1/GAD1/PLIN5/TST/PHYH/AKR1A1/OTC/CROT/ALDH1L2/SLC25A21/UROC1/QPRT/KYAT1/…	106
BP	GO:0046395	carboxylic acid catabolic process	106/6351	250/18888	0.424	1.26098	2.95659	0.00221665	0.0235037	0.0178769	ETFDH/ABCD3/TDO2/HSD17B4/CPT2/SCP2/ACADM/ACOX1/GPT2/SHMT1/GOT1/ACOX3/LPIN1/FTCD/PIPOX/ACACB/SDS/CBS/GPT/IL4I1/ACAA1/SLC25A17/ACAD8/ACOX2/NAGK/ADTRP/DPEP1/GLS/RENBP/BCKDHB/LDHD/CRYM/OAT/AMDHD1/SCLY/HADH/HADHB/ALDH6A1/ACOT7/ACAT1/ACADSB/ABCD1/MLYCD/ADIPOQ/SLC16A1/GNPDA1/PCCA/CYP4F12/ACADL/CPT1B/CRYL1/KMO/ACADVL/BDH2/HEXA/ALDH1L1/GAD1/PLIN5/TST/PHYH/AKR1A1/OTC/CROT/ALDH1L2/SLC25A21/UROC1/QPRT/KYAT1/…	106
BP	GO:0006275	regulation of DNA replication	59/6351	128/18888	0.460938	1.37084	2.99625	0.00222292	0.0235037	0.0178769	RFC4/DSCC1/CDC6/STN1/TIMELESS/CHTF18/LPIN1/E2F7/PTK6/MCM2/ACTL6A/MCM5/MCM7/GLI1/BLM/RUVBL1/ACTR8/CDK2/DBF4B/ENPP7/CDK1/CDT1/UCN/GMNN/ID3/MCM6/MAP2K4/MCIDAS/DNA2/POLG2/RFC2/ATAD5/INO80D/WEE1/RFC5/MCM4/E2F8/JADE2/INO80B/FBXO5/RFC3/CHRAC1/DBF4/PCNA/JADE1/CAMSAP3/ESCO2/MCM3/ORC5/AICDA/SLFN11/GLI2/CDC7/INO80C/S100A11/CCNA2/MAS1/EGFR/METTL4	59
BP	GO:0046683	response to organophosphorus	59/6351	128/18888	0.460938	1.37084	2.99625	0.00222292	0.0235037	0.0178769	GPD1/PFKFB1/COL1A1/SLC26A6/DUOX1/KCNJ8/AQP9/P2RX4/P2RY2/FOS/BCKDHB/WT1/HSP90B1/TRPC3/SLC6A4/PDE3A/ADIPOQ/VGF/PDXP/RYR3/AKAP6/ITPR2/PKLR/HCN1/CIB2/CNGA3/PDE2A/FOSB/TYMS/P2RX2/P2RX1/IL1B/TRIM16/CFTR/SLC5A5/TOP2B/AKR1C1/KDM1A/HMGCS2/STAT1/EZR/RFC3/AHR/REN/ENPP1/AKAP9/KCNJ11/PER1/PANX1/SLC6A3/AQP1/PTGS2/DUOX2/INHBB/KCNQ1/STC1/PIK3CG/SLC26A3/P2RX7	59
BP	GO:0048841	regulation of axon extension involved in axon guidance	20/6351	34/18888	0.588235	1.74942	3.11294	0.00223596	0.023563	0.0179221	SEMA4F/SEMA5B/PLXNA3/SEMA3F/HDAC6/CXCL12/VEGFA/SEMA7A/SEMA4D/SEMA6D/WNT3/DSCAM/RYK/SEMA3C/SEMA6B/SEMA3E/SEMA3D/SEMA4C/WNT3A/SEMA3G	20
BP	GO:0055075	potassium ion homeostasis	20/6351	34/18888	0.588235	1.74942	3.11294	0.00223596	0.023563	0.0179221	SCNN1B/ATP1A2/UPK3A/ATP1B3/SLC12A8/ATP12A/KCTD7/SLC12A5/SLC12A9/KCNJ10/SLC12A7/SLC12A4/KCNH2/SLC12A3/SLC12A6/KCNQ1/ATP1B1/SLC12A1/KCNMA1/KCNJ2	20
BP	GO:0070664	negative regulation of leukocyte proliferation	47/6351	98/18888	0.479592	1.42632	3.01153	0.00225153	0.0236878	0.018017	SOX11/ZBTB7B/XCL1/CD80/GREM1/RASSF5/GAL/ITCH/IL4I1/MAD1L1/CTLA4/GPNMB/VSIR/MARCHF7/FOXP3/CBLB/HLA-G/IL33/PRNP/LILRB1/TNFAIP3/LILRB4/HAVCR2/PLA2G2A/RC3H1/IHH/PLA2G2F/LILRB2/SCGB1A1/LRRC32/CD300A/PKN1/BTN2A2/TWSG1/CD86/ERBB2/ARG2/IL2RA/PLA2G2D/CEBPB/TYROBP/PDCD1LG2/MNDA/CRP/CRTAM/LGALS9B/LGALS9C	47
BP	GO:1990845	adaptive thermogenesis	75/6351	169/18888	0.443787	1.31983	2.97255	0.00225999	0.0237374	0.0180547	MFAP2/BMP8A/SLC25A4/CPT2/IGF2BP2/ZBTB7B/HOXC10/LPIN1/UCP3/ACTN3/LEPR/PLAC8/DIO2/PTH2R/DDIT3/ELOVL6/ELOVL3/GJA1/SLN/HADH/TRPV2/ESRRG/FOXC2/ADIPOQ/HSF1/PWWP2B/FABP4/ACADL/SFXN5/CXCR4/CAV1/VEGFA/IL18/PER2/LAMA4/OMA1/ADRB3/PLCL1/ACOT11/NOVA2/KDM1A/ACSL1/EPAS1/ARRDC3/GPR3/PPARGC1B/PPARGC1A/MAP2K6/APC/PRKAB1/IRF4/LCN2/DECR1/IGF1R/GRB10/FGF21/OXT/TSHR/UCP1/ZNF423/ALMS1/CEBPB/GADD45G/KSR2/ADAMTS5/OXTR/PR…	75
BP	GO:0070167	regulation of biomineral tissue development	49/6351	103/18888	0.475728	1.41482	3.00458	0.00227292	0.0238337	0.018128	FBN2/NOTUM/TGFB1/ASPN/GREM1/ACTN3/ISG15/RFLNB/ECM1/NBR1/DMP1/GJA1/ACVR1/ACVR2A/MMP20/CYP27B1/STATH/AMTN/HIF1A/ATP2B1/HEY1/BGLAP/CFTR/FBXO5/RFLNA/ODAPH/TWIST1/TMEM119/COMP/ENPP1/WNT6/SGMS2/ANKH/ADGRV1/LTF/NELL1/CEBPB/SMAD3/BCOR/MGP/BMP2/CCN1/S1PR1/FAM20C/ADRB2/MATN1/KL/P2RX7/ACVR2B	49
BP	GO:0070252	actin-mediated cell contraction	53/6351	113/18888	0.469027	1.39489	2.99665	0.00228017	0.0238703	0.0181558	GPD1L/GJC1/ATP2A1/KCNJ8/SCN7A/KCNE4/ADCY10/CTNNA3/ATP1A2/SCN2A/TNNC1/ANK2/PLN/FLNA/SCN2B/MYH2/GJA1/GATA4/ATP2A2/MYBPC3/LIMCH1/PDPN/VIL1/MYH6/SCN9A/MYH7/SCN8A/CAV1/GSN/NUP155/SNTA1/EMP2/MYL1/CACNA1C/DSG2/KCNJ3/SCN4A/AKAP9/RYR2/ACTA2/FGF12/PIK3CA/KCNH2/TNNT2/KCNQ1/CACNA1D/MYH4/STC1/KCNJ2/PDE4D/RANGRF/CAV3/SCN5A	53
BP	GO:0050731	positive regulation of peptidyl-tyrosine phosphorylation	73/6351	164/18888	0.445122	1.3238	2.9642	0.00233068	0.0243188	0.018497	IL11/TREM2/NOX4/TGFB1/IL24/CSF2/CD80/PTK6/EPO/GREM1/PDGFB/UNC119/ITGA5/IL12A/DLG3/ACVR1/TNFRSF18/ADIPOQ/HSF1/LRP8/PAK2/TNFSF18/PRNP/IL6ST/LILRA5/IFNL1/RIPK2/CCL5/VEGFA/CLEC6A/TNK2/IL18/LIF/SEMA4D/FCGR1A/PLCG2/GFRA1/ISL1/CSPG4/IFNG/PARP14/ERBB4/OSM/ITGB3/VTN/FGF8/RELN/PLPP3/KIT/FGF7/IL34/FBXW7/EGF/FGFR3/ABI1/HES5/EFNA1/IL31RA/FGF10/HCLS1/ADAM17/CD44/NTF3/JAK2/IL6/FYN/HPX/THBS4/HES1/CD40/CLCF1/MIF/…	73
BP	GO:0070665	positive regulation of leukocyte proliferation	73/6351	164/18888	0.445122	1.3238	2.9642	0.00233068	0.0243188	0.018497	CD276/TNFRSF4/MAPK3/ANXA1/TNFSF4/CSF2/TICAM1/XCL1/CD80/EPO/MYD88/CD24/ADA/FCGR3A/NMB/CD70/BST2/CD320/TFRC/IL12A/EFNB1/DHPS/SLC39A10/FOXP3/ZP4/EPHB2/FADD/ZP3/ATAD5/IL6ST/HLA-A/RIPK2/HAVCR2/CCL5/RAC2/IL18/PTK2/VAV3/TYK2/IL1B/LILRB2/CD38/IL1A/KIT/CD86/ZAP70/IL34/MPL/FCRL3/AGER/HHLA2/TACR1/OCSTAMP/IL2RA/CCDC88B/EBI3/FGF10/IL12RB1/PDCD1LG2/PRLR/IGFBP2/CD28/TNFSF13B/JAK2/IL6/HES1/SPTA1/CLCF1/WNT3A/HLA-…	73
BP	GO:0045005	DNA-templated DNA replication maintenance of fidelity	30/6351	57/18888	0.526316	1.56527	3.04204	0.00235944	0.0245785	0.0186945	EME1/TONSL/TIMELESS/RAD51/BLM/DDX11/PARP1/POLQ/SETMAR/MMS22L/MCM8/DNA2/POLD1/BRCA1/BRCA2/POLE/TRAIP/RFWD3/SAMHD1/CDK9/PCNA/FAM111A/CAMSAP3/RBBP8/RECQL/DONSON/SLFN11/RAD50/KHDC3L/RTEL1	30
BP	GO:0051445	regulation of meiotic cell cycle	35/6351	69/18888	0.507246	1.50856	3.01214	0.00244918	0.0254323	0.0193438	CDC25B/RAD51AP1/PKMYT1/MSX1/TRIP13/STRA8/YTHDC2/DUSP1/CDC25C/FBXO43/PDE3A/DMRT1/CDC20/RAD1/LFNG/PLCB1/LIF/RBM46/FBXO5/MSX2/DAZL/GPR3/ZWINT/SIRT2/TTK/PIWIL2/ANAPC13/ASPM/KNL1/OVOL1/ANAPC11/RPS6KA2/NANOS2/MEIOC/PRDM9	35
BP	GO:0045444	fat cell differentiation	105/6351	248/18888	0.423387	1.25916	2.92401	0.00244942	0.0254323	0.0193438	MMP11/CCN4/IL11/FNDC5/SLC2A4/SORT1/SOCS1/HMGA2/PNPLA3/E2F1/HTR2C/ZBTB7B/TGFB1/C1QL4/KCNJ8/MB/FRZB/RREB1/ZBTB7A/ZBTB16/PIM1/PLAC8/SNAI2/STK3/PIAS1/KLF5/RORC/ADGRF1/ZFP36/DDIT3/TGFB1I1/LAMB3/CDS1/GDF6/HDAC6/TBL1XR1/ALDH6A1/LRRC8C/ADIPOQ/FABP4/CCDC3/LRG1/RORA/ALOXE3/DKKL1/PLCB1/TMEM120A/SMAD6/SENP2/PPARG/KLF4/BNIP3/PER2/ARID5B/TRIB3/BBS2/ID4/ADRB3/TRIO/SLC39A13/GPER1/JAG1/BBS1/RNASEL/GATA2/MSX2/MEDA…	105
BP	GO:0050954	sensory perception of mechanical stimulus	81/6351	185/18888	0.437838	1.30214	2.93929	0.00245713	0.0254706	0.019373	COL11A1/EPS8L2/SPNS2/COL1A1/ATP6V0A4/PDZD7/BIRC5/ATP2B2/P2RX4/PAX3/TRPA1/SNAI2/TSPEAR/CHRNA10/ESPNL/CLIC5/PHF24/CHRNA9/DDIT3/TRIOBP/CRYM/NTRK1/COL6A1/UCN/GSDME/USP53/DIAPH1/MYO7A/COL2A1/OTOA/KCNA1/HEXA/WFS1/SCN9A/CXCL12/PPIP5K2/CXCR4/TMEM120A/COCH/SERPINB6/LHFPL5/HPN/MARVELD2/EPYC/P2RX2/MYO6/GRAP/GJC3/POMGNT1/TMIE/OTOF/KIT/MYH14/PKHD1L1/MYO7B/MYO15A/EYA1/MYO3B/ADGRV1/MBP/TMC1/GPX1/ASIC3/DIAPH3/KC…	81
BP	GO:0051983	regulation of chromosome segregation	60/6351	131/18888	0.458015	1.36215	2.96036	0.00246376	0.0254977	0.0193936	KAT2B/DPF1/CUL3/CDC6/BIRC5/PBRM1/TRIP13/KNTC1/ESPL1/ACTL6A/HECW2/UBE2C/AURKB/KIF2C/NCAPH/NUF2/MAD2L2/DUSP1/RMI2/MAD1L1/XRCC3/SPC24/CDK1/MAD2L1/BUB1/IK/PLK1/CDCA8/NCAPD2/BCL7A/RAD21/CENPF/NDC80/CDC20/HASPIN/SPC25/TACC3/DLGAP5/BUB1B/CDCA2/FBXO5/NCAPG2/APC/ZWINT/NEK6/NCAPG/SIRT2/TTK/CENPE/NCAPH2/KNL1/SMARCD3/NUMA1/SMARCA2/PRAP1/BCL7C/DPF3/ANAPC11/SMC2/CCNB1	60
BP	GO:0072009	nephron epithelium development	56/6351	121/18888	0.46281	1.37641	2.95636	0.00253451	0.0261872	0.019918	KIF26B/HOXB7/CALB1/HOXA11/HOXD11/NPNT/EXT1/GREM1/CD24/HEYL/ADAMTS16/TACSTD2/WT1/KLF15/IRX2/ACAT1/GATA3/LHX1/FOXC2/ADIPOQ/SLC22A1/FMN1/VEGFA/LIF/WNK4/NOTCH2/JAG1/BASP1/AQP11/STAT1/FGF8/TFAP2B/NPHS1/GPC3/EYA1/WNT7B/WNT6/SALL1/WNT11/CTNS/YAP1/IQGAP1/PAX2/AQP1/HES5/BMP2/WNT2B/IRX3/PBX1/GDNF/FOXD1/GREB1L/MAGED1/HNF1B/HES1/EDNRA	56
BP	GO:0016079	synaptic vesicle exocytosis	46/6351	96/18888	0.479167	1.42505	2.97164	0.00254793	0.026283	0.0199909	RAB5A/STX1A/CASK/SYT1/UNC13B/STXBP5/SNAP47/RIMS2/LRRK2/SYT5/ATP2A2/UNC13A/PFN2/FBXO45/SV2A/DNAJC5/GIT1/ERC2/DOC2A/SLC4A8/PRKCG/SYT8/STX19/SNAP25/DOC2B/SYT12/P2RX1/HTR1B/NAPA/OTOF/PRRT2/UNC13C/CSPG5/STXBP1/SYT7/STX2/SYT4/RIMS4/CACNB4/RIMS1/SV2C/SYT9/CPLX1/SYT11/P2RX7/GRIK5	46
BP	GO:0034308	primary alcohol metabolic process	50/6351	106/18888	0.471698	1.40284	2.96019	0.00257799	0.0265231	0.0201735	HSD17B6/GPD1/ADH4/ALDH3B1/NAAA/ACP3/GDPD3/SCNN1B/ADH1B/CLCN2/CYP3A5/RDH16/CACNA1H/DHRS9/RETSAT/LRAT/RDH8/CYP11A1/DGAT2/ALDH3A2/LIPE/PNPLA2/AKR1B15/AKR1A1/ALDH1A2/DHRS3/CYP2C18/CBR4/ALDH3B2/AKR1C1/RPE65/ALDH1A3/AKR1C3/PLB1/CYP3A4/ADH7/AKR1B1/ACSS2/GPD2/ACSS1/ADH1A/BMP2/DKK3/SULT1E1/AKR1C2/ALDH2/CYP27C1/TKTL1/RDH13/RDH5	50
BP	GO:0014015	positive regulation of gliogenesis	37/6351	74/18888	0.5	1.48701	2.98758	0.00258711	0.0265231	0.0201735	ASPA/TGFB1/UFL1/NKX6-1/CLCN2/ETV5/TTBK1/SPINT1/NKX2-2/CYSLTR1/IL33/IL6ST/CXCR4/LIF/PLAG1/IL1B/SOX10/MYRF/SLC7A5/IL34/TLR2/LTA/BMP2/OLIG2/TSPO/PRKCH/RNF112/NTN1/DICER1/GFAP/TNFRSF1B/IL6/EGFR/HES1/CLCF1/NKX6-2/TNF	37
BP	GO:0072678	T cell migration	37/6351	74/18888	0.5	1.48701	2.98758	0.00258711	0.0265231	0.0201735	SPNS2/STK39/CD200R1/XCL1/RHOA/ECM1/MSN/ABL2/ADAM8/APP/CCL2/CXCL13/OXSR1/PIK3CD/FADD/RIPK3/CXCL12/CCL5/CXCL10/CCL20/ITGA4/ITGB3/APOD/CD200/MYO1G/IL27RA/ZAP70/CRKL/CXCL11/S1PR1/ICAM1/ADAM17/XCL2/ASCL2/AIRE/DOCK8/PIK3CG	37
BP	GO:0032731	positive regulation of interleukin-1 beta production	32/6351	62/18888	0.516129	1.53498	3.00302	0.00258792	0.0265231	0.0201735	AIM2/MYD88/EGR1/APP/TLR6/MEFV/LILRA5/RIPK2/CLEC7A/HK1/GBP5/GSDMD/TRIM16/ORM1/ISL1/IFNG/INAVA/AGER/TMEM106A/PANX1/SMAD3/NLRC4/TYROBP/AZU1/PYDC1/ORM2/JAK2/IL6/TLR8/P2RX7/NLRP1/TNF	32
BP	GO:0006898	receptor-mediated endocytosis	109/6351	259/18888	0.420849	1.25161	2.90199	0.00259939	0.0265976	0.0202302	FCHO2/WDR54/SGIP1/RAB5A/LMBRD1/PCSK9/CXCR2/APOE/CEACAM1/APOC1/APLN/FCHO1/NECAB2/ARF6/ITSN2/PPT1/GREM1/BICD1/SNX9/ITCH/ARHGAP27/LYVE1/GRK3/UNC119/EPS15/HTR2B/GAK/ITGAV/TFRC/SERPINE1/CACNG5/HPCA/ANKRD13B/SFRP4/SMAP1/ADIPOQ/CXCL8/AP2M1/HIP1/DRD4/APELA/PDLIM7/RALA/FCER1G/LILRB1/DNAJC6/LILRB4/CAV1/VEGFA/TNK2/VLDLR/FCGR1A/SNAP25/ARRB1/RAB31/PLCG2/CTSL/DPP4/ARRB2/CACNG4/MSR1/ANKRD13A/LRRTM2/CACNG7/TFR2/…	109
BP	GO:0051321	meiotic cell cycle	121/6351	291/18888	0.415808	1.23662	2.89522	0.00260697	0.0266322	0.0202565	P3H4/EME1/CDC25B/EXO1/PLD6/MOV10L1/XRCC2/RAD51AP1/RAD54B/RAD54L/PSMC3IP/PKMYT1/MSX1/TRIP13/NEK2/STRA8/TEX15/ESPL1/RAD51/TUBG2/YTHDC2/TEX11/RAD51D/NCAPH/NUF2/DUSP1/AURKA/CCNB2/CDK2/SYCP2L/CDC25C/CKS2/CCNE1/FANCA/BRDT/FBXO43/PLK1/TEX19/KIF18A/PDE3A/CCNA1/ANKRD31/NCAPD2/HSF2BP/DMRT1/ANKLE1/MSH6/ZFP42/SYCP2/GOLGA2/RAD21/NDC80/CDC20/ZNF541/RAD1/SMC1B/DCAF13/OSGIN2/LFNG/PLCB1/LIF/MYBL1/RBM46/MASTL/MEIO…	121
BP	GO:0001774	microglial cell activation	26/6351	48/18888	0.541667	1.61093	3.01631	0.00267295	0.0272186	0.0207025	TREM2/MAPT/KCNJ8/TTBK1/SPHK1/LRRK2/APP/TLR3/MMP8/TLR6/IL33/CTSC/IFNG/CLU/ITGB2/TLR2/CX3CR1/ITGAM/AGER/TYROBP/AZU1/JAK2/IL6/SYT11/CST7/TNF	26
BP	GO:0044331	cell-cell adhesion mediated by cadherin	26/6351	48/18888	0.541667	1.61093	3.01631	0.00267295	0.0272186	0.0207025	AFDN/CDH11/CDH24/TJP1/PLEKHA7/CDH26/MAD2L2/CDHR2/CDH8/CDH6/CTNND1/ADAM19/EPCAM/CDH20/VEGFA/DENND6A/CDH3/CDH2/NOTCH4/CDH18/CDH4/PTPRU/CDH17/FOXA1/WNT3A/RGCC	26
BP	GO:0043405	regulation of MAP kinase activity	61/6351	134/18888	0.455224	1.35384	2.92566	0.00271898	0.027643	0.0210253	MAP4K2/PDCD4/SASH1/SPRY4/ELANE/APOE/PRKCD/TNFRSF11A/NEK10/UCHL1/KSR1/PDGFB/CD24/TNFSF11/DUSP1/HTR2B/LRRK2/PDGFA/SPRY1/EDN3/STK38/ADIPOQ/PDGFRB/DRD4/TLR6/SPRY3/VEGFA/PPARG/FLT1/TRIB3/TSG101/IL1B/HIPK3/LAX1/SERPINB3/TENM1/KIT/CD300A/MAP3K10/MAP3K12/IL34/CDK5RAP3/ERBB2/TRAF2/EGF/PAQR3/MAP3K13/SMPD1/NTRK3/RGS14/BMP2/PAK1/TRIB1/NTF3/ARHGEF5/PIK3CG/EGFR/CD40/TRIB2/CAV3/TNF	61
BP	GO:0002758	innate immune response-activating signaling pathway	116/6351	278/18888	0.417266	1.24096	2.88069	0.00274117	0.027824	0.021163	TSPAN6/SLC46A2/TREM2/APPL1/MAPKAPK3/KCNJ8/TYRO3/TAX1BP1/TICAM1/AIM2/MYD88/TRIM15/AURKB/ITCH/MFHAS1/COLEC11/NAGK/CD300LF/EIF2AK2/ZNRF1/TLR3/PARP1/NLRX1/SLC15A2/RIOK3/AP3B1/SLC15A3/UFD1/TIFA/PAK2/FCN3/RNF170/IRAK4/TLR6/OTULIN/HSPD1/MEFV/DDX3X/PDPK1/TRIM31/S100A14/CLEC4E/RIPK2/TNFAIP3/TRIM25/HAVCR2/CLEC7A/CAV1/TREML4/GPR108/BRCC3/CLEC6A/GBP5/NINJ1/BANF1/IFI35/ZDHHC5/RNF125/HCFC2/CGAS/PLCG2/ACOD1/ARR…	116
BP	GO:0072073	kidney epithelium development	68/6351	152/18888	0.447368	1.33048	2.91164	0.00276582	0.0280293	0.0213192	KIF26B/HOXB7/CALB1/HOXA11/HOXD11/CXCR2/NPNT/EXT1/GREM1/CD24/HEYL/ADAMTS16/TACSTD2/WT1/SPRY1/KLF15/IRX2/ACAT1/GATA3/LHX1/GDF11/FOXC2/ADIPOQ/EPCAM/SLC22A1/FMN1/SMAD6/VEGFA/LIF/WNK4/NOTCH2/JAG1/BASP1/AQP11/STAT1/FGF8/TFAP2B/NPHS1/GPC3/EYA1/WNT7B/WNT6/SALL1/WNT11/CTNS/EFNB2/SIM1/YAP1/IQGAP1/RET/PAX2/ARG2/AQP1/SMAD3/HES5/BMP2/WNT2B/IRX3/PBX1/GDNF/FOXD1/SMAD7/RARB/GREB1L/MAGED1/HNF1B/HES1/EDNRA	68
BP	GO:0140694	non-membrane-bounded organelle assembly	166/6351	413/18888	0.401937	1.19537	2.85722	0.00278719	0.0282008	0.0214496	KAT2B/MYOM1/MYLK3/CASQ1/LDB3/TMOD3/VPS4B/OBSCN/FITM1/MYBL2/MAPT/RAB11A/MYOZ1/TTN/NEB/BIRC5/SPAG5/TMOD4/CSF2/HAUS8/CENPA/CFL2/NEK2/KNTC1/NKX2-5/KIF4A/CCSAP/BICD1/RHOA/FSCN1/CHMP2B/TPX2/PGM5/MSN/AURKB/TCAP/AURKA/KAT2A/MTERF4/FLNA/ACTN2/BOP1/KLHL41/CCNB2/CDK2/CCDC69/MTERF3/MYBPC3/ACTA1/CDS1/PPP1R35/PLK1/KIF23/TUBB/ASB2/UHRF1/SYNPO2L/LMOD2/CDCA8/PDGFRB/PRC1/CAPN3/VIL1/PRKAA2/MYOM3/CLASP2/MCIDAS/DBNL/…	166
BP	GO:0045786	negative regulation of cell cycle	163/6351	405/18888	0.402469	1.19695	2.85171	0.00284038	0.028575	0.0217342	KAT2B/HOXD10/HOXC9/EME1/HPGD/FAM107A/CDC45/DTL/TP53I13/E2F1/CLSPN/CDC6/INHBA/TGFB1/BIRC5/MTBP/TOM1L2/TIMELESS/UFL1/FOXO4/PKMYT1/TRIP13/NEK2/KNTC1/E2F7/ESPL1/RAD51/YTHDC2/AURKB/CCNG1/GTSE1/NUF2/MAD2L2/DUSP1/BLM/MAD1L1/KAT2A/RUNX3/CCL2/GPNMB/XRCC3/NME6/CDK2/MUC1/SPC24/CHEK1/CLOCK/ACVR1/CDK1/MAD2L1/BUB1/FBXO43/TMEM67/CDT1/IK/GMNN/PLK1/ORC1/FHL1/BRSK1/GATA3/SETMAR/MIIP/CDCA8/DMRT1/MCIDAS/DNA2/BTG3/BR…	163
BP	GO:0050672	negative regulation of lymphocyte proliferation	43/6351	89/18888	0.483146	1.43689	2.94037	0.00284302	0.028575	0.0217342	SOX11/ZBTB7B/XCL1/CD80/RASSF5/GAL/ITCH/IL4I1/MAD1L1/CTLA4/GPNMB/VSIR/MARCHF7/FOXP3/CBLB/HLA-G/PRNP/LILRB1/LILRB4/HAVCR2/PLA2G2A/RC3H1/IHH/PLA2G2F/LILRB2/SCGB1A1/LRRC32/CD300A/PKN1/BTN2A2/TWSG1/CD86/ERBB2/ARG2/IL2RA/PLA2G2D/CEBPB/TYROBP/PDCD1LG2/MNDA/CRTAM/LGALS9B/LGALS9C	43
BP	GO:0010737	protein kinase A signaling	22/6351	39/18888	0.564103	1.67765	3.01509	0.00285435	0.028575	0.0217342	MYOM1/TTN/AKAP5/GAL/LRRK2/ADIPOQ/MC1R/AKAP6/PJA2/EZR/PRKACB/ADGRV1/TCP11/AIP/AKAP12/LCP1/IAPP/ADRB2/EDNRA/PDE4A/CALCR/MIF	22
BP	GO:0051954	positive regulation of amine transport	22/6351	39/18888	0.564103	1.67765	3.01509	0.00285435	0.028575	0.0217342	SLC6A1/RAB3B/STX1A/KCNB1/SLC38A3/SYT1/GABBR1/PINK1/DRD4/KMO/CXCL12/NTSR1/SLC7A5/OPRK1/STXBP1/SYT4/CLTRN/OXTR/GDNF/SLC18A3/P2RX7/ITGB1	22
BP	GO:0032609	type II interferon production	55/6351	119/18888	0.462185	1.37455	2.91719	0.0028557	0.028575	0.0217342	CD276/SLC11A1/INHBA/TNFSF4/XCL1/ISG15/PGLYRP2/DDIT3/TLR3/IL12A/VSIR/GATA3/FOXP3/CYRIB/PGLYRP1/HSPD1/IL33/FADD/ZP3/PRNP/IFNL1/HLA-A/RIPK3/RIPK2/LILRB1/LILRB4/HAVCR2/CLEC7A/IL18/TYK2/IL1B/INHA/ISL1/SCGB1A1/SLC7A5/IL27RA/IL12RB2/SIRPA/LTA/EBI3/IL12RB1/PDCD1LG2/BTN3A2/LAPTM5/BCL3/NLRP6/JAK2/CRTAM/BTN3A1/TLR8/PDE4D/LGALS9B/PGLYRP3/LGALS9C/TNF	55
BP	GO:0032649	regulation of type II interferon production	55/6351	119/18888	0.462185	1.37455	2.91719	0.0028557	0.028575	0.0217342	CD276/SLC11A1/INHBA/TNFSF4/XCL1/ISG15/PGLYRP2/DDIT3/TLR3/IL12A/VSIR/GATA3/FOXP3/CYRIB/PGLYRP1/HSPD1/IL33/FADD/ZP3/PRNP/IFNL1/HLA-A/RIPK3/RIPK2/LILRB1/LILRB4/HAVCR2/CLEC7A/IL18/TYK2/IL1B/INHA/ISL1/SCGB1A1/SLC7A5/IL27RA/IL12RB2/SIRPA/LTA/EBI3/IL12RB1/PDCD1LG2/BTN3A2/LAPTM5/BCL3/NLRP6/JAK2/CRTAM/BTN3A1/TLR8/PDE4D/LGALS9B/PGLYRP3/LGALS9C/TNF	55
BP	GO:0048675	axon extension	55/6351	119/18888	0.462185	1.37455	2.91719	0.0028557	0.028575	0.0217342	SEMA4F/GOLGA4/LHX2/MAPT/APOE/RTN4R/DRAXIN/LIMK1/SEMA5B/NKX6-1/FN1/ADCY10/NRCAM/TRIM46/PLXNA3/SEMA3F/GDI1/ARHGAP4/KIAA0319/EDN3/HDAC6/TRPV2/SPG11/CXCL12/VEGFA/SEMA7A/SEMA4D/SEMA6D/WNT3/DSCAM/OLFM1/RYK/CDKL5/RUFY3/MAP3K13/SEMA3C/SEMA6B/MAP1B/SLIT3/SEMA3E/CDH4/ULK1/SEMA3D/NTN1/SEMA4C/L1CAM/MACF1/NRP2/MAP2/RAPH1/IFRD1/EDNRA/ITGB1/WNT3A/SEMA3G	55
BP	GO:0009101	glycoprotein biosynthetic process	133/6351	324/18888	0.410494	1.22082	2.85348	0.00290884	0.0290609	0.0221038	SLC35C1/GORASP1/EXTL1/ST3GAL4/TRAK1/PLOD3/CHP1/CHST7/GALNT18/ALG3/ITM2C/ST3GAL3/GMPPB/GALNT12/NECAB2/POGLUT2/EXT1/CHST11/MOGS/HS3ST1/FOXL1/FUT3/PMM1/TMEM59/B3GNT7/GCNT3/JAK3/B3GNT4/B3GAT3/B4GALT5/XYLT2/CSGALNACT2/GALNT16/B3GNT8/RPN1/POFUT1/ST6GALNAC5/ENTPD5/LARGE2/TET2/CHSY3/CHPF/FUT6/B3GNT3/AATF/FUT2/ST6GALNAC1/KRTCAP2/ITM2A/POMT2/NDST1/POGLUT1/B4GALT3/XXYLT1/B3GALT4/SLC51B/CHST14/DPM2/GALNT2/EX…	133
BP	GO:1905952	regulation of lipid localization	81/6351	186/18888	0.435484	1.29514	2.87901	0.002937	0.0292962	0.0222827	TMF1/SPP1/FITM1/TREM2/SCP2/PCSK9/SAR1B/APOE/APOC1/PRKCD/ERFE/TNFRSF11A/P2RX4/SCARB1/ACACB/CRY2/CETP/GAL/LIPG/TNFSF11/NMB/PRKN/ITGAV/PLIN3/DISP3/ENPP7/TMEM97/LRAT/ATP8A2/YJEFN3/ABHD5/ADIPOQ/ZDHHC8/ABCA8/PLIN5/PNPLA2/CYP8B1/CAV1/PPARG/NTSR1/ABCA5/IL1B/NAXE/MSR1/ACSL1/ABCG8/FURIN/ITGB3/APOA2/IL1A/FABP3/PTPN2/MAP2K6/ATP8A1/ABCB4/REN/CYP4F2/ABCG1/ABCG5/DBI/C1QTNF1/EGF/FITM2/APOA1/GPS2/TSPO/PRAP1/NKX3-…	81
BP	GO:0006760	folic acid-containing compound metabolic process	17/6351	28/18888	0.607143	1.80565	3.03643	0.00298632	0.0295746	0.0224945	SLC19A1/SHMT1/FTCD/MTHFR/MTHFD2/MTHFD1L/ALDH1L1/ATIC/TYMS/ALDH1L2/SHMT2/FOLR1/MTHFS/SLC25A32/GGH/GCH1/FPGS	17
BP	GO:0048843	negative regulation of axon extension involved in axon guidance	17/6351	28/18888	0.607143	1.80565	3.03643	0.00298632	0.0295746	0.0224945	SEMA4F/SEMA5B/PLXNA3/SEMA3F/HDAC6/SEMA7A/SEMA4D/SEMA6D/WNT3/RYK/SEMA3C/SEMA6B/SEMA3E/SEMA3D/SEMA4C/WNT3A/SEMA3G	17
BP	GO:0051446	positive regulation of meiotic cell cycle	17/6351	28/18888	0.607143	1.80565	3.03643	0.00298632	0.0295746	0.0224945	CDC25B/RAD51AP1/MSX1/STRA8/YTHDC2/CDC25C/DMRT1/LFNG/PLCB1/RBM46/MSX2/DAZL/SIRT2/PIWIL2/OVOL1/MEIOC/PRDM9	17
BP	GO:0090330	regulation of platelet aggregation	17/6351	28/18888	0.607143	1.80565	3.03643	0.00298632	0.0295746	0.0224945	CEACAM1/PRKCD/EMILIN1/EMILIN2/MMRN1/PDPN/IL6ST/GP6/SH2B3/C1QTNF1/ALOX12/ADAMTS18/CTSG/CD9/JAK2/IL6/PRKCA	17
BP	GO:0043523	regulation of neuron apoptotic process	103/6351	244/18888	0.422131	1.25543	2.85823	0.00298822	0.0295746	0.0224945	EN1/CPEB4/TREM2/MYBL2/PCSK9/XRCC2/ITGA1/ERBB3/TYRO3/DLX1/KCNB1/DRAXIN/KIF14/EN2/PPT1/ADCY10/SNCB/RHOA/GBE1/EGR1/ADAM8/CASP14/PRKN/DDIT3/F2R/OXR1/CCL2/PARP1/NTRK1/PYCR1/PINK1/UCN/PLXND1/TERT/GATA3/GRM4/CASP5/CASP9/AARS1/DNAJC5/TGFB3/MAP2K4/POU4F1/ST8SIA2/RAD21/HIF1A/WFS1/PRNP/NDNF/IL6ST/NMNAT1/PRKCG/BAX/NRBP2/RASA1/ISL1/MMP2/FAIM2/SLC1A1/PCDHGC5/FGF8/CLN3/TFAP2B/PPARGC1A/AGAP2/NR4A2/NEFL/CLU/NES/I…	103
BP	GO:0006862	nucleotide transport	25/6351	46/18888	0.543478	1.61632	2.97868	0.00301953	0.0297915	0.0226595	SLC25A4/SLC19A1/SLC46A2/SLC17A9/SLC25A23/ADCY10/SLC25A36/SLC25A17/CALHM1/LRRC8C/ABCD1/SLC33A1/SLC25A25/ABCC4/SLC35B2/ABCC5/SLC25A32/ANKH/ABCC1/EPG5/SLC25A24/SLC25A47/ABCC11/P2RX7/GJB1	25
BP	GO:0030517	negative regulation of axon extension	25/6351	46/18888	0.543478	1.61632	2.97868	0.00301953	0.0297915	0.0226595	SEMA4F/RTN4R/DRAXIN/SEMA5B/TRIM46/PLXNA3/SEMA3F/ARHGAP4/KIAA0319/HDAC6/SEMA7A/SEMA4D/SEMA6D/WNT3/RYK/SEMA3C/SEMA6B/SEMA3E/SEMA3D/NTN1/SEMA4C/MAP2/IFRD1/WNT3A/SEMA3G	25
BP	GO:0120192	tight junction assembly	38/6351	77/18888	0.493506	1.4677	2.92692	0.0030598	0.0301419	0.022926	AFDN/PDCD6IP/CLDN23/TJP1/CLDN14/MPP7/PATJ/EPHA2/STRN/SNAI2/CLDN11/ECT2/OCLN/CLDN4/CLDN18/CLDN7/PAK2/CLDN15/EPHB2/CLDN6/POF1B/SNAI1/MARVELD2/CLDN19/PARD3/APC/LSR/CLDN9/WNT11/MICALL2/CLDN20/PRKCH/ILDR1/CLDN10/CLDN34/CLDN2/CLDN17/TNF	38
BP	GO:0002705	positive regulation of leukocyte mediated immunity	67/6351	150/18888	0.446667	1.3284	2.874	0.00309749	0.0304658	0.0231724	TREM2/SH2D1B/TGFB1/TNFSF4/ULBP1/TICAM1/XCL1/MAD2L2/TFRC/IL12A/LAG3/GATA3/RAET1E/FOXP3/HLA-F/MICB/CYRIB/C17orf99/HLA-G/HSPD1/FADD/ZP3/MICA/PVR/ATAD5/HLA-A/HLA-B/DHX36/CLEC7A/IL18/STX7/FCGR1A/PLCG2/IL1B/CD177/HLA-C/KMT5C/TNFSF13/KIT/HMCES/ITGB2/ITGAM/MAVS/RAET1L/TRAF2/CD1E/TAP2/DENND1B/ULBP2/LTA/NSD2/TYROBP/SH2D1A/IL12RB1/CD28/RSAD2/CD1B/B2M/RAET1G/IL6/CRTAM/HPX/EXOSC3/P2RX7/CLCF1/CD1D/TNF	67
BP	GO:0030282	bone mineralization	58/6351	127/18888	0.456693	1.35821	2.88285	0.0031166	0.030559	0.0232433	CLEC3B/SNX10/IBSP/FBN2/NOTUM/COL1A2/MMP13/PTHLH/ASPN/GREM1/ACTN3/MINPP1/ISG15/RFLNB/ECM1/NBR1/CCDC154/GJA1/COL6A1/ACVR1/ROR2/ACVR2A/LOX/CYP27B1/STATH/HIF1A/ATP2B1/SMPD3/BGLAP/RFLNA/TWIST1/TMEM119/COMP/GPC3/ENPP1/ALOX15/SGMS2/WNT11/ANKH/ADGRV1/LTF/NELL1/SLC24A3/FGFR3/SMAD3/PTGS2/BCOR/MGP/BMP2/SBNO2/CCN1/S1PR1/FAM20C/ADRB2/MATN1/KL/P2RX7/ACVR2B	58
BP	GO:0042471	ear morphogenesis	58/6351	127/18888	0.456693	1.35821	2.88285	0.0031166	0.030559	0.0232433	CTHRC1/DLX6/COL11A1/GBX2/MAPK3/PDZD7/FZD2/PTK7/FRZB/MSX1/TBX2/DLX5/CHRNA10/CHRNA9/TCAP/GRHL3/NKX3-2/TRIOBP/HMX2/GATA3/ATP8A2/FZD6/MYO7A/COL2A1/EPHB2/TBX18/ZIC1/GSC/HOXA2/LHFPL5/HPN/CEP290/MYO6/GATA2/SLC44A4/TMIE/TWIST1/FGF8/ALDH1A3/MYO15A/EYA1/HMX3/MYO3B/TSHZ1/PAX2/ZIC3/FGF10/NTN1/KCNQ4/TPRN/WDR19/PLS1/FOXI1/STRC/KCNQ1/WHRN/EDNRA/WNT3A	58
BP	GO:0097529	myeloid leukocyte migration	101/6351	239/18888	0.422594	1.2568	2.84366	0.0031293	0.0306362	0.023302	CCL11/PLA2G7/TREM2/CXCL5/TREM1/CXCR2/MAPK3/CD200R1/ANXA1/TNFRSF11A/ITGA1/PGF/EMILIN1/XCL1/IL17RC/P2RX4/GREM1/ADGRE2/CCL23/MYD88/PDGFB/TNFSF11/ADAM8/CXCL17/DUSP1/DPEP1/MMP14/RAC3/CCL2/CXCL13/SERPINE1/LGALS3/EDN3/CD300H/ROR2/CXCL9/CCL7/CXCL8/IRAK4/PIK3CD/PPBP/MCU/S100A14/FCER1G/CXCL12/PLCB1/CCL5/RAC2/CCL15/VEGFA/TNFAIP6/FLT1/CSF3R/TRIM55/NUP85/CXCL10/PTK2/CCL20/VAV3/DPP4/CCL25/IL1B/EMP2/CD177/GP2/S…	101
BP	GO:0018212	peptidyl-tyrosine modification	113/6351	271/18888	0.416974	1.24009	2.8334	0.00316534	0.0309413	0.023534	IL11/TREM2/SOCS1/NOX4/MAPK3/PRKCD/SPINK1/TGFB1/IL24/CSF2/CD80/PTK6/EPO/GREM1/PDGFB/ABL2/TTBK1/UNC119/JAK3/ITGA5/FGFR4/APP/PDGFA/EPHA1/IL12A/AATK/DLG3/NTRK1/ACVR1/SOCS3/TNFRSF18/ADIPOQ/PDGFRB/HSF1/LRP8/CBLB/PAK2/EPHB2/TNFSF18/PRNP/IL6ST/LILRA5/ZFYVE28/IFNL1/RIPK2/LILRB4/CCL5/CAV1/VEGFA/CLEC6A/TNK2/FLT1/IL18/TPST1/LIF/TSG101/SEMA4D/FCGR1A/PLCG2/PTK2/GFRA1/IL22RA2/ISL1/CSPG4/IFNG/PARP14/ERBB4/OSM/IT…	113
BP	GO:0002052	positive regulation of neuroblast proliferation	21/6351	37/18888	0.567568	1.68796	2.98127	0.00319918	0.0311282	0.0236762	NR2E1/PAX6/ACAN/HAPLN1/HAPLN2/HIF1A/BCAN/VEGFA/VCAN/ID4/SOX10/HAPLN3/KDM1A/WDR62/CX3CR1/ASPM/OTP/SMARCD3/NCAN/DMRTA2/ITGB1	21
BP	GO:0006270	DNA replication initiation	21/6351	37/18888	0.567568	1.68796	2.98127	0.00319918	0.0311282	0.0236762	CDC45/ORC6/CDC6/PRIM2/MCM2/MCM5/MCM7/CDK2/CCNE1/CDT1/GMNN/ORC1/MCM10/MCM6/MCIDAS/TOPBP1/POLA2/MCM4/MCM3/ORC5/PRIM1	21
BP	GO:0031076	embryonic camera-type eye development	21/6351	37/18888	0.567568	1.68796	2.98127	0.00319918	0.0311282	0.0236762	PHACTR4/SOX11/TBX2/PAX6/RARG/FOXF2/HIPK1/SIX3/CITED2/IHH/ALDH1A2/TWIST1/ALDH1A3/NES/IFT172/PAX2/PPP1R13L/FGF10/WDR19/HIPK2/STRA6	21
BP	GO:0007051	spindle organization	85/6351	197/18888	0.431472	1.28321	2.84398	0.00322404	0.0313221	0.0238237	VPS4B/MYBL2/RAB11A/AUNIP/BIRC5/SPAG5/FSD1/HAUS8/KNSTRN/NEK2/KIF4A/ESPL1/CCSAP/TUBG2/RHOA/CHMP2B/TPX2/AURKB/TACC2/NUF2/AURKA/FLNA/CCNB2/CCDC69/PLK1/KIF23/TUBB/UHRF1/CDCA8/PRC1/CLASP2/GOLGA2/NUP62/STMN1/HAUS7/NDC80/CDC20/SAC3D1/KIFC2/CHEK2/DCAF13/SPC25/CEP72/EML3/TACC3/WRAP73/DLGAP5/KIFC1/PCNT/STIL/FBXO5/NTMT1/KASH5/CEP97/EZR/WDR62/ABRAXAS1/MAP4/NEK6/TRIM36/TTK/CENPE/PLK2/CEP126/ASPM/MYH9/CENPH/MZT…	85
BP	GO:1902106	negative regulation of leukocyte differentiation	52/6351	112/18888	0.464286	1.38079	2.87676	0.00325425	0.0313687	0.0238591	SOCS1/CEACAM1/ZBTB7B/INHBA/ANXA1/ERFE/TNFSF4/FSTL3/PGLYRP2/JAK3/RUNX3/CTLA4/TLR3/LAG3/CLDN18/LOXL3/FOXP3/ADIPOQ/PGLYRP1/HLA-G/CDK6/IFNL1/LILRB1/LILRB4/TNFAIP6/RC3H1/IHH/INHA/GATA2/LILRB3/NME2/HLX/HMGB3/PTPN2/FBXW7/ERBB2/LRRC17/LTF/PIK3R1/DTX1/GPR137B/TNFRSF11B/TMEM178A/IAPP/FBN1/TRIB1/NRARP/HOXA7/SMAD7/ASCL2/IFNB1/PGLYRP3	52
BP	GO:0021895	cerebral cortex neuron differentiation	16/6351	26/18888	0.615385	1.83017	3.01483	0.00325936	0.0313687	0.0238591	DLX2/EMX1/HPRT1/DLX1/NR2E1/RAC3/TOX/EOMES/ARX/ID4/NKX2-1/CHD5/ASCL1/HES1/DRD1/LHX6	16
BP	GO:0022010	central nervous system myelination	16/6351	26/18888	0.615385	1.83017	3.01483	0.00325936	0.0313687	0.0238591	ASPA/MAL/B4GALT5/MIOS/PLP1/CNTN1/ID4/SOX10/MYRF/KCNJ10/CLU/TLR2/HES5/FA2H/CNTNAP1/NKX6-2	16
BP	GO:0032291	axon ensheathment in central nervous system	16/6351	26/18888	0.615385	1.83017	3.01483	0.00325936	0.0313687	0.0238591	ASPA/MAL/B4GALT5/MIOS/PLP1/CNTN1/ID4/SOX10/MYRF/KCNJ10/CLU/TLR2/HES5/FA2H/CNTNAP1/NKX6-2	16
BP	GO:0043931	ossification involved in bone maturation	16/6351	26/18888	0.615385	1.83017	3.01483	0.00325936	0.0313687	0.0238591	SNX10/ADAMTS12/ADAMTS7/EXT1/GREM1/ACTN3/ZBTB16/RHOA/RFLNB/CCDC154/PLXNB1/RYR1/SEMA4D/RFLNA/LTF/BMP2	16
BP	GO:0098581	detection of external biotic stimulus	16/6351	26/18888	0.615385	1.83017	3.01483	0.00325936	0.0313687	0.0238591	TREM2/SCARB1/PGLYRP2/PGLYRP1/TLR6/HLA-A/HLA-B/CLEC7A/CLEC6A/LY96/TLR2/NR4A1/NLRC4/SSC5D/PGLYRP3/CD1D	16
BP	GO:0071692	protein localization to extracellular region	153/6351	379/18888	0.403694	1.20059	2.8077	0.00326345	0.0313687	0.0238591	BMP8A/MYOM1/FBN2/F2RL2/RAB3B/TREM2/STX1A/MYO18A/BLOC1S3/TMEM132A/P3H1/APOE/TTN/TGFB1/RCN3/KCNJ8/CCDC186/FAM3D/KCNB1/LTBP1/EXPH5/NKX6-1/ARF6/SYTL4/PTPRN/VIP/ACVR1C/GAL/UNC13B/CHRM3/IL1RN/PDIA4/ADAM8/STXBP5/PCSK1/RIMS2/ADTRP/MYRIP/GOLPH3L/RHBDD3/PRKN/ANO1/OLFM2/F2R/MIDN/IL12A/ARFIP1/CLOCK/FAM3B/HADH/KLF7/LLGL2/RAF1/NLGN2/GCK/SLC16A1/TGFB3/BRSK2/HNF1A/MYH10/VGF/LTBP2/DRD4/STXBP3/PTPN23/FGA/HIF1A/TVP…	153
BP	GO:0032231	regulation of actin filament bundle assembly	50/6351	107/18888	0.46729	1.38973	2.8774	0.00327939	0.0314742	0.0239394	ARHGEF10L/TJP1/PHLDB2/LIMK1/CGNL1/RHOA/SHANK1/PRKN/FLNA/ASAP3/CCDC88A/EPHA1/MYOC/TACSTD2/WASF2/ARHGAP6/LIMCH1/PFN2/SYNPO2L/TGFB3/VIL1/CLASP2/PAK2/STMN1/MET/PPFIA1/PXN/PFN1/TGFBR1/RHOC/WNT11/SHANK3/PIK3R1/SYNPO2/TACR1/APOA1/ALMS1/SMAD3/ARHGAP28/BAG4/S1PR1/PAK1/RHPN1/TESK1/DLC1/ARHGEF5/WAS/ARHGEF10/SYNPO/RGCC	50
BP	GO:0045638	negative regulation of myeloid cell differentiation	46/6351	97/18888	0.474227	1.41036	2.88391	0.00328677	0.0314974	0.023957	CEACAM1/INHBA/ERFE/ZBTB16/FSTL3/CTR9/MEIS1/HOXB8/ZFP36/TLR3/CLDN18/H4C9/ADIPOQ/H4C5/CDK6/LILRB1/LILRB4/TNFAIP6/HOXA9/H4C3/INHA/GATA2/LILRB3/NME2/H4C2/HMGB3/PTPN2/H4C8/FBXW7/LRRC17/LTF/PIK3R1/H4C12/H4C14/MEIS2/H4C11/GPR137B/TNFRSF11B/H4C4/TMEM178A/IAPP/FBN1/TRIB1/HOXA7/ITPKB/NFKBIA	46
BP	GO:0099024	plasma membrane invagination	30/6351	58/18888	0.517241	1.53829	2.92219	0.00333244	0.0318439	0.0242206	TREM2/CLCN3/RHOA/AURKB/SNX9/RAC3/SNX18/ADGRB1/SNX33/XKR9/GSN/FCGR1A/RAB31/PLCG2/GULP1/MSR1/GATA2/ARHGAP12/CD300A/ITGB2/ALOX15/ITGAM/HAVCR1/MYH9/ARHGAP25/XKR5/MEGF10/SPIRE1/ELMO1/ABCA7	30
BP	GO:2000573	positive regulation of DNA biosynthetic process	35/6351	70/18888	0.5	1.48701	2.9054	0.00333297	0.0318439	0.0242206	RFC4/DSCC1/NOX4/MAPK3/CHTF18/NEK2/GREM1/PARN/PDGFB/AURKB/ACD/FGFR4/NVL/PDGFRB/POLG2/GFER/RFC2/TNKS2/POT1/KLF4/RFC5/HSP90AB1/CCT5/DKC1/RFC3/CCT4/PCNA/HSP90AA1/CCT6A/WRAP53/CCNA2/GCH1/NFATC1/RGCC/TNF	35
BP	GO:0046777	protein autophosphorylation	83/6351	192/18888	0.432292	1.28564	2.83144	0.0033585	0.0320396	0.0243694	SLK/CHP1/ULK3/STK39/MAPK3/MAPKAPK3/TYRO3/MKNK2/MEX3B/NEK10/NEK2/PTK6/GREM1/PIM1/PDGFB/AURKB/GRK7/AURKA/LRRK2/FGFR4/PDGFA/EIF2AK2/GPNMB/EPHA1/AATK/NTRK1/MARK2/MAP3K9/PINK1/MAP3K21/EPHB4/ADIPOQ/PDGFRB/PIM2/OXSR1/STK24/PAK2/DDX3X/PDPK1/CHEK2/RIPK3/CAV1/MELK/VEGFA/FLT1/CALM1/STK10/CAMK2A/PTK2/ERBB4/CAD/HTATIP2/EIF2AK4/KIT/VRK1/NEK6/MAP3K10/ALK/ENPP1/MAP3K12/IGF1R/CDKL5/HCK/CAMK2B/MAP3K13/BMX/MINK1/CA…	83
BP	GO:0021879	forebrain neuron differentiation	24/6351	44/18888	0.545455	1.62219	2.94083	0.00341054	0.0323415	0.0245991	LHX5/DLX2/GBX2/INHBA/PLXNA1/DLX1/PAX6/PLXNA3/SOX1/NDNF/GATA2/FGF8/ATP7A/SHANK3/ZMIZ1/NKX2-1/OTP/HES5/SEMA3E/ASCL1/NRP2/B2M/HES1/LHX6	24
BP	GO:0045761	regulation of adenylate cyclase activity	24/6351	44/18888	0.545455	1.62219	2.94083	0.00341054	0.0323415	0.0245991	RXFP1/AKAP5/CAP2/LGR5/GABBR2/RAF1/ORAI1/TMIGD3/LHCGR/GNAI3/ADRB3/DRD5/CACNA1C/AVPR2/ADGRV1/TSHR/STIM1/GRM2/PALM/ADRB2/CACNA1D/EDNRA/DRD1/GALR1	24
BP	GO:0071526	semaphorin-plexin signaling pathway	24/6351	44/18888	0.545455	1.62219	2.94083	0.00341054	0.0323415	0.0245991	SEMA4F/SEMA5B/RHOA/PLXNA3/SEMA3F/FLNA/PLXND1/PLXNB3/MET/PLXNB1/SEMA7A/SEMA4D/SEMA6D/ERBB2/SEMA3C/ECE1/SEMA6B/SEMA3E/SEMA3D/GDNF/SEMA4C/NRP2/EDNRA/SEMA3G	24
BP	GO:0071604	transforming growth factor beta production	24/6351	44/18888	0.545455	1.62219	2.94083	0.00341054	0.0323415	0.0245991	COL3A1/XCL1/LTBP1/FN1/CD24/ADAM8/LAPTM4B/LUM/ITGAV/FOXP3/HIF1A/LILRB1/HSP90AB1/FERMT1/FURIN/LRRC32/CD200/WNT11/CD2AP/SMAD3/PTGS2/TYROBP/PSG9/SERPINB7	24
BP	GO:0090257	regulation of muscle system process	103/6351	245/18888	0.420408	1.2503	2.8067	0.00347386	0.0328928	0.0250183	ATP2A1/CASQ1/MYL3/PPP1R12B/RGS4/EHD3/NPNT/TNNC2/P2RX4/NKX2-5/ZDHHC21/ACTN3/ACACB/ADCY10/MLIP/CTNNA3/RHOA/ATP1A2/CHRM3/TNNC1/ADA/ANK2/SPHK1/PLN/F2R/PARP1/GATA4/GUCY1A1/ATP2A2/MYBPC3/SLN/PI16/UCN/STRIT1/SPX/TRPC3/HRC/TBXA2R/GSTO1/TNNI3/KCNA1/ADRA1B/CACNA1S/AKAP6/MYH7/ATP2B1/IL6ST/DMD/TMEM38A/CAV1/PPARG/CALM1/GPER1/P2RX1/CACNA1C/DSG2/PARP2/CAMK2G/KIT/NMU/TNNT3/PROK2/SCN4A/AKAP9/MYMK/ADRA2B/NR4A1/SGC…	103
BP	GO:0018108	peptidyl-tyrosine phosphorylation	112/6351	269/18888	0.416357	1.23825	2.80119	0.00348225	0.0329231	0.0250414	IL11/TREM2/SOCS1/NOX4/MAPK3/PRKCD/SPINK1/TGFB1/IL24/CSF2/CD80/PTK6/EPO/GREM1/PDGFB/ABL2/TTBK1/UNC119/JAK3/ITGA5/FGFR4/APP/PDGFA/EPHA1/IL12A/AATK/DLG3/NTRK1/ACVR1/SOCS3/TNFRSF18/ADIPOQ/PDGFRB/HSF1/LRP8/CBLB/PAK2/EPHB2/TNFSF18/PRNP/IL6ST/LILRA5/ZFYVE28/IFNL1/RIPK2/LILRB4/CCL5/CAV1/VEGFA/CLEC6A/TNK2/FLT1/IL18/LIF/TSG101/SEMA4D/FCGR1A/PLCG2/PTK2/GFRA1/IL22RA2/ISL1/CSPG4/IFNG/PARP14/ERBB4/OSM/ITGB3/VT…	112
BP	GO:0070233	negative regulation of T cell apoptotic process	15/6351	24/18888	0.625	1.85876	2.99618	0.00353437	0.0333166	0.0253407	SLC46A2/ADA/PIP/JAK3/RAG1/HIF1A/FADD/CCL5/PTCRA/IL7R/CD27/ARG2/EFNA1/BCL3/DOCK8	15
BP	GO:0099500	vesicle fusion to plasma membrane	15/6351	24/18888	0.625	1.85876	2.99618	0.00353437	0.0333166	0.0253407	STX1A/TRARG1/SYT1/SNAP47/ERC2/DOC2A/STX19/SNAP25/DOC2B/PRRT2/STXBP1/STX2/SYT9/CPLX1/GRIK5	15
BP	GO:0050671	positive regulation of lymphocyte proliferation	64/6351	143/18888	0.447552	1.33103	2.82812	0.00357074	0.033397	0.0254019	CD276/TNFRSF4/ANXA1/TNFSF4/TICAM1/XCL1/CD80/EPO/MYD88/CD24/ADA/FCGR3A/CD70/CD320/TFRC/IL12A/EFNB1/DHPS/SLC39A10/FOXP3/ZP4/EPHB2/FADD/ZP3/ATAD5/IL6ST/HLA-A/RIPK2/HAVCR2/CCL5/IL18/VAV3/TYK2/IL1B/LILRB2/CD38/IL1A/CD86/ZAP70/MPL/FCRL3/AGER/HHLA2/TACR1/IL2RA/CCDC88B/EBI3/FGF10/IL12RB1/PDCD1LG2/PRLR/IGFBP2/CD28/TNFSF13B/JAK2/IL6/HES1/SPTA1/CLCF1/WNT3A/HLA-DMB/VCAM1/MIF/CD1D	64
BP	GO:0021536	diencephalon development	39/6351	80/18888	0.4875	1.44983	2.86967	0.00357647	0.033397	0.0254019	HAP1/GBX2/SRD5A2/PLXNA1/PAX6/PLXNA3/GLI1/PRDM13/PCSK1/LHX3/PITX1/CNTNAP2/NCOA1/POU4F1/SIX3/NDNF/ARX/ALDH1A2/BAX/POU3F2/ISL1/GATA2/FGF8/NR4A2/SALL1/TBX19/SLC6A3/NKX2-1/OTP/SEMA3E/BMP2/OLIG2/FGF10/GLI2/INHBB/NRP2/FOXB1/HES1/POU1F1	39
BP	GO:0070293	renal absorption	20/6351	35/18888	0.571429	1.69944	2.94781	0.00358136	0.033397	0.0254019	STK39/CLDN4/SLC15A2/KIRREL1/AQP3/ADIPOQ/OXSR1/HNF1A/GSN/WNK4/SLC5A1/AKR1C3/CTNS/CLCNKB/AQP1/HAS2/SLC5A2/SLC12A3/KCNQ1/EDNRA	20
BP	GO:0001886	endothelial cell morphogenesis	8/6351	10/18888	0.8	2.37922	3.10499	0.00361454	0.033397	0.0254019	PLOD3/HOXA13/COL27A1/CLIC4/TNMD/COL18A1/MET/STC1	8
BP	GO:0015820	leucine transport	8/6351	10/18888	0.8	2.37922	3.10499	0.00361454	0.033397	0.0254019	SLC3A2/LLGL2/SLC7A8/SLC43A2/SLC7A7/SLC7A6/SLC7A5/SLC6A15	8
BP	GO:0021892	cerebral cortex GABAergic interneuron differentiation	8/6351	10/18888	0.8	2.37922	3.10499	0.00361454	0.033397	0.0254019	DLX2/DLX1/RAC3/ARX/NKX2-1/ASCL1/DRD1/LHX6	8
BP	GO:0031340	positive regulation of vesicle fusion	8/6351	10/18888	0.8	2.37922	3.10499	0.00361454	0.033397	0.0254019	ANXA1/SYT1/ERC2/DOC2A/DOC2B/PRRT2/ANXA2/SYT9	8
BP	GO:0033605	positive regulation of catecholamine secretion	8/6351	10/18888	0.8	2.37922	3.10499	0.00361454	0.033397	0.0254019	STX1A/KCNB1/SYT1/PINK1/CXCL12/OPRK1/OXTR/GDNF	8
BP	GO:0036109	alpha-linolenic acid metabolic process	8/6351	10/18888	0.8	2.37922	3.10499	0.00361454	0.033397	0.0254019	FADS1/FADS2/SCP2/ACAA1/ELOVL3/ABCD1/ELOVL1/ELOVL2	8
BP	GO:0048251	elastic fiber assembly	8/6351	10/18888	0.8	2.37922	3.10499	0.00361454	0.033397	0.0254019	TNXB/COL3A1/EMILIN1/THSD4/LOX/MFAP4/ATP7A/EFEMP2	8
BP	GO:0051933	amino acid neurotransmitter reuptake	8/6351	10/18888	0.8	2.37922	3.10499	0.00361454	0.033397	0.0254019	SLC6A1/ATP1A2/SLC6A12/PER2/KCNJ10/SLC6A13/CLN8/ITGB1	8
BP	GO:1903596	regulation of gap junction assembly	8/6351	10/18888	0.8	2.37922	3.10499	0.00361454	0.033397	0.0254019	HOPX/CNTNAP2/CAV1/IL1B/ACE/IRX3/APLNR/TBX5	8
BP	GO:1904478	regulation of intestinal absorption	8/6351	10/18888	0.8	2.37922	3.10499	0.00361454	0.033397	0.0254019	HAMP/ENPP7/EPB41/CYP8B1/ABCG8/APOA2/ABCG5/PRAP1	8
BP	GO:0002237	response to molecule of bacterial origin	149/6351	369/18888	0.403794	1.20089	2.77378	0.00361661	0.033397	0.0254019	PDCD4/MMP9/SASH1/HPGD/MMP3/MPO/SLC11A1/ELANE/NLRP7/TREM2/CXCL5/ALAD/MAPK3/MAPKAPK3/PTGIR/TNFRSF11A/IL24/KCNJ8/MGST2/TNFSF4/CSF2/TICAM1/CD80/CDK4/SCARB1/EPO/RHOA/MYD88/CD24/CTR9/DIO2/CEBPE/FOS/PCSK1/ZFP36/F2R/CCL2/CXCL13/IL36A/IL12A/CAPN2/SERPINE1/MMP8/COL6A1/ACP5/HADHB/CXCL9/FOXP3/CYP27B1/CASP9/FBXO3/TBXA2R/CYRIB/HSF1/C2/CXCL8/IL36G/EPHB2/GIT1/IRAK4/KMO/TLR6/GFER/IL1F10/PPBP/S100A14/RIPK2/LILRB1/…	149
BP	GO:0001708	cell fate specification	51/6351	110/18888	0.463636	1.37886	2.83635	0.00367013	0.033795	0.0257046	HOXD10/ISL2/HOXA13/HOXA11/FOXI3/HOXC10/TLX3/MNX1/TBX2/NFIA/PAX6/LHX3/NKX2-2/SOX1/APC2/EYA2/TBX18/POU4F1/TBX15/EOMES/GSC/MTA1/ESRP1/AR/TBX4/IHH/POU3F2/ISL1/FZD7/APC/EYA1/TEAD4/TBX20/TBX19/PAX2/SOX18/MYL2/NANOG/OLIG2/GLI2/ASCL1/CHD4/DBX1/LMO4/TBX5/FOXA1/DMRTA2/HNF1B/ITGB1/WNT3A/TBX10	51
BP	GO:0070555	response to interleukin-1	62/6351	138/18888	0.449275	1.33615	2.82087	0.00367036	0.033795	0.0257046	MYLK3/CCL11/NLRP7/ADAMTS12/MAPK3/ADAMTS7/TNFRSF11A/XCL1/EPO/CCL23/MYD88/YTHDC2/EGR1/IL1RN/TLE5/PCSK1/APP/MTHFR/CCL2/KLF2/CCL7/CXCL8/IRAK4/KMO/RORA/HIF1A/RIPK2/PLCB1/CCL5/CCL15/CHI3L1/RC3H1/ZBP1/FGB/CCL20/ACOD1/MAPK11/CCL25/IL1B/CD38/MMP2/CCL14/TOLLIP/HYAL1/AKAP12/SMPD1/HAS2/SIRPA/SELE/CCL3L3/MAPK13/NKX3-1/TRIM63/INHBB/FGG/XCL2/NFKBIA/IL6/CCL22/IL1R2/HES1/PRKCA	62
BP	GO:0071229	cellular response to acid chemical	45/6351	95/18888	0.473684	1.40875	2.84265	0.00371762	0.0341805	0.0259978	COL4A1/GRIN2D/CPEB3/CPEB4/SOCS1/COL1A1/COL3A1/PNPLA3/CUL3/COL1A2/COL5A2/COL4A6/COL16A1/AQP2/CAPN2/COL6A1/RRAGD/HPCA/HSF1/LAMTOR3/KLF2/SESN1/VEGFA/SESN3/BAIAP2/DNMT1/SPAAR/SLC7A5/MMP2/HMGCS2/LAMTOR4/SESN2/ATP7A/NSMF/SH3BP4/CEBPB/NTRK2/AMIGO1/PIK3CA/SIPA1/NEURL1/FYN/EGFR/GLRA2/TNF	45
BP	GO:0021782	glial cell development	60/6351	133/18888	0.451128	1.34166	2.8143	0.00376621	0.0345772	0.0262995	ASPA/MAL/TREM2/SOX11/MAPT/MAPK3/ERBB3/SLC25A46/TTBK1/B4GALT5/ANO1/APP/MIOS/MYOC/PLP1/CERS5/COL6A1/ROR2/RAF1/NKX2-2/ITGB4/SH3TC2/CDK6/CNTN1/ID4/NSUN5/POU3F2/IL1B/SOX10/ADGRG6/MYRF/KCNJ10/IFNG/PARD3/CLU/SIRT2/TLR2/CSPG5/S100A9/ERBB2/HDAC11/AGER/S100A8/SOX4/HES5/NTRK2/ASCL1/MXRA8/FA2H/DICER1/GFAP/CNTNAP1/LAMC3/IL6/NDRG1/EGFR/ARHGEF10/NKX6-2/DRD1/TNF	60
BP	GO:0015872	dopamine transport	29/6351	56/18888	0.517857	1.54012	2.88098	0.00378313	0.0345968	0.0263144	RAB3B/CHRNA6/SYT1/GABBR1/PRKN/SYT5/SLC29A4/PINK1/CHRM5/DRD4/SLC6A2/SLC22A1/CXCL12/SYT8/SYT12/SYT3/HTR1B/OPRK1/SYT7/GRM2/SLC6A3/SYT4/GDNF/GNAT1/SYT15/SYT9/SYT11/SLC22A2/DRD1	29
BP	GO:1902895	positive regulation of miRNA transcription	29/6351	56/18888	0.517857	1.54012	2.88098	0.00378313	0.0345968	0.0263144	APLN/TGFB1/PDGFB/EGR1/PAX6/KLF5/FOS/WT1/TEAD1/TERT/GATA3/ATOH8/GNL3/HIF1A/SMAD6/AR/PPARG/KLF4/NOTCH2/GATA2/ETS1/SMAD3/BMP2/PRL/NGFR/FOXA1/EGFR/JUN/TNF	29
BP	GO:0034394	protein localization to cell surface	34/6351	68/18888	0.5	1.48701	2.86344	0.00378471	0.0345968	0.0263144	GPD1L/RAB11A/USP4/ARF6/ANK2/FLNA/ACTN2/GPIHBP1/SNX33/KCNAB2/AP3B1/NLGN2/ASTN2/EPHB2/HSP90AB1/EMP2/CD177/ERBB4/FGF7/PTPRK/WNT11/EGF/TMEM35A/RIC3/TYROBP/FGF10/PTPRU/ABCA12/BDNF/CD247/RANGRF/CAV3/ABCA7/TNF	34
BP	GO:0002221	pattern recognition receptor signaling pathway	108/6351	259/18888	0.416988	1.24013	2.76956	0.00383762	0.03503	0.0266439	TSPAN6/SLC46A2/TREM2/APPL1/MAPKAPK3/KCNJ8/TYRO3/TAX1BP1/TICAM1/AIM2/MYD88/TRIM15/AURKB/ITCH/MFHAS1/COLEC11/NAGK/CD300LF/EIF2AK2/ZNRF1/TLR3/PARP1/NLRX1/SLC15A2/RIOK3/AP3B1/SLC15A3/UFD1/TIFA/FCN3/RNF170/IRAK4/TLR6/OTULIN/HSPD1/MEFV/DDX3X/PDPK1/TRIM31/S100A14/CLEC4E/RIPK2/TNFAIP3/TRIM25/HAVCR2/CAV1/TREML4/GPR108/BRCC3/GBP5/NINJ1/BANF1/IFI35/ZDHHC5/RNF125/HCFC2/CGAS/PLCG2/ACOD1/ARRB2/OASL/PJA2/GFI1/L…	108
BP	GO:0035272	exocrine system development	26/6351	49/18888	0.530612	1.57805	2.88364	0.00389206	0.035425	0.0269444	LAMA1/TGFB1/PLXNA1/CLCN2/SNAI2/PAX6/PDGFA/ESRP2/PLXND1/NTN4/TGFB3/PDX1/EDAR/SOX10/FGF8/TWSG1/IGSF3/FGF7/ASCL3/SEMA3C/WLS/FGF10/NKX3-1/EGFR/TFCP2L1/TNF	26
BP	GO:0051489	regulation of filopodium assembly	26/6351	49/18888	0.530612	1.57805	2.88364	0.00389206	0.035425	0.0269444	RAB5A/PRKCD/TRPM2/ARF6/FSCN1/PLPPR5/MYO10/AGRN/STAU2/TGFB3/TENM2/EPHB2/RALA/GPM6A/DOCK11/TENM1/TGFBR1/CLN3/WASL/GAP43/MYO3B/PIK3R1/PALM/NEURL1/RAB17/RAB3IP	26
BP	GO:0198738	cell-cell signaling by wnt	185/6351	468/18888	0.395299	1.17563	2.73827	0.00390035	0.0354496	0.0269631	CCN4/CTHRC1/SOST/LBX2/RAB5A/SCEL/VPS4B/COL1A1/KREMEN2/NOTUM/TMEM132A/NDRG2/APOE/FZD2/CUL3/NKD2/PTK7/GSKIP/TGFB1/LRRFIP2/WNT2/FRZB/DRAXIN/CELSR3/VAX2/NKX2-5/EXT1/GREM1/CRBN/FOXL1/STRN/DLX5/RHOA/FBXW11/SNAI2/STK3/CD24/CTR9/EGR1/APCDD1L/TNN/TLE5/TLE2/GLI1/MAD2L2/CDK14/DEPDC1B/RARG/LGR5/GRHL3/RUVBL1/PRKN/DDIT3/MARK1/LRRK2/RAC3/APP/TGFB1I1/NID1/CALCOCO1/TPBG/MYOC/SULF1/DVL3/COL6A1/MARK2/SHISA2/KLF15/K…	185
BP	GO:0032496	response to lipopolysaccharide	141/6351	348/18888	0.405172	1.20499	2.7471	0.00393628	0.0356664	0.0271279	PDCD4/MMP9/SASH1/HPGD/MMP3/MPO/SLC11A1/ELANE/NLRP7/TREM2/CXCL5/ALAD/MAPK3/MAPKAPK3/PTGIR/TNFRSF11A/IL24/KCNJ8/MGST2/TNFSF4/CSF2/TICAM1/CD80/CDK4/SCARB1/EPO/RHOA/MYD88/CTR9/DIO2/CEBPE/FOS/PCSK1/ZFP36/F2R/CCL2/CXCL13/IL36A/IL12A/CAPN2/SERPINE1/MMP8/COL6A1/ACP5/HADHB/CXCL9/FOXP3/CYP27B1/CASP9/FBXO3/TBXA2R/HSF1/C2/CXCL8/IL36G/EPHB2/GIT1/IRAK4/KMO/GFER/IL1F10/PPBP/S100A14/RIPK2/LILRB1/TNFAIP3/PALM3/PA…	141
BP	GO:0003170	heart valve development	36/6351	73/18888	0.493151	1.46664	2.84313	0.00394107	0.0356664	0.0271279	CDH11/SHOX2/TGFB1/PRDM1/EMILIN1/NKX2-5/RHOA/SNAI2/HEYL/HECTD1/GATA4/ACVR1/GATA3/DLL4/HEY1/SMAD6/PDE2A/SNAI1/NOTCH2/JAG1/TWIST1/APC/OLFM1/MATR3/TBX20/SOX4/EFNA1/SLIT3/ADAMTS5/BMP2/CCN1/APLNR/TNFRSF1B/TBX5/NFATC1/STRA6	36
BP	GO:0042130	negative regulation of T cell proliferation	36/6351	73/18888	0.493151	1.46664	2.84313	0.00394107	0.0356664	0.0271279	ZBTB7B/XCL1/CD80/ITCH/IL4I1/MAD1L1/CTLA4/GPNMB/VSIR/MARCHF7/FOXP3/CBLB/HLA-G/PRNP/LILRB1/LILRB4/HAVCR2/PLA2G2A/RC3H1/IHH/PLA2G2F/LILRB2/SCGB1A1/LRRC32/BTN2A2/TWSG1/CD86/ERBB2/ARG2/IL2RA/PLA2G2D/CEBPB/PDCD1LG2/CRTAM/LGALS9B/LGALS9C	36
BP	GO:0045907	positive regulation of vasoconstriction	19/6351	33/18888	0.575758	1.71231	2.91488	0.00400333	0.0359525	0.0273455	SMTNL1/RHOA/F2R/TBXA2R/CYSLTR1/ADRA1D/FGA/CAV1/FGB/CD38/AVPR2/TACR1/ACE/PTGS2/OXTR/FGG/DBH/EGFR/HRH2	19
BP	GO:0050858	negative regulation of antigen receptor-mediated signaling pathway	19/6351	33/18888	0.575758	1.71231	2.91488	0.00400333	0.0359525	0.0273455	THY1/CEACAM1/LGALS3/DUSP3/CBLB/ELF1/PRNP/LILRB4/EZR/PTPN2/CD300A/BTN2A2/FCRL3/LPXN/DUSP22/GPS2/SH2D1A/LAPTM5/PLCL2	19
BP	GO:0051497	negative regulation of stress fiber assembly	19/6351	33/18888	0.575758	1.71231	2.91488	0.00400333	0.0359525	0.0273455	TJP1/PHLDB2/CGNL1/MYOC/TACSTD2/WASF2/ARHGAP6/CLASP2/PAK2/STMN1/MET/PPFIA1/PFN1/PIK3R1/ARHGAP28/S1PR1/RHPN1/DLC1/WAS	19
BP	GO:2000515	alpha-beta T cell activation	19/6351	33/18888	0.575758	1.71231	2.91488	0.00400333	0.0359525	0.0273455	ZBTB7B/ANXA1/TNFSF4/XCL1/ITCH/JAK3/RUNX3/VSIR/LOXL3/FOXP3/CBLB/RC3H1/HLX/TWSG1/ARG2/SMAD7/ASCL2/LGALS9B/LGALS9C	19
BP	GO:0050673	epithelial cell proliferation	190/6351	482/18888	0.394191	1.17233	2.72781	0.00400749	0.0359525	0.0273455	DLX6/FST/CCL11/KRT4/LAMB1/SOX11/COL8A1/APOE/CRNN/CEACAM1/LOXL2/SPINK1/MMP12/APLN/TGFB1/SERPINB1/WNT2/PGF/NKX6-1/NKX2-5/RREB1/CDK4/FAP/SCARB1/PTPRN/EPHA2/TBX2/CASK/DLX5/VIP/PDGFB/ECM1/SNAI2/STK3/TNFSF11/PAX6/GLI1/LGR5/SPARC/ZFP36/PKHD1/MMP14/HTR2B/BID/RUNX3/CCL2/LAMC1/IL12A/TACSTD2/HMX2/TNMD/SULF1/CLEC12B/RASGRF1/ESRP2/HDAC6/FUT2/ACVR2A/RAF1/CLDN18/PLCG1/SLURP1/GATA3/DLL4/PLXNB3/UHRF1/ATP5F1A/ATOH…	190
BP	GO:0072593	reactive oxygen species metabolic process	100/6351	238/18888	0.420168	1.24959	2.7579	0.00401735	0.0359525	0.0273455	MMP3/MPO/MAPT/NOX4/DUOX1/ACOX1/PXDN/PRKCD/TGFB1/MB/NDUFS1/PDK4/FOXM1/IFI6/CLCN3/ADCY10/RHOA/CBS/CCN6/PDGFB/LPO/RAB27A/DUOXA1/PRKN/LRRK2/ADGRB1/COL6A1/SOD3/ACP5/HDAC6/PINK1/AATF/FANCC/GPX3/ABCD1/HBQ1/PDGFRB/SESN1/PARL/TLR6/BRCA1/HP/HIF1A/F2/PXDNL/PLIN5/RIPK3/CLEC7A/RAC2/BNIP3/TXN/PLCG2/SLC5A3/RFK/ACOD1/CD177/DRD5/AKR1C1/IL19/SLC1A1/FPR2/CRYAB/NCF2/SESN2/ATP7A/AKR1C3/SIRT2/ITGB2/INAVA/NNT/ITGAM/CTN…	100
BP	GO:0042303	molting cycle	54/6351	118/18888	0.457627	1.36099	2.79971	0.00401802	0.0359525	0.0273455	HOXC13/FST/TRPV3/KRT17/LHX2/SPINK5/INHBA/FOXI3/EXT1/ZDHHC21/GAL/TSPEAR/LGR5/KRT71/PDGFA/ALX4/MPZL3/COL6A1/CLOCK/TERT/KRT16/FZD6/TGM3/TP63/SNAI1/GORAB/EDAR/KRT84/DSG4/CDH3/DNASE1L2/TMEM79/FERMT1/MSX2/EPS8L3/ATP7A/KRT14/FGF7/CD109/PER1/SOX18/SOSTDC1/PPP1R13L/KRT83/PTGS2/FGF10/GLI2/NUMA1/FA2H/WNT10A/NGFR/EGFR/PLA2G10/TNF	54
BP	GO:0042633	hair cycle	54/6351	118/18888	0.457627	1.36099	2.79971	0.00401802	0.0359525	0.0273455	HOXC13/FST/TRPV3/KRT17/LHX2/SPINK5/INHBA/FOXI3/EXT1/ZDHHC21/GAL/TSPEAR/LGR5/KRT71/PDGFA/ALX4/MPZL3/COL6A1/CLOCK/TERT/KRT16/FZD6/TGM3/TP63/SNAI1/GORAB/EDAR/KRT84/DSG4/CDH3/DNASE1L2/TMEM79/FERMT1/MSX2/EPS8L3/ATP7A/KRT14/FGF7/CD109/PER1/SOX18/SOSTDC1/PPP1R13L/KRT83/PTGS2/FGF10/GLI2/NUMA1/FA2H/WNT10A/NGFR/EGFR/PLA2G10/TNF	54
BP	GO:0071772	response to BMP	78/6351	180/18888	0.433333	1.28874	2.77037	0.00404851	0.0360868	0.0274477	PDCD4/FST/SOST/HOXA13/ADAMTS12/SOX11/MAPK3/GREM2/ADAMTS7/GDF7/DLX1/HTRA3/MSX1/EXT1/GREM1/DLX5/NFIA/FSTL3/HEYL/EGR1/TOB1/SCUBE3/TMEM100/SPINT1/SULF1/GATA4/GDF6/ACVR1/HTRA1/ACVR2A/GATA3/SFRP4/FSTL5/COL2A1/HJV/SMAD6/PPARG/TNFAIP6/SKIL/CHRDL1/DSG4/SMPD3/NOTCH2/DAND5/TRIM33/ITGA3/MSX2/TMPRSS6/TFAP2B/TWSG1/CHRDL2/FSTL4/COMP/GPC3/FSTL1/TBX20/ETV2/LEF1/ELAPOR2/ZNF423/SOSTDC1/ENG/HES5/BMP2/CCN1/RGMA/NUMA1…	78
BP	GO:0071773	cellular response to BMP stimulus	78/6351	180/18888	0.433333	1.28874	2.77037	0.00404851	0.0360868	0.0274477	PDCD4/FST/SOST/HOXA13/ADAMTS12/SOX11/MAPK3/GREM2/ADAMTS7/GDF7/DLX1/HTRA3/MSX1/EXT1/GREM1/DLX5/NFIA/FSTL3/HEYL/EGR1/TOB1/SCUBE3/TMEM100/SPINT1/SULF1/GATA4/GDF6/ACVR1/HTRA1/ACVR2A/GATA3/SFRP4/FSTL5/COL2A1/HJV/SMAD6/PPARG/TNFAIP6/SKIL/CHRDL1/DSG4/SMPD3/NOTCH2/DAND5/TRIM33/ITGA3/MSX2/TMPRSS6/TFAP2B/TWSG1/CHRDL2/FSTL4/COMP/GPC3/FSTL1/TBX20/ETV2/LEF1/ELAPOR2/ZNF423/SOSTDC1/ENG/HES5/BMP2/CCN1/RGMA/NUMA1…	78
BP	GO:2000242	negative regulation of reproductive process	38/6351	78/18888	0.487179	1.44888	2.82742	0.00405682	0.0360868	0.0274477	NR5A1/PAEP/PKMYT1/TRIP13/ACVR1C/GPR149/ADA/TEX11/DUSP1/GJA1/SULF1/WT1/AMH/FBXO43/ZP4/DMRT1/SYCP2/RAD1/ZP3/SNAI1/LIF/FBXO5/IL1A/RGN/KIT/ZWINT/YBX3/TTK/KNL1/MYH9/OVOL1/TIMP1/NLRP5/NKX3-1/ZP1/SPINK13/RPS6KA2/NANOS2	38
BP	GO:0009306	protein secretion	149/6351	370/18888	0.402703	1.19765	2.73273	0.0040721	0.0360868	0.0274477	BMP8A/MYOM1/F2RL2/RAB3B/TREM2/STX1A/MYO18A/BLOC1S3/TMEM132A/P3H1/APOE/TTN/TGFB1/RCN3/KCNJ8/CCDC186/FAM3D/KCNB1/EXPH5/NKX6-1/ARF6/SYTL4/PTPRN/VIP/ACVR1C/GAL/UNC13B/CHRM3/IL1RN/PDIA4/ADAM8/STXBP5/PCSK1/RIMS2/ADTRP/MYRIP/GOLPH3L/RHBDD3/PRKN/ANO1/OLFM2/F2R/MIDN/IL12A/ARFIP1/CLOCK/FAM3B/HADH/KLF7/LLGL2/RAF1/NLGN2/GCK/SLC16A1/TGFB3/BRSK2/HNF1A/MYH10/VGF/LTBP2/DRD4/STXBP3/PTPN23/FGA/HIF1A/TVP23B/F2/ORAI…	149
BP	GO:0006665	sphingolipid metabolic process	73/6351	167/18888	0.437126	1.30002	2.77173	0.00408374	0.0360868	0.0274477	ASAH1/SPNS2/FADS3/PRKCD/B4GALNT1/ALDH3B1/NAAA/ST3GAL3/CERT1/PPT1/FUT3/PNPLA1/SPHK1/B4GALT5/ELOVL6/ELOVL3/ST6GALNAC5/TECR/SPTLC1/CERS5/SGPP1/FUT6/GLA/ENPP7/DEGS1/B4GALT3/B3GALT4/ABCA8/SMPD2/ST8SIA2/SMPD4/HEXA/ALOXE3/HACD3/ELOVL1/UGCG/NEU1/ELOVL2/LCT/SFTPB/SMPD3/ST8SIA1/BAX/P2RX1/ALDH3B2/B3GALT1/ST3GAL2/SPTLC2/PLPP3/KIT/PSAP/NEU4/ACER1/SUMF1/SGMS2/TLCD3B/DEGS2/GLTP/CLN8/SMPD1/CERS2/NEU2/CPTP/CCN1/F…	73
BP	GO:0009437	carnitine metabolic process	9/6351	12/18888	0.75	2.23051	3.03479	0.00411267	0.0360868	0.0274477	CPT2/ALDH9A1/ACADM/ACADL/CPT1B/CROT/CRAT/CPT1C/SLC22A4	9
BP	GO:0030656	regulation of vitamin metabolic process	9/6351	12/18888	0.75	2.23051	3.03479	0.00411267	0.0360868	0.0274477	SNAI2/CLYBL/CD320/CYP27B1/SNAI1/IFNG/GFI1/AKR1C3/TNF	9
BP	GO:0031630	regulation of synaptic vesicle fusion to presynaptic active zone membrane	9/6351	12/18888	0.75	2.23051	3.03479	0.00411267	0.0360868	0.0274477	SYT1/ERC2/DOC2A/DOC2B/PRRT2/STXBP1/SYT9/CPLX1/GRIK5	9
BP	GO:0042045	epithelial fluid transport	9/6351	12/18888	0.75	2.23051	3.03479	0.00411267	0.0360868	0.0274477	SLC26A6/CSF2/SCNN1B/CLDN18/AHCYL1/CFTR/SLC5A1/ITPR1/AQP1	9
BP	GO:0070671	response to interleukin-12	9/6351	12/18888	0.75	2.23051	3.03479	0.00411267	0.0360868	0.0274477	IL12A/RIPK2/PLCB1/TYK2/STAT4/IL12RB2/SIRPA/IL12RB1/JAK2	9
BP	GO:0070943	neutrophil-mediated killing of symbiont cell	9/6351	12/18888	0.75	2.23051	3.03479	0.00411267	0.0360868	0.0274477	ELANE/TREM1/SCNN1B/MYD88/F2/AZU1/CTSG/NLRP6/CXCL6	9
BP	GO:0072488	ammonium transmembrane transport	9/6351	12/18888	0.75	2.23051	3.03479	0.00411267	0.0360868	0.0274477	RHCG/RHBG/SLC12A5/SLC12A7/RHAG/AQP1/SLC12A4/RHCE/SLC12A6	9
BP	GO:1901632	regulation of synaptic vesicle membrane organization	9/6351	12/18888	0.75	2.23051	3.03479	0.00411267	0.0360868	0.0274477	SYT1/ERC2/DOC2A/DOC2B/PRRT2/STXBP1/SYT9/CPLX1/GRIK5	9
BP	GO:2000562	alpha-beta T cell proliferation	9/6351	12/18888	0.75	2.23051	3.03479	0.00411267	0.0360868	0.0274477	XCL1/ITCH/VSIR/FOXP3/CBLB/TWSG1/ARG2/LGALS9B/LGALS9C	9
BP	GO:0086003	cardiac muscle cell contraction	40/6351	83/18888	0.481928	1.43326	2.81552	0.00413656	0.0362463	0.027569	GPD1L/GJC1/ATP2A1/KCNJ8/SCN7A/KCNE4/ADCY10/CTNNA3/ATP1A2/SCN2A/ANK2/PLN/FLNA/SCN2B/GJA1/GATA4/ATP2A2/SCN9A/SCN8A/CAV1/GSN/NUP155/SNTA1/CACNA1C/DSG2/KCNJ3/SCN4A/AKAP9/RYR2/FGF12/PIK3CA/KCNH2/KCNQ1/CACNA1D/STC1/KCNJ2/PDE4D/RANGRF/CAV3/SCN5A	40
BP	GO:0060993	kidney morphogenesis	46/6351	98/18888	0.469388	1.39597	2.79715	0.00420256	0.0365593	0.0278071	KIF26B/HOXB7/CALB1/HOXA11/HOXD11/NPNT/GREM1/GCNT3/LRRK2/ADAMTS16/TACSTD2/WT1/IRX2/GATA3/LHX1/FMN1/VEGFA/LIF/WNK4/BASP1/ERBB4/STAT1/FGF8/GPC3/EYA1/WNT7B/WNT6/SALL1/WNT11/CTNS/FRAS1/PAX2/SOX4/HES5/BMP2/WNT2B/FGF10/IRX3/PBX1/GDNF/NPHP3/FOXD1/GREB1L/MAGED1/HNF1B/HES1	46
BP	GO:1902905	positive regulation of supramolecular fiber organization	76/6351	175/18888	0.434286	1.29157	2.75805	0.00421279	0.0365593	0.0278071	MYLK3/COLGALT1/CCL11/ARHGEF10L/TNXB/MAPT/SCIN/APOE/C15orf62/CLIP1/LIMK1/CFL2/ARF6/RHOA/SNX9/FLNA/APP/CCDC88A/ACTN2/EPHA1/OCLN/MYOC/WASF2/KIRREL1/LIMCH1/PFN2/SYNPO2L/LMOD2/TGFB3/VIL1/PDXP/GIT1/LMOD1/MET/WHAMM/FMN1/BAIAP2/GSN/PDE4DIP/CDC42EP3/PXN/MAGEL2/CARMIL2/SLAIN2/TENM1/BRK1/PFN1/TGFBR1/RHOC/CLU/NPHS1/AKAP9/ALOX15/WNT11/HCK/SYNPO2/TACR1/APOA1/GPX1/SMAD3/MAP1B/PSRC1/BAG4/NUMA1/BMP10/NAV3/PAK1/CD…	76
BP	GO:0070372	regulation of ERK1 and ERK2 cascade	126/6351	308/18888	0.409091	1.21664	2.72839	0.00421913	0.0365593	0.0278071	RANBP9/CCL11/TREM2/NDRG2/NOX4/APOE/MAPK3/HTR2C/CEACAM1/INHBA/TGFB1/C1QL4/NPNT/EMILIN1/FGF19/NECAB2/XCL1/FN1/NEK10/EPO/EPHA2/CCL23/PDGFB/DUSP26/CHRNA10/MFHAS1/CXCL17/PKHD1/HTR2B/FGFR4/APP/PDGFA/F2R/CSK/CCL2/GPNMB/TPBG/NTRK1/SPRY1/PSCA/FAM83D/NPY5R/DUSP3/ADIPOQ/PDGFRB/CCL7/EPHB2/APELA/NRG1/SPRED3/FGA/TNFAIP8L3/SPRY3/CAVIN3/PTPRR/IL26/RIPK2/HAVCR2/CCL5/CCL15/TIAM1/PLA2G2A/CHI3L1/SEMA7A/LIF/FGB/ARRB1…	126
BP	GO:0016264	gap junction assembly	12/6351	18/18888	0.666667	1.98268	2.96871	0.00423566	0.0365593	0.0278071	CTNNA1/GJC1/HOPX/GJA1/CNTNAP2/CAV1/IL1B/ACE/IRX3/APLNR/TBX5/GJB1	12
BP	GO:0032930	positive regulation of superoxide anion generation	12/6351	18/18888	0.666667	1.98268	2.96871	0.00423566	0.0365593	0.0278071	MAPT/PRKCD/TGFB1/CLEC7A/CD177/FPR2/ITGB2/ITGAM/TYROBP/HVCN1/CRP/EGFR	12
BP	GO:0036035	osteoclast development	12/6351	18/18888	0.666667	1.98268	2.96871	0.00423566	0.0365593	0.0278071	TNFSF11/SIGLEC15/CLDN18/LILRB1/NOTCH2/FBXW7/LTF/TYROBP/SLC9B2/FAM20C/FBN1/ANXA2	12
BP	GO:0043117	positive regulation of vascular permeability	12/6351	18/18888	0.666667	1.98268	2.96871	0.00423566	0.0365593	0.0278071	CXCR2/APOE/TJP1/TJP3/TGFB1/OCLN/UCN/PDE3A/VEGFA/PDE2A/TJP2/TACR1	12
BP	GO:0046851	negative regulation of bone remodeling	12/6351	18/18888	0.666667	1.98268	2.96871	0.00423566	0.0365593	0.0278071	GREM1/HAMP/CSK/CLDN18/TNFAIP3/CD38/TMEM119/GPR137B/TNFRSF11B/IAPP/IL6/P2RX7	12
BP	GO:0048535	lymph node development	12/6351	18/18888	0.666667	1.98268	2.96871	0.00423566	0.0365593	0.0278071	SPNS2/TGFB1/TNFRSF11A/PDPN/TOX/FADD/RIPK3/RC3H1/IL7R/CD248/LTB/LTA	12
BP	GO:0098751	bone cell development	12/6351	18/18888	0.666667	1.98268	2.96871	0.00423566	0.0365593	0.0278071	TNFSF11/SIGLEC15/CLDN18/LILRB1/NOTCH2/FBXW7/LTF/TYROBP/SLC9B2/FAM20C/FBN1/ANXA2	12
BP	GO:2000811	negative regulation of anoikis	12/6351	18/18888	0.666667	1.98268	2.96871	0.00423566	0.0365593	0.0278071	PDK4/SNAI2/CEACAM5/ITGA5/CEACAM6/CAV1/PTK2/PTRH2/NTRK2/TLE1/PIK3CA/ITGB1	12
BP	GO:0038093	Fc receptor signaling pathway	28/6351	54/18888	0.518519	1.54208	2.83921	0.00429607	0.0367309	0.0279376	PLPP4/APPL1/CD200R1/VAV2/PRKCD/LIMK1/FCGR3A/FCER1A/PLCG1/MAP2K4/PLD2/FCER1G/CLEC4E/MAP3K1/FCGR1A/PLCG2/PTK2/VAV3/KIT/MYO1G/CLEC4D/HCK/PIGR/PAK1/LCK/FYN/PLA2G6/CD247	28
BP	GO:0030213	hyaluronan biosynthetic process	10/6351	14/18888	0.714286	2.1243	2.99516	0.00432808	0.0367309	0.0279376	TGFB1/PDGFB/HAS1/SMPD3/IL1B/ABCC5/EGF/HYAL1/HAS3/HAS2	10
BP	GO:0060019	radial glial cell differentiation	10/6351	14/18888	0.714286	2.1243	2.99516	0.00432808	0.0367309	0.0279376	EMX1/RHOA/GPR157/METRN/CDH2/GAP43/LEF1/HES5/FGF10/HES1	10
BP	GO:0098761	cellular response to interleukin-7	10/6351	14/18888	0.714286	2.1243	2.99516	0.00432808	0.0367309	0.0279376	HSPD1/ATIC/GIPC1/ATP5F1B/IL2RG/STIP1/IL7R/PDIA3/CRKL/LSP1	10
BP	GO:0098659	inorganic cation import across plasma membrane	57/6351	126/18888	0.452381	1.34539	2.76861	0.00433316	0.0367309	0.0279376	SLC6A1/TRPV3/CACNA1B/TRPM2/KCNJ8/KCNK9/SCNN1B/AKAP5/ATP1A2/SLC39A4/SLC39A14/ATP1B3/SLC12A8/CACNA1H/ATP12A/TRPV2/SLC39A10/SLC12A5/SLC24A2/SLC39A6/SLC8A2/SLC9A5/CACNA1S/SLC9A7/PRNP/KCNJ4/CNGA3/SCNN1A/P2RX1/KCNJ10/CACNA1C/SLC9C1/IFNG/SLC5A1/TRPV6/KCNJ3/KCNJ6/SCNN1D/KCNJ11/CACNA1F/SLC9A4/SLC12A7/SCNN1G/SLC5A2/SLC12A4/CACNA1E/KCNH2/SLC12A3/SLC39A5/SLC12A6/KCNQ1/ATP1B1/SLC12A1/CACNA1D/FYN/KCNJ2/KCNJ18	57
BP	GO:0099587	inorganic ion import across plasma membrane	57/6351	126/18888	0.452381	1.34539	2.76861	0.00433316	0.0367309	0.0279376	SLC6A1/TRPV3/CACNA1B/TRPM2/KCNJ8/KCNK9/SCNN1B/AKAP5/ATP1A2/SLC39A4/SLC39A14/ATP1B3/SLC12A8/CACNA1H/ATP12A/TRPV2/SLC39A10/SLC12A5/SLC24A2/SLC39A6/SLC8A2/SLC9A5/CACNA1S/SLC9A7/PRNP/KCNJ4/CNGA3/SCNN1A/P2RX1/KCNJ10/CACNA1C/SLC9C1/IFNG/SLC5A1/TRPV6/KCNJ3/KCNJ6/SCNN1D/KCNJ11/CACNA1F/SLC9A4/SLC12A7/SCNN1G/SLC5A2/SLC12A4/CACNA1E/KCNH2/SLC12A3/SLC39A5/SLC12A6/KCNQ1/ATP1B1/SLC12A1/CACNA1D/FYN/KCNJ2/KCNJ18	57
BP	GO:1901653	cellular response to peptide	151/6351	376/18888	0.401596	1.19435	2.70935	0.00434647	0.0367309	0.0279376	KAT2B/SLC2A4/TREM2/SOCS1/SORBS1/PCSK9/APPL1/PNPLA3/MAPK3/CDC6/CEACAM1/ZBTB7B/INHBA/PRKCD/SPINK1/TRARG1/ERFE/TIMELESS/FOXO4/PDK4/GOT1/NKX6-1/RAB10/LPIN1/SCNN1B/GPT/PAX6/GAB1/EIF4EBP2/JAK3/FOS/SLC39A14/USO1/MYO5A/ANO1/APP/ACTN2/CSK/GJA1/ZNF106/DDX11/TNS2/PARP1/COL6A1/NCOA1/KLF15/KANK1/RAF1/KLF3/ADCY6/GCK/SOCS3/FOXC2/ADIPOQ/HSF1/KLF2/SERPINA12/EPHB2/AHCYL1/TLR6/CYP11A1/GFER/SP1/PDPK1/ATP2B1/PRNP/PKL…	151
BP	GO:0009084	glutamine family amino acid biosynthetic process	11/6351	16/18888	0.6875	2.04464	2.97525	0.00434697	0.0367309	0.0279376	GLS/PYCR2/OAT/PYCR1/PYCR3/OTC/NAGS/CLN3/GLUL/ASL/GLUD2	11
BP	GO:0045779	negative regulation of bone resorption	11/6351	16/18888	0.6875	2.04464	2.97525	0.00434697	0.0367309	0.0279376	HAMP/CSK/CLDN18/TNFAIP3/CD38/TMEM119/GPR137B/TNFRSF11B/IAPP/IL6/P2RX7	11
BP	GO:0051770	positive regulation of nitric-oxide synthase biosynthetic process	11/6351	16/18888	0.6875	2.04464	2.97525	0.00434697	0.0367309	0.0279376	LRRK2/CCL2/MAP2K4/IL33/IFNG/STAT1/MAP2K6/TLR2/MAP2K3/AKAP12/JAK2	11
BP	GO:0055091	phospholipid homeostasis	11/6351	16/18888	0.6875	2.04464	2.97525	0.00434697	0.0367309	0.0279376	RCN3/CETP/SLC25A46/LIPG/TLCD2/HNF4A/FABP3/ABCB11/ABCG1/APOA1/ANGPTL3	11
BP	GO:0060046	regulation of acrosome reaction	11/6351	16/18888	0.6875	2.04464	2.97525	0.00434697	0.0367309	0.0279376	SPINK1/CCDC87/CACNA1H/ZP4/ZP3/PLCB1/PLB1/HVCN1/PLA2G10/PRSS37/SPINK13	11
BP	GO:0061101	neuroendocrine cell differentiation	11/6351	16/18888	0.6875	2.04464	2.97525	0.00434697	0.0367309	0.0279376	LHX3/NKX2-2/POU3F2/JAG1/GATA2/FGF8/WNT11/OTP/BMP2/ASCL1/HES1	11
BP	GO:0000266	mitochondrial fission	22/6351	40/18888	0.55	1.63571	2.86459	0.00434818	0.0367309	0.0279376	MAPT/MIEF2/SLC25A46/DDHD1/AURKA/PRKN/MTFR1L/LRRK2/MTFR2/INF2/MARCHF5/PINK1/AP3B1/CYRIB/RALA/MCU/PPARG/BNIP3/STAT2/MTFR1/SPIRE1/DDHD2	22
BP	GO:0009595	detection of biotic stimulus	22/6351	40/18888	0.55	1.63571	2.86459	0.00434818	0.0367309	0.0279376	TREM2/FAP/SCARB1/PGLYRP2/CDHR2/PGLYRP1/TLR6/HLA-A/HLA-B/CLEC7A/CLEC6A/LY96/TLR2/NR4A1/YAP1/NLRC4/TSPO/PAK1/SSC5D/CRTAM/PGLYRP3/CD1D	22
BP	GO:0071459	centromeric region	22/6351	40/18888	0.55	1.63571	2.86459	0.00434818	0.0367309	0.0279376	MTBP/CENPA/KNTC1/AURKB/CDK1/IK/H4C9/H2AC8/H4C5/HASPIN/H4C3/H2BC11/BUB1B/H4C2/H4C8/TTK/H4C12/H4C14/H4C11/KNL1/H4C4/H2AC4	22
BP	GO:0007009	plasma membrane organization	74/6351	170/18888	0.435294	1.29457	2.74596	0.00438091	0.0369581	0.0281104	VPS4B/FOLR3/PRKCD/SH3GLB1/SYTL4/CHMP2B/AHNAK/SNX9/ANK2/ANO7/SNX18/TLCD2/CLPTM1L/ASAP1/ATP2A2/COL6A1/SNX33/COL5A1/DEGS1/ABCD1/OSBPL2/SYPL2/NSF/PACSIN1/XKR9/SH3TC2/WHAMM/UGCG/CXCR4/CAV1/AR/BAIAP2/GSN/PLSCR2/ANK3/ANO4/SLC4A1/VMP1/MYRF/EMP2/CLN3/SPACA6/CLU/CAV2/CAVIN2/IZUMO1/WASL/S100A9/FOLR1/MYMK/EPB41L3/PLSCR3/NOX1/SYT7/STX2/ROPN1B/MYH9/PACSIN3/SMPD1/FA2H/ANO3/ATP8B1/ANXA2/XKR5/CD9/EHD2/NDRG1/TRIM7…	74
BP	GO:0048754	branching morphogenesis of an epithelial tube	69/6351	157/18888	0.43949	1.30705	2.74972	0.00439317	0.0370123	0.0281517	COL4A1/HOXB7/CCL11/GBX2/LAMA1/HOXA11/HOXD11/CLIC4/GDF7/NPNT/TIMELESS/WNT2/EXT1/GREM1/EPHA2/TBX2/CTSZ/PKHD1/MMP14/ADAMTS16/TACSTD2/WT1/SPRY1/ESRP2/ACVR1/PLXND1/DLL4/LHX1/FOXC2/BTRC/MET/TNC/VEGFA/AR/IHH/MSX2/FGF8/GPC3/EYA1/NOTCH4/GNA13/TBX20/WNT6/SALL1/LEF1/YAP1/EGF/PAX2/ENG/NKX2-1/SEMA3E/BMP2/WNT2B/FGF10/GLI2/NKX3-1/PBX1/GDNF/PML/PAK1/NRARP/FOXD1/GREB1L/MAGED1/FOXA1/HNF1B/EDNRA/CAV3/TNF	69
BP	GO:0002698	negative regulation of immune effector process	55/6351	121/18888	0.454545	1.35183	2.76332	0.00443222	0.0372918	0.0283642	APPL1/SPINK5/CEACAM1/ZBTB7B/ANXA1/TGFB1/TNFSF4/XCL1/CD80/PGLYRP2/IL4I1/JAK3/BST2/LGALS3/CLEC12B/NLRX1/ACP5/LOXL3/FOXP3/HLA-F/TGFB3/PGLYRP1/GFER/HLA-G/IL33/MICA/IFNL1/HLA-A/HLA-B/LILRB1/LILRB4/HAVCR2/RC3H1/ARRB2/IL13RA2/SLAMF8/TWIST1/HLX/APOA2/C4BPB/CD300A/AHR/IL7R/FCRL3/CX3CR1/SVEP1/DUSP22/APOA1/CD84/SMAD7/ASCL2/PRG2/IFNB1/PGLYRP3/TNF	55
BP	GO:0006979	response to oxidative stress	159/6351	398/18888	0.399497	1.18811	2.6996	0.00443992	0.0373071	0.0283759	KAT2B/ETFDH/STC2/MMP9/MMP3/MPO/COL1A1/MAPT/ALAD/APOE/MAPK3/DUOX1/PXDN/PRKCD/ALDH3B1/TRPM2/MB/FOXO4/MTF1/UCP3/PTPRN/TRPA1/CBX8/DHRS2/LPO/ECT2/ETV5/PRR5L/FOS/SPHK1/MMP14/PRKN/LRRK2/APP/OXR1/CAPN2/TBC1D24/PARP1/PYCR2/ATP2A2/COL6A1/SOD3/PYCR1/CDK1/HDAC6/STAU2/CYGB/PINK1/UCN/FANCC/GPX3/ABCD1/MICB/ADIPOQ/HSF1/OXSR1/STK24/PRKAA2/MSRA/KLF2/MAP2K4/SESN1/NUDT1/HP/SP1/HIF1A/PRNP/MET/PXDNL/RIPK3/TNFAIP3/TRIM…	159
BP	GO:1903055	positive regulation of extracellular matrix organization	18/6351	31/18888	0.580645	1.72685	2.88267	0.00446697	0.0374847	0.028511	COLGALT1/TNXB/TGFB1/PHLDB2/EMILIN1/MELTF/FSCN1/MAD2L2/PDPN/CLASP2/CPB2/CARMIL2/TGFBR1/SMAD3/BMP2/IL6/EFEMP2/RGCC	18
BP	GO:1901880	negative regulation of protein depolymerization	35/6351	71/18888	0.492958	1.46607	2.80032	0.00447466	0.0374997	0.0285224	TMOD3/SCIN/TMOD4/TPX2/ADD2/VILL/TRIOBP/SPTBN2/SVIL/HDAC6/HDGFL3/LMOD2/ATXN7/VIL1/CLASP2/APC2/TMOD1/LMOD1/LMOD3/CAPZA2/GSN/SPTAN1/CARMIL2/APC/CKAP2/BMERB1/MAP1B/TRIM54/DIAPH3/NAV3/PIK3CA/MAP6D1/SPTBN4/MID1IP1/SPTA1	35
BP	GO:0044839	cell cycle G2/M phase transition	67/6351	152/18888	0.440789	1.31092	2.73926	0.00455017	0.0380822	0.0289654	VPS4B/CDC25B/DTL/RAB11A/CLSPN/CDC6/FOXO4/KIF14/FOXM1/PKMYT1/NEK10/PKIA/CDK4/AURKB/CCNG1/CDK14/BLM/AURKA/APP/CCNB2/CDK2/DBF4B/CHEK1/CDC25C/CDK1/PLK1/ORC1/FHL1/CCNQ/BRSK1/MIIP/BRSK2/BRCA1/RAD21/CENPF/NDC80/TOPBP1/ATAD5/CHEK2/CDK6/PLCB1/MELK/BRCC3/DYRK3/CALM1/WEE1/MASTL/ENSA/SKP2/FBXO5/GPR132/ABRAXAS1/NES/NOP53/ATF5/CDK5RAP3/RBBP8/DONSON/RAD50/SMARCD3/PBX1/CDC7/FOXN3/CCNA2/CCNB1/CCDC57/PLK3	67
BP	GO:0035592	establishment of protein localization to extracellular region	149/6351	371/18888	0.401617	1.19442	2.6918	0.00457699	0.0382562	0.0290977	BMP8A/MYOM1/F2RL2/RAB3B/TREM2/STX1A/MYO18A/BLOC1S3/TMEM132A/P3H1/APOE/TTN/TGFB1/RCN3/KCNJ8/CCDC186/FAM3D/KCNB1/EXPH5/NKX6-1/ARF6/SYTL4/PTPRN/VIP/ACVR1C/GAL/UNC13B/CHRM3/IL1RN/PDIA4/ADAM8/STXBP5/PCSK1/RIMS2/ADTRP/MYRIP/GOLPH3L/RHBDD3/PRKN/ANO1/OLFM2/F2R/MIDN/IL12A/ARFIP1/CLOCK/FAM3B/HADH/KLF7/LLGL2/RAF1/NLGN2/GCK/SLC16A1/TGFB3/BRSK2/HNF1A/MYH10/VGF/LTBP2/DRD4/STXBP3/PTPN23/FGA/HIF1A/TVP23B/F2/ORAI…	149
BP	GO:0006672	ceramide metabolic process	51/6351	111/18888	0.459459	1.36644	2.75587	0.00460211	0.0383558	0.0291736	ASAH1/PRKCD/B4GALNT1/ST3GAL3/CERT1/FUT3/PNPLA1/SPHK1/B4GALT5/ST6GALNAC5/SPTLC1/CERS5/FUT6/GLA/ENPP7/DEGS1/B4GALT3/B3GALT4/SMPD2/ST8SIA2/SMPD4/HEXA/ALOXE3/ELOVL1/UGCG/NEU1/LCT/SMPD3/P2RX1/B3GALT1/ST3GAL2/SPTLC2/PLPP3/NEU4/ACER1/SGMS2/TLCD3B/DEGS2/CLN8/SMPD1/CERS2/NEU2/CCN1/FA2H/UGT8/ABCA12/ALOX12B/PLA2G6/P2RX7/ST3GAL5/GBA3	51
BP	GO:0009123	nucleoside monophosphate metabolic process	37/6351	76/18888	0.486842	1.44788	2.78455	0.00460284	0.0383558	0.0291736	DLG2/MAGI3/NT5C2/HPRT1/UPRT/TK1/SHMT1/CMPK1/AK9/CASK/GMPS/ADA/IMPDH1/AMPD1/PRPS1/AK3/TYMP/NT5C1A/DGUOK/PPAT/ATIC/TYMS/RFK/ADSS1/AK5/DTYMK/CAD/IMPDH2/DPYD/TJP2/PAICS/TK2/DPYS/UPB1/XDH/CMPK2/AK1	37
BP	GO:0051384	response to glucocorticoid	60/6351	134/18888	0.447761	1.33165	2.74216	0.00461532	0.0383558	0.0291736	PFKFB1/FAM107A/ALAD/ANXA1/BCHE/GOT1/UCP3/EPO/TBX2/SSTR2/IL1RN/IGFBP7/FOS/AGL/PCSK1/ZFP36/SMYD3/BCKDHB/HDAC6/UCN/ATP5F1A/CASP9/ADIPOQ/IL22/KLF9/PDX1/FOSB/TYMS/BGLAP/CPN1/ISL1/SCGB1A1/HMGCS2/CAD/APOA2/NEFL/PCNA/SSTR3/WNT7B/TFAP4/IGF1R/GPR83/ZFP36L2/PAPPA/AQP1/ACE/PTGS2/SLIT3/PIK3CA/TRIM63/PTPRU/IGFBP2/JAK2/IL6/ADM/STC1/EGFR/CALCR/DDIT4/TNF	60
BP	GO:0010718	positive regulation of epithelial to mesenchymal transition	30/6351	59/18888	0.508475	1.51221	2.80459	0.00462519	0.0383558	0.0291736	TNXB/COL1A1/LOXL2/TGFB1/ADAM8/MAD2L2/TGFB1I1/ALX1/ACVR1/PDPN/TGFB3/LRG1/TIAM1/SNAI1/PTK2/JAG1/IL1B/EMP2/TWIST1/SERPINB3/TGFBR1/OLFM1/TBX20/LEF1/ENG/SMAD3/BMP2/IL6/BAMBI/RGCC	30
BP	GO:0051480	regulation of cytosolic calcium ion concentration	30/6351	59/18888	0.508475	1.51221	2.80459	0.00462519	0.0383558	0.0291736	CALB1/TRPC4/ATP2B2/PLN/CNGB1/TRPC3/HRC/GRID2IP/SLC8A2/ERC2/F2/ATP2B1/CAV1/RYR1/GPER1/P2RX1/SLC35G1/HTR1B/GPR3/CLN3/CAV2/RYR2/ITPR1/TMEM178A/SCGN/CACNB4/ATP2B3/GRM1/CAV3/HCRTR2	30
BP	GO:1902305	regulation of sodium ion transmembrane transport	30/6351	59/18888	0.508475	1.51221	2.80459	0.00462519	0.0383558	0.0291736	GPD1L/CHP1/PCSK9/STK39/SLMAP/HECW2/ATP1A2/ATP1B3/SCN2B/NETO1/YWHAH/DRD4/DMD/PTPN3/ANK3/SNTA1/FGF14/FXYD3/FXYD1/HECW1/FXYD5/TESC/UTRN/FGF12/ACTN4/FXYD7/ATP1B1/RANGRF/CAV3/SCN5A	30
BP	GO:0030148	sphingolipid biosynthetic process	49/6351	106/18888	0.462264	1.37478	2.75402	0.0046684	0.0386043	0.0293625	ASAH1/SPNS2/PRKCD/B4GALNT1/ST3GAL3/PNPLA1/SPHK1/B4GALT5/ELOVL6/ELOVL3/ST6GALNAC5/SPTLC1/CERS5/FUT6/ENPP7/DEGS1/B4GALT3/B3GALT4/ABCA8/SMPD2/ST8SIA2/SMPD4/ALOXE3/HACD3/ELOVL1/UGCG/ELOVL2/ST8SIA1/P2RX1/B3GALT1/ST3GAL2/SPTLC2/ACER1/SGMS2/TLCD3B/DEGS2/GLTP/CLN8/SMPD1/CERS2/CPTP/CCN1/FA2H/UGT8/PPM1L/ALOX12B/PLA2G6/P2RX7/ST3GAL5	49
BP	GO:0002218	activation of innate immune response	122/6351	298/18888	0.409396	1.21755	2.69424	0.00467005	0.0386043	0.0293625	TSPAN6/SLC46A2/TREM2/APPL1/MAPKAPK3/KCNJ8/TYRO3/TAX1BP1/TICAM1/AIM2/NLRP10/MYD88/TRIM15/AURKB/ITCH/MFHAS1/COLEC11/NAGK/CD300LF/EIF2AK2/ZNRF1/TLR3/PARP1/NLRX1/SLC15A2/RIOK3/AP3B1/SLC15A3/UFD1/TIFA/PAK2/FCN3/RNF170/IRAK4/TLR6/OTULIN/HSPD1/MEFV/DDX3X/PDPK1/TRIM31/S100A14/CLEC4E/RIPK2/TNFAIP3/TRIM25/HAVCR2/CLEC7A/CAV1/TREML4/GPR108/BRCC3/CLEC6A/GBP5/NINJ1/BANF1/IFI35/ZDHHC5/RNF125/ZBP1/HCFC2/CGAS/PLC…	122
BP	GO:0032102	negative regulation of response to external stimulus	180/6351	456/18888	0.394737	1.17396	2.67633	0.00467341	0.0386043	0.0293625	SEMA4F/SPP1/ELANE/TREM2/MYOZ1/APOE/CD200R1/SPINK5/NT5C2/CEACAM1/PRKCD/RTN4R/MMP12/TGFB1/PLAU/PHLDB2/ANGPT2/TYRO3/MKRN2/SEMA5B/FAP/GREM1/CASK/PLAUR/PADI2/ISG15/PDGFB/HAMP/FNDC4/AURKB/ITCH/ADA/MFHAS1/CXCL17/PLXNA3/DUSP1/SEMA3F/ADTRP/ZFP36/PROC/PDGFA/CCL2/CXCL13/SERPINE1/CLEC12B/PARP1/KIAA0319/CNTNAP2/NLRX1/MMRN1/ACP5/HDAC6/SERPINB2/UCN/SPX/PLCG1/GATA3/NPY5R/DUSP3/ADAR/SOCS3/FOXP3/HLA-F/MICB/ADIPOQ/…	180
BP	GO:0005976	polysaccharide metabolic process	47/6351	101/18888	0.465347	1.38395	2.75367	0.00471865	0.0387761	0.0294932	PYGM/SORBS1/CHIT1/CHST7/ACADM/PPP1R3C/PPP1R1A/TGFB1/UGP2/EXT1/ADCY10/LEPR/GBE1/PDGFB/PGM2/PHKG1/AGL/CSGALNACT2/GYS2/PCDH12/GCK/NDST1/STBD1/PPP1R3A/IL6ST/PHKG2/GAA/HAS1/PER2/PHKA1/SMPD3/EXT2/PHKB/PPP1CB/CHST1/ENPP1/EGF/HAS3/HAS2/STK40/POMC/PPP1R3F/GYG1/PASK/RUBCNL/KHK/CSGALNACT1	47
BP	GO:0034446	substrate adhesion-dependent cell spreading	47/6351	101/18888	0.465347	1.38395	2.75367	0.00471865	0.0387761	0.0294932	SPRY4/POSTN/LAMB1/TYRO3/FN1/KIF14/MELTF/RREB1/RHOA/TRIOBP/FLNA/RAC3/ITGAV/LAMC1/EPHA1/MYOC/TACSTD2/KANK1/NTN4/PDPN/FGA/CORO1C/FGB/PTK2/PXN/FZD7/ITGA4/MERTK/ANTXR1/OLFM4/ITGB3/PARVG/CSPG5/PIK3R1/MICALL2/LPXN/CRKL/APOA1/HAS2/FERMT3/EFNA1/ACTN4/FZD4/TESK1/FGG/DOCK5/LIMS2	47
BP	GO:1990868	response to chemokine	47/6351	101/18888	0.465347	1.38395	2.75367	0.00471865	0.0387761	0.0294932	CCL11/TREM2/CXCL5/CXCR2/STK39/XCL1/CCL23/PADI2/RHOA/DUSP1/CCL2/CXCL13/CCR8/LOX/CXCL9/OXSR1/CCL7/CXCL8/HIF1A/CCR3/PPBP/ACKR1/CXCL12/CXCR4/CCL5/CCL15/XCR1/CXCL10/CCL20/CCR10/CCL25/CCRL2/ACKR2/SH2B3/CCL14/MPL/CX3CR1/CXCR1/CXCL11/SLIT3/CCL3L3/PF4V1/XCL2/ACKR4/DOCK8/CCL22/CXCL6	47
BP	GO:1990869	cellular response to chemokine	47/6351	101/18888	0.465347	1.38395	2.75367	0.00471865	0.0387761	0.0294932	CCL11/TREM2/CXCL5/CXCR2/STK39/XCL1/CCL23/PADI2/RHOA/DUSP1/CCL2/CXCL13/CCR8/LOX/CXCL9/OXSR1/CCL7/CXCL8/HIF1A/CCR3/PPBP/ACKR1/CXCL12/CXCR4/CCL5/CCL15/XCR1/CXCL10/CCL20/CCR10/CCL25/CCRL2/ACKR2/SH2B3/CCL14/MPL/CX3CR1/CXCR1/CXCL11/SLIT3/CCL3L3/PF4V1/XCL2/ACKR4/DOCK8/CCL22/CXCL6	47
BP	GO:1901379	regulation of potassium ion transmembrane transport	41/6351	86/18888	0.476744	1.41785	2.7642	0.00473929	0.0388353	0.0295382	TREM2/STK39/KCNAB1/RGS4/KCNE4/GAL/ANK2/ATP1B3/FLNA/ACTN2/NETO1/EDN3/KCNAB2/FHL1/LRRC55/OXSR1/AKAP6/KCNAB3/PRNP/CAV1/ANK3/KCNIP4/WNK4/WWP2/DPP6/AKAP9/OPRK1/KCNIP3/KCNS1/AMIGO1/KCNH2/CASQ2/LRRC26/KCNQ1/ATP1B1/CACNA1D/KCNJ2/KCNRG/ITGB1/KEL/CAV3	41
BP	GO:0032612	interleukin-1 production	58/6351	129/18888	0.449612	1.33716	2.73481	0.00474422	0.0388353	0.0295382	NLRP7/TREM2/CEACAM1/ANXA1/SERPINB1/AIM2/NLRP10/MYD88/EGR1/SPHK1/APP/F2R/ACP5/ELF4/GIT1/TLR6/RAD21/MEFV/LILRA5/RIPK2/TNFAIP3/LILRB4/HAVCR2/CLEC7A/HK1/GBP5/GSDMD/TRIM16/ARRB2/ORM1/ISL1/IFNG/INAVA/CX3CR1/AGER/CARD18/TMEM106A/PANX1/ARG2/APOA1/SMAD3/NLRC4/SIRPA/TYROBP/FFAR1/CPTP/AZU1/PYDC1/ORM2/PML/SAA1/JAK2/IL6/IL1R2/TLR8/P2RX7/NLRP1/TNF	58
BP	GO:0032652	regulation of interleukin-1 production	58/6351	129/18888	0.449612	1.33716	2.73481	0.00474422	0.0388353	0.0295382	NLRP7/TREM2/CEACAM1/ANXA1/SERPINB1/AIM2/NLRP10/MYD88/EGR1/SPHK1/APP/F2R/ACP5/ELF4/GIT1/TLR6/RAD21/MEFV/LILRA5/RIPK2/TNFAIP3/LILRB4/HAVCR2/CLEC7A/HK1/GBP5/GSDMD/TRIM16/ARRB2/ORM1/ISL1/IFNG/INAVA/CX3CR1/AGER/CARD18/TMEM106A/PANX1/ARG2/APOA1/SMAD3/NLRC4/SIRPA/TYROBP/FFAR1/CPTP/AZU1/PYDC1/ORM2/PML/SAA1/JAK2/IL6/IL1R2/TLR8/P2RX7/NLRP1/TNF	58
BP	GO:0031400	negative regulation of protein modification process	169/6351	426/18888	0.396714	1.17983	2.67204	0.00476577	0.0389614	0.0296342	GPD1L/PDCD4/QARS1/SPRY4/CAMK2N2/THY1/PRKAR2A/SOCS1/CHP1/MAPT/P3H1/APOE/GSKIP/CEACAM1/PRKCD/SPINK1/TGFB1/USP4/UFL1/LIMK1/PKIA/UCHL1/PTK6/CRY2/ISG15/PAX6/MFHAS1/MAD2L2/DUSP1/PRR5L/PRKN/LRRK2/OXR1/EPHA1/OCLN/LGALS3/TBC1D24/IBTK/ADGRB1/BEX3/SPRY1/KLF15/KIRREL1/HDAC6/MARCHF7/MAD2L1/PLK1/STK38/DUSP3/ADAR/SOCS3/PIP5KL1/KLHL31/ADIPOQ/CAPN3/PRKAA2/CBLB/PAK2/EPHB2/HMG20B/PTPN13/MICAL1/SPRY3/CORO1C/PDPK1/PR…	169
BP	GO:0045927	positive regulation of growth	107/6351	258/18888	0.414729	1.23341	2.68677	0.00486184	0.0396345	0.0301461	FOXS1/CDKN2AIP/GOLGA4/KRT17/MAPT/LGI1/HOPX/WNT2/LIMK1/FN1/ITSN2/ACTN3/ACACB/TBX2/ADCY10/SYT1/PIM1/BRAT1/GLI1/RIMS2/SPHK1/MMP14/PRKN/AGRN/GDI1/RASAL1/WT1/TEAD1/UNC13A/CDK1/TRPV2/UCN/ATP8A2/ZNF639/CAPN3/VIL1/EXOSC2/AKAP6/WFS1/DDX3X/F2/ZP3/CXCL12/ARX/PLCB1/CXCR4/VEGFA/SEMA7A/SEMA4D/HPN/BBS2/EXTL3/PRR5/WNT3/EXOSC4/POU3F2/SYT3/GPR21/BASP1/CD38/CPNE5/CACNG7/CPNE6/ERBB4/PARP2/SLC44A4/HLX/EZR/FGF8/TGFBR1…	107
BP	GO:0051259	protein complex oligomerization	107/6351	258/18888	0.414729	1.23341	2.68677	0.00486184	0.0396345	0.0301461	PDCD6IP/TDO2/KCTD6/ALAD/ALDH9A1/HPRT1/PXDN/COL1A2/EHD3/TRPM2/TK1/SCARA5/KCNB1/SHMT1/ACACB/TRPA1/SYT1/ISG15/STK3/ECT2/BLM/CLYBL/CALHM1/GLS/SAMD1/AQP2/ITLN1/AQP5/KCNC3/COL6A1/KCNG3/KCNA7/KCTD7/LRRC8C/POLQ/OSBPL2/LRRC8D/TIFA/KCNF1/FUS/KCNA1/RYR3/USP16/GOLGA2/AQP4/HLA-G/LETM1/MCU/PRNP/SGTB/HCN1/TP63/RIPK2/TMEM120A/PRMT8/MAT2A/RYR1/GBP5/NINJ1/WDCP/KRT1/GSDMD/KCTD17/ALDH1A2/KCTD3/CBR4/SHMT2/ATL1/AQP11/…	107
BP	GO:0010811	positive regulation of cell-substrate adhesion	56/6351	124/18888	0.451613	1.34311	2.72824	0.00486759	0.0396345	0.0301461	THY1/COL8A1/NPNT/EMILIN1/FN1/RREB1/COL26A1/PDGFB/ITGA6/COL16A1/ITGA5/TRIOBP/FLNA/RAC3/DMP1/NID1/EPHA1/MYOC/CEACAM6/EDIL3/ABI3BP/FGA/NDNF/CDK6/FMN1/EGFLAM/VEGFA/FGB/CCL25/EMP2/VIT/FERMT1/CCL28/ITGA3/OLFM4/ITGB3/VTN/AGR2/RELL2/FBLN2/CSPG5/ALOX15/CRKL/APOA1/UTRN/HAS2/SMAD3/RRAS/CCN1/TESK1/FGG/DOCK5/JAK2/LIMS2/SPOCK2/EFEMP2	56
BP	GO:0007163	establishment or maintenance of cell polarity	95/6351	226/18888	0.420354	1.25014	2.69256	0.00487309	0.0396345	0.0301461	CTNNA1/KIF26B/DLG2/PDCD6IP/LAMA1/MYO18A/LHX2/PTK7/FRMD4B/SPAG5/KCNJ8/CLIC4/PHLDB2/MPP7/RAB10/CENPA/ARF6/NDE1/WWC1/PATJ/GPSM1/RHOA/FSCN1/FBXW11/MSN/KIF2C/ABL2/PAX6/FEZ1/CAP2/PKHD1/RAC3/GJA1/DLG3/MARK2/TCF15/SPRY1/MTCL1/KANK1/MAD2L1/AMOT/CDX2/LLGL2/PLK1/BRSK1/GATA3/ALPK2/CYRIB/BRSK2/CLASP2/NDC80/GSN/WEE1/AMOTL2/PTK2/CARMIL2/LIN7A/FERMT1/ERBIN/PARD3/PARVG/MAP4/KIAA1614/RHOU/SAPCD2/CAMSAP3/UST/WNT7B/…	95
BP	GO:0042572	retinol metabolic process	27/6351	52/18888	0.519231	1.5442	2.79688	0.00488011	0.0396407	0.0301508	HSD17B6/ADH4/ADH1B/CYP3A5/RDH16/DHRS9/RETSAT/LRAT/RDH8/DGAT2/LIPE/PNPLA2/AKR1B15/ALDH1A2/DHRS3/CYP2C18/RPE65/ALDH1A3/AKR1C3/PLB1/CYP3A4/ADH7/AKR1B1/ADH1A/CYP27C1/RDH13/RDH5	27
BP	GO:0045807	positive regulation of endocytosis	68/6351	155/18888	0.43871	1.30473	2.71135	0.00490446	0.0397876	0.0302625	SLC11A1/SGIP1/TREM2/MYO18A/PCSK9/APPL1/APOE/APLN/PPT1/GREM1/BICD1/RAB27A/COLEC11/CD300LF/LRRK2/CCL2/SERPINE1/SFRP4/C2/AP2M1/FCN3/HIP1/APELA/FCGR2A/FCER1G/CLEC7A/VEGFA/TSG101/FCGR1A/ARRB1/RAB31/PLCG2/ARRB2/IFNG/GATA2/IL2RG/TFR2/MERTK/FPR2/PTX3/APOA2/VTN/TF/CLN3/SIRPB1/CLU/WASL/GPC3/SYNE1/EGF/APOA1/SMPD1/LMAN2/SIRPA/SELE/SIRPG/AZU1/FCN2/ANXA2/B2M/NTF3/CD151/CLIP3/CAMK1D/WNT3A/CAV3/ABCA7/IL15RA	68
BP	GO:0044772	mitotic cell cycle phase transition	178/6351	451/18888	0.394678	1.17378	2.6586	0.00492041	0.039866	0.0303222	DPF1/CCNP/CCNG2/FAM107A/TMOD3/CDCA5/VPS4B/CDC25B/DTL/APPL1/RAB11A/CKS1B/CUL3/E2F1/CLSPN/CDC6/INHBA/UBE2S/BIRC5/MTBP/FOXO4/KIF14/FOXM1/PKMYT1/PBRM1/PKIA/TRIP13/KNTC1/CDK4/E2F7/ESPL1/ACTL6A/HECW2/UBE2C/NFIA/AURKB/CCNG1/PIAS1/GTSE1/NUF2/MAD2L2/DUSP1/CDK14/BLM/AURKA/MAD1L1/BID/APP/CCL2/GPNMB/CCNB2/XRCC3/CDK2/CDKN3/MUC1/SPC24/DBF4B/CHEK1/CDC25C/CKS2/ACVR1/CDK1/CCNE1/MAD2L1/BUB1/IK/PLK1/ORC1/FHL1/BRSK1…	178
BP	GO:0003209	cardiac atrium morphogenesis	17/6351	29/18888	0.586207	1.74339	2.85143	0.00497322	0.0400382	0.0304532	SHOX2/WNT2/NKX2-5/GATA4/ACVR1/DLL4/MYH6/NOTCH2/ISL1/TBX20/SOX4/ENG/NSD2/BMP2/CCN1/BMP10/TBX5	17
BP	GO:0006656	phosphatidylcholine biosynthetic process	17/6351	29/18888	0.586207	1.74339	2.85143	0.00497322	0.0400382	0.0304532	LPCAT1/SLC44A1/CAPN2/SLC44A2/CDS1/SLC44A3/PCYT1B/LCAT/CHAT/SLC44A4/APOA2/FABP3/PCYT1A/CHKB/APOA1/CHPT1/ABHD3	17
BP	GO:0015813	L-glutamate transmembrane transport	17/6351	29/18888	0.586207	1.74339	2.85143	0.00497322	0.0400382	0.0304532	SLC1A6/ATP1A2/SLC1A4/SLC25A12/NTSR1/PER2/PRAF2/SLC38A6/SLC25A22/ARL6IP5/SLC7A11/KCNJ10/SLC1A1/CLN8/GRM1/ITGB1/TNF	17
BP	GO:0070977	bone maturation	17/6351	29/18888	0.586207	1.74339	2.85143	0.00497322	0.0400382	0.0304532	SNX10/ADAMTS12/ADAMTS7/EXT1/GREM1/ACTN3/ZBTB16/RHOA/RFLNB/CCDC154/PLXNB1/RYR1/SEMA4D/RFLNA/LTF/FGFR3/BMP2	17
BP	GO:1905820	positive regulation of chromosome separation	17/6351	29/18888	0.586207	1.74339	2.85143	0.00497322	0.0400382	0.0304532	CUL3/BIRC5/ESPL1/UBE2C/AURKB/NCAPH/CDCA8/NCAPD2/CDC20/DLGAP5/NCAPG2/NCAPG/NCAPH2/NUMA1/PRAP1/ANAPC11/SMC2	17
BP	GO:1903707	negative regulation of hemopoiesis	54/6351	119/18888	0.453782	1.34956	2.72254	0.00498364	0.0400712	0.0304783	SOCS1/CEACAM1/ZBTB7B/INHBA/ANXA1/ERFE/TNFSF4/IL17D/FSTL3/SNAI2/PGLYRP2/JAK3/RUNX3/CTLA4/TLR3/LAG3/CLDN18/LOXL3/FOXP3/ADIPOQ/PGLYRP1/HLA-G/CDK6/IFNL1/LILRB1/LILRB4/TNFAIP6/RC3H1/IHH/INHA/GATA2/LILRB3/NME2/HLX/HMGB3/PTPN2/FBXW7/ERBB2/LRRC17/LTF/PIK3R1/DTX1/GPR137B/TNFRSF11B/TMEM178A/IAPP/FBN1/TRIB1/NRARP/HOXA7/SMAD7/ASCL2/IFNB1/PGLYRP3	54
BP	GO:0001825	blastocyst formation	24/6351	45/18888	0.533333	1.58614	2.80183	0.00500376	0.0401313	0.030524	CUL3/HOPX/ACTL6A/CTR9/ADA/CDX2/PNLDC1/EOMES/TET1/ZP3/CITED2/SKIL/RBM46/CNOT1/JUNB/FURIN/MATR3/TEAD4/BYSL/YAP1/LATS2/HAND1/CCNB1IP1/HNF1B	24
BP	GO:0033574	response to testosterone	24/6351	45/18888	0.533333	1.58614	2.80183	0.00500376	0.0401313	0.030524	HOXD13/SPP1/HOXA13/HOXA10/HOXA11/CA9/SRD5A2/EPO/MSN/NCOA4/HOXB13/TBXA2R/HSF1/AR/HOXA9/BGLAP/NASP/HMGCS2/PSPH/CAD/KCNJ11/IGF1R/TSPO/NKX3-1	24
BP	GO:0016331	morphogenesis of embryonic epithelium	66/6351	150/18888	0.44	1.30857	2.70048	0.00508357	0.0406174	0.0308937	PHACTR4/CTHRC1/TEAD2/SOX11/LHX2/FZD2/PTK7/TGFB1/GDF7/WNT2/GREM1/SALL4/STK3/COBL/RARG/GRHL3/KAT2A/TGFB1I1/MTHFR/SPINT1/SULF1/JAG2/DVL3/IRX2/MTHFD1L/SETD2/GATA3/FZD6/TBX18/RALA/HIF1A/CITED2/TP63/AR/PDX1/ALDH1A2/STIL/TWIST1/FGF8/PFN1/ALDH1A3/PRKACB/ST14/DEAF1/FOLR1/WNT7B/WNT6/IFT172/RET/PAX2/TRIM71/HES5/VANGL2/WNT2B/FGF10/RGMA/IRX3/FZD1/GDNF/HAND1/SEMA4C/LMO4/BCL10/DLC1/ADM/HNF1B	66
BP	GO:0035107	appendage morphogenesis	66/6351	150/18888	0.44	1.30857	2.70048	0.00508357	0.0406174	0.0308937	HOXD10/HOXD13/DLX6/EN1/FBN2/HOXC11/SHOX2/HOXA13/HOXA10/HOXA11/GNA12/COL3A1/HOXD12/HOXD9/HOXC10/SP9/MSX1/EXT1/CHST11/GREM1/SALL4/TBX2/DLX5/ZBTB16/NFIA/SP8/RARG/ACD/ALX4/GJA1/PITX1/COL6A1/CIBAR1/FZD6/COL2A1/FLVCR1/TP63/FMN1/TBX4/IHH/HOXA9/ALDH1A2/NOTCH2/BAX/WNT3/CACNA1C/MSX2/TWIST1/FGF8/TFAP2B/GPC3/CRABP2/SALL1/LEF1/FRAS1/ZIC3/SEMA3C/ECE1/LMBR1/FGF10/WDR19/PBX1/AFF3/TBX5/EVX2/RARB	66
BP	GO:0035108	limb morphogenesis	66/6351	150/18888	0.44	1.30857	2.70048	0.00508357	0.0406174	0.0308937	HOXD10/HOXD13/DLX6/EN1/FBN2/HOXC11/SHOX2/HOXA13/HOXA10/HOXA11/GNA12/COL3A1/HOXD12/HOXD9/HOXC10/SP9/MSX1/EXT1/CHST11/GREM1/SALL4/TBX2/DLX5/ZBTB16/NFIA/SP8/RARG/ACD/ALX4/GJA1/PITX1/COL6A1/CIBAR1/FZD6/COL2A1/FLVCR1/TP63/FMN1/TBX4/IHH/HOXA9/ALDH1A2/NOTCH2/BAX/WNT3/CACNA1C/MSX2/TWIST1/FGF8/TFAP2B/GPC3/CRABP2/SALL1/LEF1/FRAS1/ZIC3/SEMA3C/ECE1/LMBR1/FGF10/WDR19/PBX1/AFF3/TBX5/EVX2/RARB	66
BP	GO:0003281	ventricular septum development	36/6351	74/18888	0.486486	1.44682	2.74103	0.00522376	0.041685	0.0317057	HOXA13/SOX11/FZD2/PTK7/PRDM1/NKX2-5/SALL4/HEYL/HECTD1/GATA4/ACVR1/GATA3/XIRP2/CITED2/HEY1/SMAD6/PDE2A/TRIP11/DAND5/TGFBR1/MATR3/SALL1/WNT11/SOX4/NSD2/SLIT3/CCN1/AP2B1/TGFBR3/FZD1/APLNR/LMO4/TBX5/SMAD7/HES1/STRA6	36
BP	GO:0007189	adenylate cyclase-activating G protein-coupled receptor signaling pathway	69/6351	158/18888	0.436709	1.29878	2.68422	0.00527237	0.04202	0.0319605	PTGIR/PTHLH/ADGRB2/RXFP1/MC5R/ADGRE2/VIP/UCN2/ADGRE1/GPR4/ADGRF1/PLN/LGR5/ADGRD1/GPR161/ADGRB1/ADGRL3/GPR157/APLP1/ADCY6/CXCL9/TBXA2R/ADGRL1/MC1R/ADRA1D/ADRA1B/ADGRL2/S1PR4/LHCGR/ADGRD2/CXCL10/GNAQ/ADRB3/GPER1/ADGRG6/ADGRG2/DRD5/LPAR2/NME2/ARRDC3/PTGER1/GPR3/ADCY2/ADCY3/GNA13/ADRA2B/GIP/TSHR/TCP11/ADGRG7/CXCL11/ADRA2C/ADGRB3/AKAP13/S1PR1/GNAL/GPR78/ADRB2/S1PR5/ADGRG1/ADGRF4/ADM/ADRB1/ADGRG3/PRKCA…	69
BP	GO:0051345	positive regulation of hydrolase activity	189/6351	482/18888	0.392116	1.16616	2.63014	0.00529479	0.0421433	0.0320543	CCL11/THY1/USP6NL/GNA12/MAPT/UACA/CCDC125/PRKCD/RTN4R/DOCK9/RASGEF1A/RCN3/ITGA1/BBC3/XCL1/ABR/AIM2/KHDC1/EPHA2/CCL23/RHOA/ACVR1C/SNX9/ARHGAP27/ABL2/ECT2/TTBK1/RGS9/ITGA6/GNB5/SYDE1/DIABLO/HTR2B/FOXL2/BID/ASAP3/AGRN/F2R/SNX18/CCL2/CXCL13/EPHA1/DDX11/CLDN4/NTRK1/RASGRF1/ARHGAP6/RALGAPA2/DVL3/GPIHBP1/VSIR/KHDC1L/PINK1/CASP9/PDGFRB/CCL7/TBC1D22B/MMUT/APC2/HIP1/HSPD1/MEFV/FADD/DDX3X/CTSK/CORO1C/PDPK1/…	189
BP	GO:0032508	DNA duplex unwinding	38/6351	79/18888	0.481013	1.43054	2.7293	0.00531698	0.0421433	0.0320543	RFC4/CDC45/DSCC1/CHTF18/RAD54B/RAD51/MCM2/MCM5/GINS2/MCM7/BLM/RUVBL1/DDX11/ZGRF1/GINS1/POLQ/MCM6/MCM8/DNA2/PIF1/DDX3X/GINS4/RFC2/RECQL4/DHX36/POT1/RFC5/MCM4/TOP2A/HELB/RFC3/CHD1L/BRIP1/MCM3/RECQL/RAD50/DTD1/RTEL1	38
BP	GO:0043297	apical junction assembly	38/6351	79/18888	0.481013	1.43054	2.7293	0.00531698	0.0421433	0.0320543	CTNNA1/AFDN/PDCD6IP/CLDN23/TJP1/CLDN14/MPP7/EPHA2/STRN/RHOA/SNAI2/CLDN11/ECT2/OCLN/CLDN4/CLDN18/CLDN7/PAK2/CLDN15/CLDN6/POF1B/SNAI1/MARVELD2/PKN2/CLDN19/PARD3/RHOC/APC/CLDN9/WNT11/MICALL2/CLDN20/PRKCH/CLDN10/CLDN34/CLDN2/CLDN17/TNF	38
BP	GO:0003014	renal system process	57/6351	127/18888	0.448819	1.3348	2.69439	0.0053238	0.0421433	0.0320543	ATP6V0A4/STK39/SLC25A23/SCNN1B/MCAM/RHOA/PDGFB/MYO5B/F2R/AQP2/SULF1/CLDN4/SLC15A2/KIRREL1/AQP3/SPX/ADCY6/ADIPOQ/OXSR1/CYP4F12/HNF1A/AQP4/WFS1/BTC/GSN/OIT3/WNK4/SLC4A1/OR51E2/PRKRIP1/EMP2/SLC5A1/ITGA3/CLN3/PKN1/PRKACB/AKR1C3/REN/CYP4F2/AKR1B1/AVPR2/CTNS/CLCNKB/TACR1/AQP1/HAS2/PON3/SLC5A2/SLC12A3/KCNQ1/KCNMA1/ADM/SUCNR1/STC1/EDNRA/AQP6/CHRNB4	57
BP	GO:0006835	dicarboxylic acid transport	46/6351	99/18888	0.464646	1.38187	2.71134	0.0053277	0.0421433	0.0320543	SLC19A1/SLC26A6/FOLR3/SLC1A6/KCNJ8/SLC26A2/ATP1A2/GABBR1/SLC1A4/GJA1/NPY5R/LRRC8C/SLC25A12/SLC16A1/LRRC8D/SLC13A2/SLC13A5/KMO/NTSR1/PER2/PRAF2/SLC38A6/GIPC1/SLC25A22/SLC25A21/ARL6IP5/SLC7A11/KCNJ10/SLC1A1/ABCC2/ABCC5/FOLR1/SLC25A32/STXBP1/GRM2/AGXT/SYT4/CLN8/NTRK2/GFAP/GRM1/SLC26A5/SLC26A3/P2RX7/ITGB1/TNF	46
BP	GO:0051588	regulation of neurotransmitter transport	46/6351	99/18888	0.464646	1.38187	2.71134	0.0053277	0.0421433	0.0320543	RAB3B/RAB5A/STX1A/GPR158/SYNGR3/CASK/SYT1/ATP1A2/STXBP5/RIMS2/PRKN/LRRK2/ATP2A2/PFN2/FBXO45/DRD4/GIT1/KMO/SLC4A8/PRKCG/PER2/KCNMB4/CAMK2A/GPER1/P2RX1/BGLAP/ITGB3/HTR1B/OTOF/CSPG5/STXBP1/MCTP1/SYT4/SNCAIP/RIMS4/GDNF/CACNB4/RIMS1/GFAP/SLC18A3/SV2C/CPLX1/SYT11/ITGB1/DRD1/CHRNB4	46
BP	GO:0086001	cardiac muscle cell action potential	40/6351	84/18888	0.47619	1.4162	2.72096	0.0053683	0.0424115	0.0322583	GPD1L/GJC1/KCNJ8/SCN7A/SLMAP/KCNE4/CTNNA3/ATP1A2/SCN2A/ANK2/FLNA/SLC4A3/SCN2B/GJA1/ATP2A2/TBX18/SCN9A/SCN8A/DMD/CAV1/NUP155/ANK3/CALM1/SNTA1/TMEM161B/CACNA1C/DSG2/KCNJ3/SCN4A/AKAP9/RYR2/FGF12/KCNH2/KCNQ1/ATP1B1/CACNA1D/KCNJ2/RANGRF/CAV3/SCN5A	40
BP	GO:0006029	proteoglycan metabolic process	42/6351	89/18888	0.47191	1.40347	2.71547	0.00538369	0.0424803	0.0323106	EXTL1/COL11A1/ADAMTS12/CHST7/ADAMTS7/EXT1/CHST11/HS3ST1/FOXL1/B3GAT3/XYLT2/CSGALNACT2/SULF1/CHSY3/CHPF/NDST1/COL2A1/CHST14/EXTL2/HEXA/CHPF2/IHH/PXYLP1/CHST12/EXTL3/CHST15/CHST13/EXT2/CHST3/SLC2A10/GPC1/SLC35B2/UST/CHST9/HS3ST2/HYAL1/B3GALT6/BMP2/CHST10/GAL3ST4/UGDH/CSGALNACT1	42
BP	GO:0008360	regulation of cell shape	62/6351	140/18888	0.442857	1.31707	2.68004	0.00544414	0.0429039	0.0326328	CCL11/GNA12/FMNL3/C15orf62/ANXA1/FGD6/PLXNA1/FN1/FMNL2/MSN/PLXNA3/SHROOM3/MYO10/RAC3/CCL2/MARK2/PLEKHO1/PLXND1/PDPN/PLXNB3/DIAPH1/VIL1/CCL7/MYH10/GAS2/F2/PLXNB1/FBLIM1/PALM3/VEGFA/BAIAP2/COCH/SEMA4D/HPN/CDC42EP3/PTK2/ERMN/FGD4/RASA1/EZR/KIT/MYH14/RHOU/ITGB2/GNA13/EPB41L3/ARHGAP18/BRWD3/HCK/MYH9/PALM/SEMA3E/DAPK3/CDC42EP5/PLXNC1/PALMD/DLC1/FMNL1/SLC26A5/FYN/BAMBI/SPTA1	62
BP	GO:0050729	positive regulation of inflammatory response	67/6351	153/18888	0.437908	1.30235	2.67259	0.00547406	0.0430862	0.0327715	CCN4/PDCD4/PLA2G7/TREM2/TGFB1/TNFRSF11A/MGST2/TNFSF4/AIM2/NLRP10/TNFSF11/ADAM8/TTBK1/GPR4/LGALS1/LRRK2/APP/TLR3/SERPINE1/MMP8/CLOCK/C2CD4B/NPY5R/CASP5/FABP4/FEM1A/IL33/MEFV/ZP3/IL6ST/LILRA5/PLA2G2A/NINJ1/IFI35/IL18/PDE2A/FCGR1A/GSDMD/ZBP1/PLCG2/IL1B/CTSC/IFNG/OSM/ETS1/CREB3L3/TLR2/S100A9/ABCC1/S100A8/CEBPB/CAMK2N1/NLRC4/LTA/PTGS2/MAPK13/C2CD4A/NFKBIZ/CD28/NLRP6/NKG7/NFKBIA/IL6/SUCNR1/PIK3CG/NLRP1…	67
BP	GO:0031579	membrane raft organization	16/6351	27/18888	0.592593	1.76238	2.82149	0.00552141	0.0431164	0.0327945	MAL/PPT1/COL6A1/YJEFN3/CAV1/GSN/NAXE/EMP2/CLN3/RFTN1/CAV2/LRCH4/FA2H/ANXA2/CAV3/ABCA7	16
BP	GO:0035313	spreading of epidermal cells	16/6351	27/18888	0.592593	1.76238	2.82149	0.00552141	0.0431164	0.0327945	MMP12/PHLDB2/RREB1/ITGA5/ITGAV/COL5A1/CLASP2/LRG1/FERMT1/MSX2/ITGB3/ITGB5/ADAM17/FIGNL2/AJUBA/ITGB1	16
BP	GO:0051984	positive regulation of chromosome segregation	16/6351	27/18888	0.592593	1.76238	2.82149	0.00552141	0.0431164	0.0327945	KAT2B/CDC6/BIRC5/AURKB/NCAPH/CDK1/CDCA8/NCAPD2/NCAPG2/NCAPG/SIRT2/NCAPH2/NUMA1/PRAP1/SMC2/CCNB1	16
BP	GO:0002021	response to dietary excess	20/6351	36/18888	0.555556	1.65223	2.78793	0.00553612	0.0431164	0.0327945	BMP8A/SGIP1/STK39/APOE/ACVR1C/COL6A1/TBL1XR1/RASAL2/VGF/PCSK1N/SLC25A25/WNK4/OMA1/ADRB3/PPARGC1A/UCP1/NMUR2/SLC12A3/ADRB2/ADRB1	20
BP	GO:0048265	response to pain	20/6351	36/18888	0.555556	1.65223	2.78793	0.00553612	0.0431164	0.0327945	AQP9/P2RX4/TRPA1/CAPN2/NTRK1/COL6A1/UCN/SCN9A/SLC6A2/PRKCG/P2RX2/RELN/TACR1/RET/NMUR2/TSPO/DBH/GJA4/GCH1/THBS4	20
BP	GO:0048665	neuron fate specification	20/6351	36/18888	0.555556	1.65223	2.78793	0.00553612	0.0431164	0.0327945	HOXD10/ISL2/HOXC10/TLX3/MNX1/NFIA/LHX3/NKX2-2/SOX1/POU4F1/ESRP1/POU3F2/ISL1/EYA1/GLI2/ASCL1/DBX1/LMO4/FOXA1/DMRTA2	20
BP	GO:0007215	glutamate receptor signaling pathway	26/6351	50/18888	0.52	1.54649	2.75395	0.00554542	0.0431164	0.0327945	GRIN2D/CPEB4/HOMER3/NECAB2/KCNB1/APP/PLP1/DAGLA/GRM4/GRIN3B/GRIA3/PRNP/PLCB1/GNAQ/SLC1A1/CLN3/GRIN2C/SHANK3/GRM2/SSTR1/GRIK3/GRIA4/GRM1/GRIN1/FYN/GRIK5	26
BP	GO:0021515	cell differentiation in spinal cord	26/6351	50/18888	0.52	1.54649	2.75395	0.00554542	0.0431164	0.0327945	HOXD10/LHX5/ISL2/HOXC10/GDF7/DRAXIN/MNX1/LHX3/NKX2-2/DLL4/LHX1/SOX1/SCYL3/ISL1/GATA2/TBX20/GBX1/IFT172/CLN8/OLIG2/GLI2/ASCL1/DBX1/LMO4/LHX4/WNT3A	26
BP	GO:0051653	spindle localization	31/6351	62/18888	0.5	1.48701	2.73376	0.00555267	0.0431164	0.0327945	SPAG5/CENPA/NDE1/ESPL1/GPSM1/FBXW11/PAX6/PKHD1/GJA1/SPRY1/MAD2L1/LLGL2/PLK1/CLASP2/NDC80/NUSAP1/KASH5/MAP4/WASL/SAPCD2/CFL1/HTT/ASPM/MYH9/FGF10/NUMA1/NLRP5/SPIRE1/ITGB1/GPSM2/KIF25	31
BP	GO:0071715	icosanoid transport	31/6351	62/18888	0.5	1.48701	2.73376	0.00555267	0.0431164	0.0327945	TNFRSF11A/P2RX4/TNFSF11/NMB/SLC22A11/PLA2G12A/SLCO1B1/DRD4/SLC22A1/PLA2G2A/NTSR1/PLA2G2F/LHCGR/IL1B/ABCC4/ABCC2/IL1A/MAP2K6/CYP4F2/ABCC1/PLA2G2D/NMUR2/ACE/BDKRB2/PTGS2/ABCC11/SLCO3A1/PLA2G10/SLC22A2/P2RX7/MIF	31
BP	GO:0072348	sulfur compound transport	31/6351	62/18888	0.5	1.48701	2.73376	0.00555267	0.0431164	0.0327945	SLC26A6/SLC16A6/SLC26A2/SLC1A4/SLC3A2/GJA1/MFSD12/LRRC8C/ABCD1/LRRC8D/SLC43A2/SLC33A1/SLC22A1/ABCC4/SLC7A11/SLC7A5/SLC1A1/SLC44A4/SLC6A13/SLC35B2/ABCC5/SLC36A1/ABCC1/CTNS/SLC13A4/SLC35F3/SLC25A47/SLC26A5/SLC26A3/SLC22A2/SLC19A3	31
BP	GO:0016055	Wnt signaling pathway	183/6351	466/18888	0.392704	1.16791	2.61219	0.00558718	0.0433314	0.032958	CCN4/CTHRC1/SOST/LBX2/RAB5A/SCEL/VPS4B/COL1A1/KREMEN2/NOTUM/TMEM132A/NDRG2/APOE/FZD2/CUL3/NKD2/PTK7/GSKIP/TGFB1/LRRFIP2/WNT2/FRZB/DRAXIN/CELSR3/VAX2/NKX2-5/EXT1/GREM1/CRBN/FOXL1/STRN/DLX5/RHOA/FBXW11/SNAI2/STK3/CD24/CTR9/EGR1/APCDD1L/TNN/TLE5/TLE2/GLI1/MAD2L2/CDK14/DEPDC1B/RARG/LGR5/GRHL3/RUVBL1/PRKN/DDIT3/MARK1/LRRK2/RAC3/APP/TGFB1I1/NID1/CALCOCO1/TPBG/MYOC/SULF1/DVL3/COL6A1/MARK2/SHISA2/KLF15/K…	183
BP	GO:0042554	superoxide anion generation	23/6351	43/18888	0.534884	1.59075	2.76025	0.00567492	0.0439581	0.0334346	MAPT/NOX4/DUOX1/PRKCD/TGFB1/ACP5/AATF/CLEC7A/CD177/FPR2/NCF2/ITGB2/ITGAM/NOX1/ALOX12/TAFA4/PON3/TYROBP/DUOX2/HVCN1/CRP/SH3PXD2A/EGFR	23
BP	GO:0044282	small molecule catabolic process	149/6351	373/18888	0.399464	1.18801	2.61028	0.00575263	0.0445057	0.0338512	ETFDH/ABCD3/HSD17B6/ENO2/ENO3/TDO2/HSD17B4/CPT2/SCP2/ACADM/ACOX1/ADH4/ALDH3B1/GPT2/MIOX/SHMT1/GOT1/ACOX3/LPIN1/FTCD/SCARB1/PIPOX/ACTN3/ACACB/ADCY10/SDS/CBS/ADA/GPT/IL4I1/ACAA1/SLC25A17/ACAD8/ACOX2/NAGK/ADTRP/DPEP1/ENPP4/GLS/RENBP/BCKDHB/LDHD/CRYM/OAT/FUT6/AMDHD1/SCLY/RBKS/HADH/HADHB/GALE/FUT2/ALDH6A1/ACOT7/ACAT1/GCK/ACADSB/ABCD1/CYP27B1/OXCT2/MLYCD/ADIPOQ/SLC16A1/GNPDA1/PCCA/CYP4F12/ACADL/NUDT1/P…	149
BP	GO:0043393	regulation of protein binding	58/6351	130/18888	0.446154	1.32687	2.6617	0.00580047	0.0448212	0.0340911	MMP9/PCSK9/APOE/GREM2/PRKCD/TMC8/PDGFB/STK3/ADD2/AURKB/TLE5/AKTIP/TTBK1/AURKA/PRKN/LRRK2/APP/DDX11/NVL/ATP2A2/MARK2/PLK1/TERT/ADIPOQ/CSNK1E/GOLGA2/EPB41/RIPK2/TIAM1/BAG2/HDAC5/TRIB3/BTBD1/BAX/PPP2CB/XIRP1/DACT1/ARRB2/KDM1A/IFIT2/ITGA4/IDE/VTN/IFIT1/NES/CARD18/STING1/BMP2/GAS8/HIPK2/ATP2A3/ANXA2/B2M/ADRB2/MAP2/BAMBI/BLK/BDNF	58
BP	GO:0003158	endothelium development	63/6351	143/18888	0.440559	1.31023	2.65044	0.00588434	0.045414	0.034542	AFDN/PLOD3/HOXA13/ADAMTS12/TJP1/FZD2/TJP3/CEACAM1/COL27A1/CLIC4/ZDHHC21/ITGAX/RHOA/MYD88/MSN/TMEM100/PROC/TNMD/ACVR1/COL18A1/PDPN/DLL4/FOXP3/FOXC2/ATOH8/CCM2/HAPLN2/NRG1/MET/PLCB1/CXCR4/HEY1/VEGFA/PDE2A/MARVELD2/APOLD1/CXCL10/JAG1/IL1B/EZR/BTG1/FSTL1/NOTCH4/ETV2/TJP2/STARD13/HOXB5/SOX18/GPX1/S1PR1/FZD1/ICAM1/FZD4/BARX1/XDH/GJA4/STC1/NDP/PDE4D/EDNRA/ACVR2B/NR2F2/TNF	63
BP	GO:0050806	positive regulation of synaptic transmission	76/6351	177/18888	0.429379	1.27698	2.63507	0.00592932	0.0457055	0.0347637	GRIN2D/HAP1/CALB1/FAM107A/CLSTN3/STX1A/APOE/LGI1/GPR158/NR2E1/AKAP5/SYT1/RIMS2/APP/CCL2/NTRK1/HDAC6/PINK1/CACNG5/ROR2/NLGN2/SLC24A2/EPHB2/SHISA7/KMO/SLC8A2/PRNP/SLC4A8/ZDHHC3/PRKCG/SNAP25/GPER1/SYT12/BGLAP/LILRB2/ARRB2/CACNG4/LRRTM2/CACNG7/SLC1A1/MME/KCTD13/CLSTN1/RELN/EIF2AK4/HMGCR/NMU/GRIN2C/IQSEC2/CX3CR1/PLK2/STXBP1/SHANK3/AGER/GIP/FXR1/TACR1/IGSF11/PTGS2/CACNG2/TYROBP/NTRK2/RGS14/OXTR/RIMS4/R…	76
BP	GO:1903305	regulation of regulated secretory pathway	56/6351	125/18888	0.448	1.33236	2.6535	0.00597347	0.0459899	0.03498	RAB5A/STX1A/CEACAM1/KCNB1/ADGRE2/CASK/SYT1/RAB27A/STXBP5/RIMS2/LRRK2/SYT5/ATP2A2/PFN2/FBXO45/HLA-F/GIT1/STXBP3/MICAL1/DOC2A/ZP3/PDPK1/SLC4A8/RAC2/PRKCG/SYT8/DOC2B/SYT12/P2RX1/SYT3/CD177/IL13RA2/GATA2/TRPV6/HTR1B/CD300A/ITGB2/SCAMP5/CSPG5/ITGAM/STXBP1/SYT7/SYT4/GAB2/CDK5R2/RAB15/RIMS4/RAB3D/PRAM1/CACNB4/RIMS1/CD84/SYT15/SV2C/SYT9/SYT11	56
BP	GO:0055117	regulation of cardiac muscle contraction	37/6351	77/18888	0.480519	1.42907	2.68521	0.00603016	0.0463701	0.0352692	ATP2A1/EHD3/P2RX4/NKX2-5/ADCY10/CTNNA3/ATP1A2/ANK2/PLN/GATA4/ATP2A2/UCN/HRC/GSTO1/TNNI3/ADRA1B/DMD/TMEM38A/CAV1/CALM1/CACNA1C/DSG2/AKAP9/HSP90AA1/RYR2/BMP10/CASQ2/SMAD7/KCNQ1/ATP1B1/STC1/PIK3CG/KCNJ2/PDE4D/RANGRF/CAV3/SCN5A	37
BP	GO:0007405	neuroblast proliferation	39/6351	82/18888	0.47561	1.41447	2.67707	0.00608191	0.0466242	0.0354625	CTNNA1/LHX5/ARTN/VAX1/NR2E1/RAB10/NDE1/PAX6/ACAN/LRRK2/HAPLN1/DAGLA/HAPLN2/KCNA1/HIF1A/BCAN/SIX3/VEGFA/VCAN/ID4/TEAD3/SOX10/HAPLN3/KDM1A/GATA2/WDR62/CX3CR1/LEF1/ASPM/OTP/SMARCD3/ASCL1/DAGLB/NCAN/TAFA1/DMRTA2/ITGB1/WNT3A/BTG2	39
BP	GO:0032147	activation of protein kinase activity	39/6351	82/18888	0.47561	1.41447	2.67707	0.00608191	0.0466242	0.0354625	SLC11A1/CLSPN/PRKCD/KIF14/STRADB/TPX2/ECT2/CCDC88A/TLR3/MARK2/PINK1/TNFRSF10B/NRG1/TLR6/PDPK1/RIPK3/CCL5/DYNAP/VEGFA/CHI3L1/CARD14/TXN/EMP2/ITGB3/STRADA/ANG/CD300A/CD86/PILRB/ADRA2B/CARD10/TRAF2/NTRK3/ADRA2C/PRLR/BORA/ADRB2/NTF3/JAK2	39
BP	GO:0002757	immune response-activating signaling pathway	195/6351	500/18888	0.39	1.15987	2.5786	0.00609122	0.0466242	0.0354625	PLPP4/CD276/TSPAN6/SLC46A2/THY1/TREM2/APPL1/MAPKAPK3/VAV2/CEACAM1/PRKCD/FCHO1/KCNJ8/TYRO3/TAX1BP1/BLNK/LIMK1/TICAM1/AIM2/MYD88/TRIM15/TEC/AURKB/ITCH/ADA/MFHAS1/COLEC11/NAGK/CD300LF/CTLA4/EIF2AK2/CSK/ZNRF1/TLR3/LGALS3/PARP1/NLRX1/RAB29/SLC15A2/RIOK3/AP3B1/PLCG1/GATA3/SLC39A10/DUSP3/FOXP3/MICB/SLC15A3/UFD1/CBLB/TIFA/PAK2/FCN3/ELF1/RNF170/IRAK4/SLC39A6/TLR6/SPG21/PIK3CD/OTULIN/HSPD1/CMTM3/PLD2/MEFV/…	195
BP	GO:0015844	monoamine transport	41/6351	87/18888	0.471264	1.40155	2.67186	0.00609261	0.0466242	0.0354625	RAB3B/STX1A/KCNB1/CHRNA6/SYT1/GABBR1/PRKN/SYT5/SLC29A4/PINK1/SLC6A4/CHRM5/DRD4/SLC6A2/SLC22A1/LILRB1/CXCL12/SYT8/SYT12/P2RX1/SYT3/SDHD/SLC18B1/ITGB3/HTR1B/ADRA2B/OPRK1/SYT7/GRM2/SLC6A3/SYT4/ADRA2C/OXTR/GDNF/GNAT1/SLC18A3/SYT15/SYT9/SYT11/SLC22A2/DRD1	41
BP	GO:0010842	retina layer formation	15/6351	25/18888	0.6	1.78441	2.79328	0.00610837	0.0466324	0.0354687	CALB1/SDK2/FJX1/HIPK1/LHX1/ATP8A2/SLC1A1/TFAP2B/DSCAM/SDK1/HIPK2/TSPAN12/NDP/FAT3/RDH13	15
BP	GO:0043501	skeletal muscle adaptation	15/6351	25/18888	0.6	1.78441	2.79328	0.00610837	0.0466324	0.0354687	MYOZ1/ACTN3/TNNC1/MYOC/ATP2A2/ACTA1/CACNA1S/MYH7/CAMK2G/MYMK/CAMK2B/TNNI1/TRIM63/MYOZ2/NFATC1	15
BP	GO:0045860	positive regulation of protein kinase activity	106/6351	257/18888	0.412451	1.22664	2.60368	0.00612902	0.0467338	0.0355458	MAP4K2/SASH1/SLC11A1/ELANE/HMGA2/NOX4/CLSPN/PRKCD/MMD/TNFRSF11A/KIF14/NEK10/STRADB/RHOA/TPX2/PDGFB/CD24/SNX9/TNFSF11/ECT2/TTBK1/UNC119/HTR2B/LRRK2/PDGFA/CCDC88A/TLR3/DLG3/MARK2/EDN3/PINK1/ADIPOQ/PDGFRB/LRP8/TNFRSF10B/DRD4/NRG1/TLR6/SLC8A2/DDX3X/PDPK1/PRNP/LILRA5/RIPK3/CCL5/DYNAP/VEGFA/CHI3L1/FLT1/CARD14/CALM1/FCGR1A/TXN/LAT/PTK2/HSP90AB1/IL1B/EMP2/IFNG/ITGB3/STRADA/TENM1/ANG/RELN/KIT/CD300A/AGAP2…	106
BP	GO:0002833	positive regulation of response to biotic stimulus	155/6351	390/18888	0.397436	1.18198	2.58467	0.00614496	0.046799	0.0355955	TSPAN6/SASH1/SLC46A2/RBM47/TREM2/SH2D1B/APPL1/MAPKAPK3/MMP12/KCNJ8/TYRO3/TAX1BP1/EMILIN1/TICAM1/AIM2/NLRP10/MYD88/TRIM15/AURKB/ITCH/ADAM8/MFHAS1/COLEC11/NAGK/CD300LF/EMILIN2/EIF2AK2/ZNRF1/TLR3/IL12A/PARP1/NLRX1/LAG3/SLC15A2/RIOK3/AP3B1/GSDME/RAET1E/HLA-F/SLC15A3/UFD1/TIFA/PAK2/FCN3/RNF170/IRAK4/TLR6/HLA-G/OTULIN/HSPD1/MEFV/FADD/DDX3X/PDPK1/TRIM31/S100A14/PVR/CLEC4E/RIPK2/TNFAIP3/TRIM25/HAVCR2/CCL…	155
BP	GO:0006486	protein glycosylation	94/6351	225/18888	0.417778	1.24248	2.60424	0.00622985	0.0470299	0.0357711	SLC35C1/GORASP1/EXTL1/ST3GAL4/TRAK1/PLOD3/CHP1/GALNT18/ALG3/ST3GAL3/GMPPB/GALNT12/POGLUT2/EXT1/MOGS/FUT3/PMM1/TMEM59/B3GNT7/GCNT3/B3GNT4/B3GAT3/B4GALT5/GALNT16/B3GNT8/RPN1/POFUT1/ST6GALNAC5/ENTPD5/LARGE2/TET2/FUT6/B3GNT3/FUT2/ST6GALNAC1/KRTCAP2/POMT2/POGLUT1/B4GALT3/XXYLT1/B3GALT4/SLC51B/DPM2/GALNT2/GOLGA2/ST8SIA2/GALNT9/TET1/NUDT14/GALNT10/GALNT6/B3GNT9/TMTC3/COG3/TRIP11/UGGT1/DERL3/POFUT2/GALNT…	94
BP	GO:0043413	macromolecule glycosylation	94/6351	225/18888	0.417778	1.24248	2.60424	0.00622985	0.0470299	0.0357711	SLC35C1/GORASP1/EXTL1/ST3GAL4/TRAK1/PLOD3/CHP1/GALNT18/ALG3/ST3GAL3/GMPPB/GALNT12/POGLUT2/EXT1/MOGS/FUT3/PMM1/TMEM59/B3GNT7/GCNT3/B3GNT4/B3GAT3/B4GALT5/GALNT16/B3GNT8/RPN1/POFUT1/ST6GALNAC5/ENTPD5/LARGE2/TET2/FUT6/B3GNT3/FUT2/ST6GALNAC1/KRTCAP2/POMT2/POGLUT1/B4GALT3/XXYLT1/B3GALT4/SLC51B/DPM2/GALNT2/GOLGA2/ST8SIA2/GALNT9/TET1/NUDT14/GALNT10/GALNT6/B3GNT9/TMTC3/COG3/TRIP11/UGGT1/DERL3/POFUT2/GALNT…	94
BP	GO:0007435	salivary gland morphogenesis	19/6351	34/18888	0.558824	1.66195	2.7496	0.00624199	0.0470299	0.0357711	LAMA1/TGFB1/PLXNA1/SNAI2/PAX6/PDGFA/ESRP2/PLXND1/NTN4/TGFB3/EDAR/FGF8/TWSG1/FGF7/SEMA3C/FGF10/NKX3-1/EGFR/TNF	19
BP	GO:0009112	nucleobase metabolic process	19/6351	34/18888	0.558824	1.66195	2.7496	0.00624199	0.0470299	0.0357711	HPRT1/SHMT1/ACP3/CMPK1/GMPS/ADA/PRPS1/ALDH6A1/TYMP/PPAT/TYMS/CTPS1/KDM1A/CAD/GMPR/DPYD/PAICS/DPYS/XDH	19
BP	GO:0030212	hyaluronan metabolic process	19/6351	34/18888	0.558824	1.66195	2.7496	0.00624199	0.0470299	0.0357711	TGFB1/PDGFB/LYVE1/HEXA/TNFAIP6/HAS1/SMPD3/IL1B/ABCC5/EGF/HYAL1/HAS3/HAS2/CEMIP2/HMMR/ITIH5/ITIH3/CD44/ITIH1	19
BP	GO:0042558	pteridine-containing compound metabolic process	19/6351	34/18888	0.558824	1.66195	2.7496	0.00624199	0.0470299	0.0357711	SLC19A1/SHMT1/FTCD/PCBD2/MTHFR/MTHFD2/MTHFD1L/SPR/ALDH1L1/ATIC/TYMS/ALDH1L2/SHMT2/FOLR1/MTHFS/SLC25A32/GGH/GCH1/FPGS	19
BP	GO:0050901	leukocyte tethering or rolling	19/6351	34/18888	0.558824	1.66195	2.7496	0.00624199	0.0470299	0.0357711	CHST2/ST3GAL4/ELANE/EXT1/ADD2/CXCL12/CHST4/CCL25/JAM2/CCL28/ITGA4/MADCAM1/CX3CR1/SELL/SELE/PODXL2/ITGB1/VCAM1/TNF	19
BP	GO:0060074	synapse maturation	19/6351	34/18888	0.558824	1.66195	2.7496	0.00624199	0.0470299	0.0357711	NFIA/SHANK1/ADGRL1/BCAN/CDC20/NEUROD2/SEZ6L2/CHRDL1/PFN1/CLSTN1/RELN/NEFL/CX3CR1/IGSF21/CAMK2B/PALM/ADGRB3/NEURL1/CNTNAP1	19
BP	GO:0086004	regulation of cardiac muscle cell contraction	19/6351	34/18888	0.558824	1.66195	2.7496	0.00624199	0.0470299	0.0357711	ATP2A1/ADCY10/CTNNA3/ATP1A2/ANK2/PLN/GATA4/ATP2A2/CAV1/CACNA1C/DSG2/AKAP9/RYR2/STC1/KCNJ2/PDE4D/RANGRF/CAV3/SCN5A	19
BP	GO:0035850	epithelial cell differentiation involved in kidney development	25/6351	48/18888	0.520833	1.54897	2.7104	0.00630369	0.0474043	0.0360559	MMP9/EXT1/GREM1/PDGFB/CD24/GPR4/WT1/KLF15/GATA3/LHX1/FOXC2/ADIPOQ/LIF/NOTCH2/JAG1/BASP1/STAT1/NPHS1/SALL1/ACTA2/YAP1/IQGAP1/PAX2/GDNF/EDNRA	25
BP	GO:0014009	glial cell proliferation	30/6351	60/18888	0.5	1.48701	2.68916	0.0063141	0.0474043	0.0360559	TREM2/SOX11/UFL1/LEPR/NFIA/RNF10/ETV5/CYSLTR1/IL33/PLAG1/IL1B/SOX10/SLC7A5/CLU/IL34/CHRM1/SOX4/CERS2/LTA/TSPO/PRKCH/NTN1/DICER1/GFAP/ASCL2/IL6/NDP/EGFR/HES1/TNF	30
BP	GO:0051289	protein homotetramerization	30/6351	60/18888	0.5	1.48701	2.68916	0.0063141	0.0474043	0.0360559	TDO2/ALDH9A1/HPRT1/TRPM2/TK1/SHMT1/ACACB/TRPA1/GLS/AQP2/AQP5/OSBPL2/RYR3/USP16/GOLGA2/AQP4/HCN1/RYR1/GBP5/ALDH1A2/CBR4/SHMT2/ALDH1A3/SAMHD1/DNM1/UPB1/AQP10/B2M/KCNJ2/KIF25	30
BP	GO:0032946	positive regulation of mononuclear cell proliferation	64/6351	146/18888	0.438356	1.30368	2.62174	0.00634134	0.0475525	0.0361686	CD276/TNFRSF4/ANXA1/TNFSF4/TICAM1/XCL1/CD80/EPO/MYD88/CD24/ADA/FCGR3A/CD70/CD320/TFRC/IL12A/EFNB1/DHPS/SLC39A10/FOXP3/ZP4/EPHB2/FADD/ZP3/ATAD5/IL6ST/HLA-A/RIPK2/HAVCR2/CCL5/IL18/VAV3/TYK2/IL1B/LILRB2/CD38/IL1A/CD86/ZAP70/MPL/FCRL3/AGER/HHLA2/TACR1/IL2RA/CCDC88B/EBI3/FGF10/IL12RB1/PDCD1LG2/PRLR/IGFBP2/CD28/TNFSF13B/JAK2/IL6/HES1/SPTA1/CLCF1/WNT3A/HLA-DMB/VCAM1/MIF/CD1D	64
BP	GO:0017157	regulation of exocytosis	80/6351	188/18888	0.425532	1.26554	2.60432	0.00639068	0.047866	0.036407	PDCD6IP/HAP1/RAB3B/RAB5A/VPS4B/STX1A/CEACAM1/ANXA1/KCNB1/EXPH5/SYTL4/ADGRE2/CASK/SYT1/RAB27A/STXBP5/RIMS2/PRKN/LRRK2/SYT5/ATP2A2/PFN2/FBXO45/RAB27B/HLA-F/NSF/CLASP2/GIT1/STXBP3/SEPTIN4/FGA/RALA/MICAL1/DOC2A/ZP3/PDPK1/SLC4A8/RAC2/PRKCG/SYT8/TSG101/FGB/SMPD3/DOC2B/SYT12/P2RX1/CFTR/SYT3/CD177/IL13RA2/IFNG/GATA2/TRPV6/HTR1B/CD300A/CPLANE2/ITGB2/SCAMP5/CSPG5/ITGAM/STXBP1/SYT7/SYT4/GAB2/TPCN2/CDK5R2/RA…	80
BP	GO:0033260	nuclear DNA replication	22/6351	41/18888	0.536585	1.59582	2.71824	0.00643707	0.0480652	0.0365585	CDC45/TK1/RAD51/MCM2/FEN1/BLM/DBF4B/GINS1/CDT1/GMNN/MCM6/DNA2/ATAD5/BRCA2/MCM4/DBF4/PCNA/MCM3/DONSON/AICDA/CDC7/RTEL1	22
BP	GO:0071634	regulation of transforming growth factor beta production	22/6351	41/18888	0.536585	1.59582	2.71824	0.00643707	0.0480652	0.0365585	XCL1/LTBP1/FN1/CD24/ADAM8/LAPTM4B/LUM/ITGAV/FOXP3/HIF1A/LILRB1/HSP90AB1/FERMT1/FURIN/LRRC32/CD200/WNT11/CD2AP/SMAD3/PTGS2/TYROBP/SERPINB7	22
BP	GO:1903131	mononuclear cell differentiation	189/6351	484/18888	0.390496	1.16134	2.5593	0.00644485	0.0480652	0.0365585	IL11/SOX12/SLC46A2/TREM2/SOCS1/SPINK5/ZBTB7B/INHBA/ANXA1/TRPM2/TGFB1/PRDM1/TNFSF4/CSF2/TYRO3/BLNK/CD80/PBRM1/TCF3/TNFRSF9/ONECUT1/ACTL6A/ZBTB7A/ZBTB16/LEPR/RHOA/DHRS2/PGLYRP2/EGR1/ADA/ADAM8/IL4I1/KLF6/RORC/JAK3/FOS/LGALS1/KAT2A/MMP14/RUNX3/CTLA4/RAG1/RELB/JAG2/NTRK1/DCSTAMP/VSIR/LAG3/CD83/FANCA/AP3B1/ITM2A/GATA3/DLL4/LOXL3/SOCS3/FOXP3/GPR89A/C17orf99/PGLYRP1/TOX/DCLRE1C/HLA-G/PIK3CD/RORA/EOMES/FA…	189
BP	GO:0048477	oogenesis	50/6351	110/18888	0.454545	1.35183	2.63395	0.00644758	0.0480652	0.0365585	SOHLH1/CDC25B/PLD6/TDRD5/TRIP13/STRA8/YTHDC2/GPR149/LGR5/AURKA/FOXL2/NOBOX/FUT6/AMH/NANOS3/TDRD6/DMRT1/PAQR8/ZP3/DCAF13/TNFAIP6/IHH/INSL3/RBM46/NANOS1/BRCA2/TUT7/FBXO5/KASH5/ZGLP1/PTX3/DAZL/ANG/SIRT2/SPDYA/PIWIL2/SOHLH2/DMC1/ASPM/PANX1/BNC1/TAF4B/REC114/INHBB/ZAR1/ZAR1L/EDNRA/RPS6KA2/NANOS2/MEIOC	50
BP	GO:0002708	positive regulation of lymphocyte mediated immunity	57/6351	128/18888	0.445312	1.32437	2.62079	0.0065013	0.0484088	0.0368198	TREM2/SH2D1B/TGFB1/TNFSF4/ULBP1/XCL1/MAD2L2/TFRC/IL12A/LAG3/GATA3/RAET1E/FOXP3/HLA-F/MICB/CYRIB/C17orf99/HLA-G/HSPD1/FADD/ZP3/MICA/PVR/ATAD5/HLA-A/HLA-B/IL18/STX7/FCGR1A/IL1B/HLA-C/KMT5C/TNFSF13/HMCES/RAET1L/TRAF2/CD1E/TAP2/DENND1B/ULBP2/LTA/NSD2/SH2D1A/IL12RB1/CD28/RSAD2/CD1B/B2M/RAET1G/IL6/CRTAM/HPX/EXOSC3/P2RX7/CLCF1/CD1D/TNF	57
BP	GO:0030166	proteoglycan biosynthetic process	32/6351	65/18888	0.492308	1.46413	2.66784	0.00656203	0.0486895	0.0370334	EXTL1/CHST7/EXT1/CHST11/HS3ST1/FOXL1/B3GAT3/XYLT2/CSGALNACT2/CHSY3/CHPF/NDST1/CHST14/EXTL2/CHPF2/PXYLP1/CHST12/EXTL3/CHST15/CHST13/EXT2/CHST3/SLC2A10/SLC35B2/UST/CHST9/HS3ST2/B3GALT6/CHST10/GAL3ST4/UGDH/CSGALNACT1	32
BP	GO:0035904	aorta development	32/6351	65/18888	0.492308	1.46413	2.66784	0.00656203	0.0486895	0.0370334	COL3A1/FKBP10/PRDM1/TBX2/ADAMTS6/HECTD1/FOXH1/MYLK/PLXND1/DLL4/LOX/NDST1/PDGFRB/GAA/HEY1/SMAD6/PDE2A/JAG1/FGF8/TFAP2B/EYA1/EFNB2/SOX4/ENG/AP2B1/NKX3-1/APLNR/NGFR/HES1/EDNRA/EFEMP2/LOXL1	32
BP	GO:0090303	positive regulation of wound healing	32/6351	65/18888	0.492308	1.46413	2.66784	0.00656203	0.0486895	0.0370334	CCN4/ST3GAL4/DUOX1/ANXA1/PLAU/EMILIN1/RREB1/ENPP4/EMILIN2/F2R/OCLN/MYLK/SERPINE1/CLDN4/KANK1/TMEM97/FOXC2/TBXA2R/CPB2/F2/CXCR4/CLEC7A/USF1/INSL3/PTK2/FERMT1/VTN/HTN3/NFE2L2/F3/DUOX2/ITGB1	32
BP	GO:0032602	chemokine production	48/6351	105/18888	0.457143	1.35955	2.62954	0.00658173	0.0487217	0.0370578	POSTN/ELANE/TREM2/TREM1/TGFB1/TNFSF4/TICAM1/EPHA2/MYD88/SNAI2/EGR1/APP/EIF2AK2/TLR3/ADIPOQ/IL33/HIF1A/MEFV/DDX3X/ACKR1/RIPK2/LILRB4/HAVCR2/CLEC7A/KLF4/IL18/IL1B/IFNG/TWIST1/ERBIN/APOD/C1QTNF3/TLR2/MAVS/AGER/MBP/ARG2/SIRPA/AZU1/CD84/ADAM17/OAS3/IL17F/IL6/AIRE/MIF/CXCL6/TNF	48
BP	GO:0110020	regulation of actomyosin structure organization	48/6351	105/18888	0.457143	1.35955	2.62954	0.00658173	0.0487217	0.0370578	MYLK3/ARHGEF10L/TJP1/PHLDB2/LIMK1/CGNL1/RHOA/ECT2/ASAP3/CCDC88A/EPHA1/MYOC/TACSTD2/WASF2/ARHGAP6/LIMCH1/PFN2/SYNPO2L/TGFB3/CLASP2/PAK2/STMN1/MET/PPFIA1/PXN/PFN1/TGFBR1/RHOC/WNT11/PIK3R1/TACR1/APOA1/ALMS1/SMAD3/ARHGAP28/BAG4/BMP10/AKAP13/S1PR1/PAK1/RHPN1/TESK1/DLC1/ARHGEF5/WAS/ARHGEF10/CAV3/RGCC	48
BP	GO:0050764	regulation of phagocytosis	46/6351	100/18888	0.46	1.36805	2.62646	0.00669826	0.0493936	0.0375689	SLC11A1/TREM2/MYO18A/APPL1/SCARB1/RAB27A/COLEC11/SPHK1/CD300LF/ITGAV/CSK/CCL2/ADIPOQ/C2/FCN3/FCGR2A/FCER1G/CLEC7A/PRKCG/FCGR1A/RAB31/PLCG2/IFNG/GATA2/IL2RG/MERTK/FPR2/PTX3/APOA2/CD300A/SIRPB1/TLR2/ALOX15/SYT7/HCK/APOA1/LMAN2/SIRPA/SIRPG/AZU1/FCN2/PRTN3/CAMK1D/SYT11/ABCA7/IL15RA	46
BP	GO:0045446	endothelial cell differentiation	55/6351	123/18888	0.447154	1.32985	2.61213	0.00670157	0.0493936	0.0375689	AFDN/PLOD3/HOXA13/TJP1/FZD2/TJP3/CEACAM1/COL27A1/CLIC4/ZDHHC21/MYD88/MSN/TMEM100/PROC/TNMD/ACVR1/COL18A1/PDPN/FOXP3/ATOH8/CCM2/HAPLN2/NRG1/MET/PLCB1/CXCR4/HEY1/VEGFA/PDE2A/MARVELD2/APOLD1/JAG1/IL1B/EZR/BTG1/FSTL1/NOTCH4/ETV2/TJP2/HOXB5/SOX18/GPX1/S1PR1/FZD1/ICAM1/FZD4/BARX1/XDH/STC1/NDP/PDE4D/EDNRA/ACVR2B/NR2F2/TNF	55
BP	GO:0071675	regulation of mononuclear cell migration	55/6351	123/18888	0.447154	1.32985	2.61213	0.00670157	0.0493936	0.0375689	PLA2G7/SPNS2/STK39/MAPK3/CD200R1/XCL1/GREM1/PADI2/RHOA/ECM1/MSN/ABL2/ADAM8/CXCL17/DUSP1/ADTRP/APP/CCL2/CXCL13/IL12A/SERPINE1/LGALS3/OXSR1/CCL7/FADD/S100A14/RIPK3/CXCL12/PLCB1/CCL5/STK10/CXCL10/PTK2/CCL20/JAM2/SLAMF8/ITGA4/FPR2/ITGB3/APOD/MADCAM1/CD200/IL27RA/WASL/IL34/CX3CR1/AGER/CRKL/RARRES2/ADAM17/XCL2/ASCL2/AIRE/DOCK8/TNF	55
BP	GO:0003283	atrial septum development	14/6351	23/18888	0.608696	1.81027	2.7674	0.006727	0.0493936	0.0375689	NKX2-5/ANK2/GATA4/ACVR1/NOTCH2/DAND5/ISL1/TBX20/WNT11/SOX4/NSD2/CCN1/NPHP3/TBX5	14
BP	GO:0031338	regulation of vesicle fusion	14/6351	23/18888	0.608696	1.81027	2.7674	0.006727	0.0493936	0.0375689	ANXA1/SYT1/SPHK1/ERC2/DOC2A/DOC2B/PRRT2/CPLANE2/STXBP1/SYT4/ANXA2/SYT9/CPLX1/GRIK5	14
BP	GO:0031629	synaptic vesicle fusion to presynaptic active zone membrane	14/6351	23/18888	0.608696	1.81027	2.7674	0.006727	0.0493936	0.0375689	STX1A/SYT1/SNAP47/ERC2/DOC2A/STX19/SNAP25/DOC2B/PRRT2/STXBP1/STX2/SYT9/CPLX1/GRIK5	14
BP	GO:2000193	positive regulation of fatty acid transport	14/6351	23/18888	0.608696	1.81027	2.7674	0.006727	0.0493936	0.0375689	ERFE/TNFRSF11A/P2RX4/TNFSF11/NTSR1/IL1B/ACSL1/IL1A/FABP3/MAP2K6/CYP4F2/PLA2G10/P2RX7/MIF	14
BP	GO:0045926	negative regulation of growth	102/6351	247/18888	0.412955	1.22814	2.56872	0.00677789	0.0497098	0.0378094	STC2/SEMA4F/CDKN2AIP/SPP1/MYOZ1/MT1A/INHBA/RGS4/RTN4R/TGFB1/FRZB/DRAXIN/SEMA5B/MSX1/PTK6/PPT1/GREM1/WWC1/PLAC8/STK3/TRIM46/DCBLD2/PLXNA3/SEMA3F/BST2/NME6/GJA1/CDHR2/WT1/ARHGAP4/KIAA0319/DCSTAMP/HDAC6/PI16/FHL1/SLC6A4/CAPRIN2/CYP27B1/DACT3/BRCA1/HIF1A/DDX3X/HNF4A/CITED2/OSGIN2/DCC/SEMA7A/SEMA4D/BBS2/SEMA6D/ADRB3/WNT3/MAPK11/MT1F/GNG4/CRYAB/SESN2/CDKN2A/TMPRSS4/BTG1/MT1M/FSTL4/GPC3/JADE1/ENPP1/RYK/…	102
BP	GO:0000086	G2/M transition of mitotic cell cycle	60/6351	136/18888	0.441176	1.31207	2.59956	0.00681356	0.0499136	0.0379644	VPS4B/CDC25B/DTL/RAB11A/CLSPN/CDC6/FOXO4/KIF14/FOXM1/PKMYT1/PKIA/CDK4/AURKB/CCNG1/CDK14/BLM/AURKA/APP/CDK2/DBF4B/CHEK1/CDC25C/CDK1/PLK1/ORC1/FHL1/BRSK1/MIIP/BRSK2/BRCA1/RAD21/CENPF/TOPBP1/CHEK2/CDK6/PLCB1/MELK/BRCC3/CALM1/WEE1/MASTL/ENSA/SKP2/FBXO5/GPR132/ABRAXAS1/NES/NOP53/CDK5RAP3/RBBP8/DONSON/RAD50/SMARCD3/PBX1/CDC7/FOXN3/CCNA2/CCNB1/CCDC57/PLK3	60
CC	GO:0062023	collagen-containing extracellular matrix	240/6692	428/19894	0.560748	1.66699	9.93145	5.8949e-22	4.50371e-19	3.54315e-19	COL4A1/COL4A2/COL10A1/ADAMTS20/CLEC3B/CTHRC1/COL13A1/MFAP2/FIBCD1/MMP9/LRRC15/COL11A1/SOST/FBN2/ANXA11/GPC2/LAMA1/POSTN/ELANE/TNXB/PLOD3/SERPINH1/LAMB1/ANGPTL1/COL7A1/COL1A1/COL22A1/COL8A1/COL4A5/P3H1/COL3A1/APOE/COL6A3/PXDN/ANXA1/COL27A1/LOXL2/MATN3/COL1A2/TGFB1/SERPINB1/NPNT/ANGPT2/ASPN/WNT2/EMILIN1/LTBP1/COL5A2/NID2/ADAMTS2/COL4A6/FN1/SRPX2/COL26A1/LAMC2/GREM1/THSD4/COL24A1/CASK/COL12A1/PDGFB/…	240
CC	GO:0005788	endoplasmic reticulum lumen	183/6692	313/19894	0.584665	1.73809	9.37074	1.18834e-19	4.53946e-17	3.57128e-17	COL4A1/COL4A2/COL10A1/COL13A1/STC2/COL11A1/CASQ1/COLGALT1/SPP1/PDIA5/PLOD3/SERPINH1/LAMB1/COL7A1/P4HA3/COL1A1/COL22A1/COL8A1/PCSK9/NOTUM/TMEM132A/COL4A5/P3H1/COL3A1/APOE/MAPK3/COL6A3/COL27A1/FKBP10/MATN3/COL1A2/F10/ADAMTS7/BCHE/RCN3/CERCAM/LTBP1/COL5A2/COL4A6/FN1/PDIA2/POGLUT2/MELTF/ANO8/COL26A1/DNAJB11/COL24A1/CES2/MINPP1/COL12A1/PLAUR/FSTL3/PDGFB/PDIA4/IGFBP7/CTSZ/LGALS1/COL16A1/P4HA1/PROC/DMP1…	183
CC	GO:0016324	apical plasma membrane	206/6692	402/19894	0.512438	1.52338	7.54758	1.63178e-13	4.1556e-11	3.26929e-11	LMO7/LRRC15/F2RL2/SLC19A1/MAL/THY1/SLC26A6/SORBS2/SLC5A12/ATP6V0A4/STK39/SLC9A8/DUOX1/CEACAM1/CFAP126/ANXA1/CLCA4/SLC26A2/ERBB3/KCNB1/ATP2B2/FN1/ECRG4/MPP3/KCNE4/SCNN1B/SLC38A3/PATJ/ADCY10/MSN/UPK3A/RAB27A/SLC11A2/RHCG/ANK2/SLC39A4/CLIC5/CEACAM7/SLC39A14/DPEP1/ATP1B3/CEACAM5/SHROOM3/EPS15/PKHD1/BST2/ANO1/SLC3A2/AQP2/SLC5A11/SLC22A11/OCLN/SLCO1A2/CEACAM6/GJA1/AQP5/ENPEP/MUC1/CLDN4/CDHR2/SPTBN2/ATP…	206
CC	GO:0045177	apical part of cell	227/6692	468/19894	0.485043	1.44194	6.8881	1.30513e-11	2.4928e-09	1.96113e-09	LMO7/SNX10/LRRC15/F2RL2/SLC19A1/MAL/THY1/SLC26A6/SORBS2/SLC5A12/ATP6V0A4/STK39/SLC9A8/TJP1/DUOX1/CEACAM1/CFAP126/ANXA1/CLIC4/CLCA4/SLC26A2/ERBB3/KCNB1/ATP2B2/FN1/ACP3/ECRG4/MPP3/FAP/KCNE4/SCNN1B/SLC38A3/PATJ/ADCY10/ATP6V1C1/MYO1B/MSN/UPK3A/RAB27A/SLC11A2/RHCG/ANK2/MYO5B/SLC39A4/CLIC5/CEACAM7/SLC39A14/DPEP1/ATP1B3/CEACAM5/SHROOM3/EPS15/PKHD1/BST2/ANO1/APP/SLC3A2/AQP2/SLC5A11/SLC22A11/OCLN/SLCO1A2/…	227
CC	GO:0030016	myofibril	131/6692	240/19894	0.545833	1.62266	6.90933	1.70934e-11	2.61187e-09	2.05481e-09	KAT2B/MYOM1/CASQ1/MYOZ3/SMTNL1/LDB3/MYZAP/TMOD3/MYL3/OBSCN/CMYA5/PDLIM2/KCTD6/SORBS2/PPP1R12B/MYOZ1/TTN/NEB/TMOD4/KCNJ8/TNNC2/PDLIM5/CFL2/TPM2/ABRA/ACTN3/PGM5/AHNAK/MYOT/TNNC1/NBR1/ANK2/TCAP/FLNA/CALD1/TNNI2/ACTN2/KLHL41/MYL7/MYH2/SVIL/SLC2A1/MYBPC3/COL6A1/ACTA1/LRRC39/HRC/ASB2/SYNPO2L/LMOD2/SCO2/CAPN3/MYOM3/ITGB1BP2/ARHGEF25/TNNI3/NRAP/RYR3/MYH6/PSMA6/PDLIM7/TMOD1/RPL15/SYNC/LMOD1/XIRP2/ACTL8/CA…	131
CC	GO:0030017	sarcomere	121/6692	219/19894	0.552511	1.64251	6.80693	3.47695e-11	4.42731e-09	3.48305e-09	KAT2B/MYOM1/CASQ1/MYOZ3/SMTNL1/LDB3/MYZAP/TMOD3/MYL3/OBSCN/CMYA5/PDLIM2/KCTD6/SORBS2/PPP1R12B/MYOZ1/TTN/NEB/TMOD4/TNNC2/PDLIM5/CFL2/TPM2/ABRA/ACTN3/PGM5/MYOT/TNNC1/NBR1/ANK2/TCAP/FLNA/TNNI2/ACTN2/KLHL41/MYL7/MYH2/SLC2A1/MYBPC3/ACTA1/LRRC39/HRC/ASB2/SYNPO2L/LMOD2/CAPN3/MYOM3/ITGB1BP2/ARHGEF25/TNNI3/NRAP/RYR3/MYH6/PSMA6/PDLIM7/TMOD1/RPL15/SYNC/LMOD1/XIRP2/ACTL8/CACNA1S/MYH7/CORO1C/SCN8A/LMOD3/DES/U…	121
CC	GO:0043292	contractile fiber	134/6692	250/19894	0.536	1.59342	6.72245	5.4768e-11	5.97754e-09	4.70264e-09	KAT2B/MYOM1/CASQ1/MYOZ3/SMTNL1/LDB3/MYZAP/TMOD3/MYL3/OBSCN/CMYA5/PDLIM2/KCTD6/SORBS2/PPP1R12B/MYOZ1/TTN/NEB/TMOD4/KCNJ8/NPNT/TNNC2/PDLIM5/CFL2/TPM2/ABRA/ACTN3/PGM5/AHNAK/MYOT/TNNC1/NBR1/ANK2/TCAP/FLNA/CALD1/TNNI2/ACTN2/KLHL41/MYL7/MYH2/GJA1/SVIL/SLC2A1/MYBPC3/COL6A1/ACTA1/LRRC39/HRC/ASB2/SYNPO2L/LMOD2/SCO2/CAPN3/MYOM3/ITGB1BP2/ARHGEF25/TNNI3/NRAP/RYR3/MYH6/PSMA6/PDLIM7/TMOD1/RPL15/SYNC/LMOD1/XIRP…	134
CC	GO:0009897	external side of plasma membrane	197/6692	405/19894	0.48642	1.44603	6.45662	2.16131e-10	2.06405e-08	1.62382e-08	SLC2A4/CD276/THY1/TNFRSF4/SLAMF9/PCSK9/CXCR2/FOLR3/CD200R1/RTN4R/F10/PLAU/TNFRSF11A/ITGA1/ULBP1/CD80/ITGA2B/TNFRSF9/CLCN3/SCNN1B/ITGAX/PLAUR/LEPR/MCAM/CD24/ADA/FCGR3A/NRCAM/ITGA11/ADGRE1/FCER1A/COLEC11/ITGA6/PKHD1/ITGA5/CTLA4/ITGAV/EPOR/SLC22A11/SLC4A3/CCR8/TFRC/CAPN2/ENPEP/CLEC12B/GPIHBP1/LAG3/CD83/AMOT/SPA17/CXCL9/RAET1E/HLA-F/TNFRSF18/RTBDN/MICB/FCN3/MUC17/C17orf99/MFGE8/AQP4/FGA/HLA-G/CCR3/CT…	197
CC	GO:0005604	basement membrane	60/6692	92/19894	0.652174	1.93878	6.4256	5.70835e-10	4.84575e-08	3.81224e-08	COL4A1/COL4A2/LAMA1/LAMB1/COL7A1/COL8A1/COL4A5/PXDN/LOXL2/NPNT/NID2/COL4A6/FN1/LAMC2/CASK/SPARC/AGRN/NID1/LAMC1/P3H2/COL6A1/THBS2/LAMB3/COL5A1/COL18A1/APLP1/NTN4/ITGB4/COL23A1/COL2A1/AMTN/LAMB4/LAMA3/TGFBI/TNC/EGFLAM/LAMA4/COL15A1/VTN/ERBIN/ANG/RELL2/ACTA2/FRAS1/SMOC1/COLQ/TINAG/MMRN2/TIMP1/NTN1/COL17A1/FBN1/ANXA2/HSPG2/LAMC3/CD151/MATN2/THBS4/EFEMP2/LOXL1	60
CC	GO:0097060	synaptic membrane	192/6692	397/19894	0.483627	1.43773	6.27227	6.64337e-10	5.07554e-08	3.99302e-08	FCHO2/COL13A1/DLG2/GRIN2D/NETO2/SEMA4F/SLC6A1/PCDH17/CLSTN3/STX1A/LRFN4/SLC1A6/KCNJ8/GPR158/DGKI/GABRD/KCNB1/ATP2B2/CHRNA6/SYNDIG1/ITSN2/SRPX2/STRN/CASK/SYT1/SHANK1/HTR3B/GABBR1/SCN2A/UNC13B/CHRM3/ANK2/RNF10/CHRNA10/NRCAM/LRFN1/RGS9/RIMS2/SLC16A7/SYDE1/CHRNA9/SLC6A7/ADAM23/ITGA5/F2R/ACTN2/NETO1/DLG3/CNTNAP2/CDH8/KCNC3/UNC13A/DAGLA/CACNG5/GABBR2/NLGN2/GABRP/EFNB1/SLC6A4/CHRM5/FBXO45/DENND1A/TENM2/…	192
CC	GO:0045178	basal part of cell	153/6692	305/19894	0.501639	1.49128	6.15569	1.50988e-09	1.04868e-07	8.25018e-08	MAP4K2/DLG2/HPGD/SLC19A1/HOMER3/TRPC4/SLC26A6/ATP6V0A4/STK39/CA9/TJP1/NKD2/SLC16A6/CEACAM1/ANXA1/PHLDB2/ITGA1/ERBB3/AQP9/ATP2B2/AQP7/FAP/SLC38A3/ADCY10/CASK/LEPR/PDGFB/LPO/MSN/CLDN11/SLC11A2/CHRM3/RHCG/ANK2/SLC39A14/SLC16A7/ATP1B3/CEACAM5/CALHM1/AURKA/EPS15/SLC3A2/AQP2/SLC22A11/SLCO1A2/TFRC/TACSTD2/AQP5/DLG3/WASF2/PIANP/CLDN4/ATP12A/RHBG/SLC2A1/GPIHBP1/SLC29A4/ATP7B/AQP3/PDPN/SLCO1B3/SLC7A8/ALPK2…	153
CC	GO:0009925	basal plasma membrane	144/6692	286/19894	0.503497	1.4968	6.02494	3.30907e-09	1.91123e-07	1.5036e-07	MAP4K2/DLG2/HPGD/SLC19A1/TRPC4/SLC26A6/ATP6V0A4/STK39/CA9/TJP1/NKD2/SLC16A6/CEACAM1/ANXA1/ERBB3/AQP9/ATP2B2/AQP7/SLC38A3/CASK/LEPR/PDGFB/LPO/MSN/CHRM3/RHCG/ANK2/SLC39A14/SLC16A7/ATP1B3/CEACAM5/CALHM1/AURKA/EPS15/SLC3A2/AQP2/SLC22A11/SLCO1A2/TFRC/TACSTD2/AQP5/DLG3/WASF2/PIANP/CLDN4/ATP12A/RHBG/SLC2A1/GPIHBP1/SLC29A4/ATP7B/AQP3/PDPN/SLCO1B3/SLC7A8/ALPK2/ITGB4/SLC16A1/CLDN7/SLCO1B1/SLC51B/ABCA8/STXB…	144
CC	GO:0016323	basolateral plasma membrane	131/6692	255/19894	0.513725	1.5272	6.03251	3.35838e-09	1.91123e-07	1.5036e-07	MAP4K2/DLG2/HPGD/SLC19A1/TRPC4/SLC26A6/ATP6V0A4/STK39/CA9/TJP1/NKD2/SLC16A6/ANXA1/ERBB3/AQP9/ATP2B2/AQP7/SLC38A3/CASK/LEPR/PDGFB/LPO/MSN/CHRM3/RHCG/ANK2/SLC39A14/SLC16A7/ATP1B3/CEACAM5/CALHM1/AURKA/SLC3A2/AQP2/SLCO1A2/TFRC/DLG3/WASF2/PIANP/ATP12A/RHBG/SLC2A1/GPIHBP1/SLC29A4/ATP7B/AQP3/PDPN/SLCO1B3/SLC7A8/ALPK2/SLC16A1/CLDN7/SLCO1B1/SLC51B/ABCA8/STXBP3/SLC6A12/SLC8A2/SLC29A1/AQP4/SLC43A2/CD300LG/S…	131
CC	GO:0031252	cell leading edge	201/6692	426/19894	0.471831	1.40266	5.98125	3.50225e-09	1.91123e-07	1.5036e-07	CTNNA1/PHACTR4/IGF2BP1/FAM107A/EPS8L2/SLK/SPRY4/THY1/LAMP5/RAB5A/SORBS2/MAPT/APPL1/ENAH/AIF1L/DUOX1/CLIP1/FRMD4B/FGD6/PHLDB2/KCNB1/LIMK1/ATP2B2/TUBB3/ARF6/KNSTRN/FAP/PTK6/CLCN3/WWC1/EPHA2/KSR1/ADGRE2/AKAP5/CTNNA3/EPS8L1/RHOA/ABLIM1/FSCN1/GABBR1/COBL/SNX9/ABLIM3/MYO5A/CTTNBP2NL/ITGA5/CDC42BPG/MYO10/ASAP3/RAC3/CCDC88A/KLHL41/KLHL2/ITGAV/PSTPIP1/OCLN/MYLK/WASF2/CNTNAP2/KCNC3/SNX2/ACTA1/KANK1/DAGLA/H…	201
CC	GO:0045121	membrane raft	143/6692	286/19894	0.5	1.4864	5.89888	6.73329e-09	3.42949e-07	2.69804e-07	CTNNA1/SLC2A4/MAL/THY1/SERPINH1/RAB5A/TRPC4/PRKAR2A/TREM2/CHP1/SORBS1/MAPT/MAPK3/RTN4R/TNFRSF11A/STX12/SCARB1/PPT1/AKAP5/OLR1/ATP1A2/MALL/CD24/AHNAK/ADD2/ADTRP/LRRK2/BST2/APP/F2R/CD320/ITLN1/CAPN2/GJA1/PAG1/SULF1/SLC2A1/LY6K/KIRREL1/HDAC6/PDPN/EFNB1/KIF18A/SLC6A4/TUBB/ATP5F1A/PLVAP/LRP8/CBLB/SMPD2/SLC39A6/ADRA1B/TLR6/AKAP6/CAVIN3/FYB2/CORO1C/ORAI1/PRNP/IL6ST/DMD/GP6/LIPE/CAV1/HK1/NTSR1/FXYD1/PLCG…	143
CC	GO:0098857	membrane microdomain	143/6692	287/19894	0.498258	1.48122	5.84641	8.998e-09	4.29655e-07	3.38017e-07	CTNNA1/SLC2A4/MAL/THY1/SERPINH1/RAB5A/TRPC4/PRKAR2A/TREM2/CHP1/SORBS1/MAPT/MAPK3/RTN4R/TNFRSF11A/STX12/SCARB1/PPT1/AKAP5/OLR1/ATP1A2/MALL/CD24/AHNAK/ADD2/ADTRP/LRRK2/BST2/APP/F2R/CD320/ITLN1/CAPN2/GJA1/PAG1/SULF1/SLC2A1/LY6K/KIRREL1/HDAC6/PDPN/EFNB1/KIF18A/SLC6A4/TUBB/ATP5F1A/PLVAP/LRP8/CBLB/SMPD2/SLC39A6/ADRA1B/TLR6/AKAP6/CAVIN3/FYB2/CORO1C/ORAI1/PRNP/IL6ST/DMD/GP6/LIPE/CAV1/HK1/NTSR1/FXYD1/PLCG…	143
CC	GO:0031253	cell projection membrane	169/6692	354/19894	0.477401	1.41922	5.66617	2.19237e-08	9.85275e-07	7.75134e-07	FAM107A/EPS8L2/SLC19A1/SPRY4/THY1/LAMP5/SLC26A6/GNA12/MAPT/ATP6V0A4/CA9/AIF1L/CEACAM1/EHD3/SLC26A2/KCNB1/ATP2B2/ARF6/FAP/CLCN3/WWC1/EPHA2/KSR1/ADGRE2/CASK/AKAP5/EPS8L1/RHOA/FSCN1/GABBR1/MSN/TSPEAR/SLC11A2/RAB25/DPEP1/CNGB1/CNGA1/ITGA5/MCHR1/MYO10/ITGAV/ITLN1/GPR161/CDHR2/CNTNAP2/KCNC3/PDE6A/TTYH1/KANK1/KIRREL1/DAGLA/GPR157/PLEKHO1/TMEM67/HPCA/PLXND1/PLCG1/PDPN/SLC7A8/SLC12A5/DIAPH1/CLASP2/APC2/PD…	169
CC	GO:0001726	ruffle	97/6692	182/19894	0.532967	1.58441	5.63889	3.43932e-08	1.4598e-06	1.14845e-06	FAM107A/EPS8L2/SPRY4/RAB5A/APPL1/AIF1L/CLIP1/FRMD4B/FGD6/ARF6/KNSTRN/FAP/PTK6/CLCN3/WWC1/EPHA2/KSR1/ADGRE2/EPS8L1/RHOA/FSCN1/COBL/SNX9/MYO5A/ITGA5/MYO10/ASAP3/KLHL41/KLHL2/ITGAV/WASF2/KANK1/AMOT/PLEKHO1/PLCG1/PDPN/KIF18A/DIAPH1/VIL1/CLASP2/DBNL/PDXP/PACSIN1/PDLIM7/MEFV/CORO1C/CDK6/LAYN/TIAM1/BAIAP2/EEF1A1/ACTN1/WIPF1/PLCG2/FGD4/MYO6/MTMR14/CARMIL2/RASA1/CSPG4/FERMT1/NME2/MTMR6/ITGB3/EZR/PSD/EPS8L…	97
CC	GO:0042383	sarcolemma	79/6692	141/19894	0.560284	1.66561	5.64707	3.71937e-08	1.49558e-06	1.1766e-06	SLC2A4/CASQ1/OBSCN/COL6A3/CLCN1/ANXA1/KCNJ8/KCNB1/SLMAP/MLIP/SLC27A6/ATP1A2/SCN2A/PGM5/AHNAK/MYOT/BGN/ANK2/STAC3/SGCG/SCN2B/SLC2A1/COL6A1/TGFB3/CAPN3/RYR3/SLC8A2/SYNC/AQP4/SMPD4/CACNA1S/STBD1/AKAP6/CORO1C/DES/CACNG6/DMD/CIB2/COL6A2/CAV1/STAC2/RYR1/ANK3/ANXA5/SNTA1/FXYD1/SYNM/CACNG4/CACNA1C/CDH2/CACNG7/KCNJ3/CAV2/FLNC/FGF6/DTNA/KCNJ11/SGCA/IGF1R/SGCZ/RYR2/CAVIN4/SNTB1/AQP1/SNTG2/ALOX12/UTRN/REM1/A…	79
CC	GO:0005581	collagen trimer	53/6692	86/19894	0.616279	1.83208	5.50555	9.75233e-08	3.72539e-06	2.93083e-06	COL4A1/COL4A2/COL10A1/CTHRC1/COL13A1/C1QTNF7/COL11A1/COL7A1/COL1A1/COL22A1/COL8A1/COL4A5/COL3A1/COL6A3/COL27A1/COL1A2/C1QL4/EMILIN1/COL5A2/C1QL1/COL4A6/C1QTNF6/COL26A1/COL24A1/COL12A1/COLEC11/LUM/COL16A1/EMILIN2/COL5A3/COL6A1/COL5A1/COL18A1/LOX/ADIPOQ/COL23A1/COL2A1/FCN3/EMID1/COL14A1/COL6A2/COL15A1/MSR1/SCARA3/COL9A2/C1QTNF3/COL6A5/C1QTNF1/SFTPA2/COLQ/COL9A3/COL17A1/FCN2	53
CC	GO:0098636	protein complex involved in cell adhesion	38/6692	57/19894	0.666667	1.98187	5.2852	3.49201e-07	1.27043e-05	9.99469e-06	LAMA1/TNXB/LAMB1/PLAU/ITGA1/EMILIN1/CD80/ITGA2B/ITGAX/PLAUR/TNN/ITGA11/ITGA6/LGALS1/ITGA5/EMILIN2/CTLA4/NID1/ITGAV/LAMC1/PLP1/MMRN1/ITGB4/TNC/ITGAD/JAM2/ITGA3/ITGA4/ITGB3/VTN/IZUMO1/ITGB5/ITGB2/ITGAM/MMRN2/CD28/ITGBL1/ITGB1	38
CC	GO:0031674	I band	78/6692	145/19894	0.537931	1.59916	5.15543	4.43603e-07	1.54051e-05	1.21195e-05	KAT2B/CASQ1/MYOZ3/SMTNL1/LDB3/MYZAP/MYL3/OBSCN/PDLIM2/SORBS2/PPP1R12B/MYOZ1/TTN/NEB/PDLIM5/CFL2/ACTN3/PGM5/MYOT/ANK2/TCAP/FLNA/ACTN2/SLC2A1/HRC/ASB2/SYNPO2L/CAPN3/ITGB1BP2/NRAP/RYR3/MYH6/PDLIM7/SYNC/XIRP2/CACNA1S/MYH7/SCN8A/DES/UNC45B/DMD/JPH2/RYR1/ANK3/ACTN1/ANKRD2/FBP2/SLC4A1/CACNA1C/MYPN/NEBL/CRYAB/C10orf71/FLNC/BAG3/KLHL40/RYR2/CAVIN4/SYNPO2/CSRP2/MYL9/FHL3/ACTN4/TRIM54/BMP10/JPH1/TRIM63/PAK1…	78
CC	GO:0031256	leading edge membrane	92/6692	179/19894	0.513966	1.52792	5.05133	6.70802e-07	2.22823e-05	1.75299e-05	FAM107A/EPS8L2/SPRY4/THY1/LAMP5/MAPT/AIF1L/KCNB1/ATP2B2/FAP/CLCN3/WWC1/EPHA2/KSR1/ADGRE2/AKAP5/EPS8L1/RHOA/GABBR1/ITGA5/ITGAV/CNTNAP2/KCNC3/KANK1/DAGLA/PLEKHO1/HPCA/PLXND1/PLCG1/PDPN/SLC12A5/DIAPH1/CLASP2/APC2/PDXP/PACSIN1/GABRG2/SLC39A6/SHISA7/SLC9A5/CORO1C/PLEK2/TIAM1/EEF1A1/PLCG2/GPER1/DPP4/MYO6/CSPG4/FERMT1/MTMR6/ANTXR1/ITGB3/EZR/PSD/EPS8L3/AMPH/APC/SH3YL1/MYO1G/PTPRK/KCNJ11/CFL1/ERBB2/ADGRV1…	92
CC	GO:0034702	monoatomic ion channel complex	159/6692	344/19894	0.462209	1.37406	4.98256	7.28422e-07	2.31881e-05	1.82425e-05	DLG2/GRIN2D/TPCN1/ATP2A1/TRPC4/STX1A/SLC26A6/CACNA1B/TTYH3/KCNAB1/CLCN1/KCNMB3/CNGB3/KCNJ8/CLIC4/GABRD/KCNB1/CHRNA6/SCN7A/KCNE4/SCNN1B/CLCN2/HTR3B/SCN2A/STAC3/STXBP5/CLIC5/CNGB1/CHRNA9/CNGA1/ANO1/OLFM2/CACNA1H/SCN2B/DLG3/CLDN4/CNTNAP2/KCNC3/KCNG3/TTYH1/KCNA7/CLIC3/KCNAB2/CACNG5/PACC1/GABRP/TRPC3/LRRC8C/SMDT1/LRRC55/BEST2/GPR89A/GRIN3B/LRRC8D/CATSPER1/KCNF1/KCNH3/KCNA1/RYR3/GABRG2/SHISA7/CHRNA5/CA…	159
CC	GO:0098978	glutamatergic synapse	184/6692	409/19894	0.449878	1.3374	4.90865	9.79268e-07	2.9025e-05	2.28345e-05	GRIN2D/NETO2/CDH11/SEMA4F/CALB1/SORT1/PCDH17/HOMER3/CLSTN3/LRFN4/APPL1/RAB11A/APOE/MAPK3/LGI1/CUL3/RTN4R/SLC1A6/KCNJ8/ICAM5/PPP2R2A/ATP2B2/C1QL1/ABR/ARF6/CLCN3/PARN/SYT1/RHOA/ITPKA/SHANK1/CHMP2B/GABBR1/SCN2A/SH3GL1/RNF10/ABLIM3/NRCAM/BTBD9/SEMA3F/RGS9/GUCY1B1/SLC16A7/EEA1/DLGAP3/AURKA/EPS15/ADAM23/SLC30A3/ITGA5/FLNA/LRRK2/RAC3/ACTN2/NETO1/DLG3/ASAP1/SPTBN2/GUCY1A1/CDH8/CDH6/ADGRL3/CACNG5/HPCA/ROR…	184
CC	GO:0030018	Z disc	71/6692	131/19894	0.541985	1.61121	4.99702	9.87761e-07	2.9025e-05	2.28345e-05	CASQ1/MYOZ3/LDB3/MYZAP/OBSCN/PDLIM2/SORBS2/PPP1R12B/MYOZ1/TTN/NEB/PDLIM5/CFL2/ACTN3/PGM5/MYOT/ANK2/TCAP/FLNA/ACTN2/SLC2A1/HRC/ASB2/SYNPO2L/CAPN3/ITGB1BP2/NRAP/RYR3/MYH6/PDLIM7/SYNC/XIRP2/MYH7/SCN8A/DES/UNC45B/DMD/JPH2/RYR1/ANK3/ACTN1/FBP2/SLC4A1/CACNA1C/MYPN/NEBL/CRYAB/C10orf71/FLNC/BAG3/RYR2/CAVIN4/SYNPO2/CSRP2/MYL9/FHL3/ACTN4/TRIM54/BMP10/JPH1/TRIM63/PAK1/PDLIM3/CASQ2/MYOZ2/MYO18B/CACNA1D/FHL5/…	71
CC	GO:0005938	cell cortex	144/6692	309/19894	0.466019	1.38538	4.86093	1.34698e-06	3.81145e-05	2.99853e-05	TRIP10/CALB1/TRAK1/MYZAP/TRPC4/PDLIM2/SCIN/STK39/SPINK5/RTKN/CLIP1/PHLDB2/MPP7/EXOC1/SEPTIN3/RAB10/ARF6/AQP7/LAMC2/ACTN3/GPSM1/RHOA/FSCN1/COBL/UNC13B/SNX9/ITCH/MYO5B/ECT2/ARHGAP32/EXOC3L2/CLIC5/GUCY1B1/RIMS2/MYRIP/CTSZ/SHROOM3/FLNA/CALD1/MYO10/ACTN2/CAPN2/SPTBN2/GYS2/SLC2A1/KCNC3/CABP1/COTL1/UNC13A/LLGL2/POTEF/CTNND1/BFSP1/SPRR4/MYO7A/CLASP2/MYH10/ASTN2/DBNL/SEPTIN4/TMOD1/ERC2/CORO1C/EPB41/MLPH/I…	144
CC	GO:0042734	presynaptic membrane	85/6692	167/19894	0.508982	1.5131	4.74068	2.92327e-06	7.97635e-05	6.27514e-05	FCHO2/GRIN2D/SLC6A1/PCDH17/STX1A/SLC1A6/KCNJ8/GPR158/ATP2B2/CHRNA6/ITSN2/CASK/SYT1/GABBR1/SCN2A/UNC13B/RGS9/RIMS2/ADAM23/KCNC3/UNC13A/NLGN2/EFNB1/SLC6A4/FBXO45/DENND1A/ADGRL1/AP2M1/EPHB2/HIP1/KCNA1/ERC2/SCN8A/SLC6A2/ATP2B1/HCN1/SLC4A8/DNAJC6/STX19/CNTN1/PDE2A/SNAP25/GPER1/P2RX1/LPAR2/GPM6A/LRRC4B/ITGA3/ERBB4/KCNJ3/HTR1B/OTOF/KCNH1/PRRT2/UNC13C/KCNJ11/ERBB2/OPRK1/STXBP1/IGSF21/EFNB2/CHRM1/SYT7/STX…	85
CC	GO:0019897	extrinsic component of plasma membrane	57/6692	102/19894	0.558824	1.66127	4.76699	3.15183e-06	8.30344e-05	6.53247e-05	CTNNA1/GNGT1/CDH11/GNA14/PCSK9/GNA12/CDH24/CDH26/MYD88/RNF10/GNG8/JAK3/GNB5/CDH8/CDH6/CTNND1/TGM3/AP2M1/APC2/IRAK4/DNAJC6/TIAM1/CDH20/SNAP25/GNAQ/GNAI3/TYK2/CDH3/CARMIL2/CDH2/GNG4/FBXO2/APC/ZAP70/GNG3/AKAP9/DTNA/GNA13/GNB4/STXBP1/CDH18/GNG13/GNAO1/CRKL/TOLLIP/GNA15/CDH4/GNB3/FARP1/GNAT3/GNAL/GNAZ/CDH17/GNAT1/JAK2/GNAI1/GNG7	57
CC	GO:0016529	sarcoplasmic reticulum	45/6692	76/19894	0.592105	1.76021	4.72738	4.23752e-06	0.000107916	8.48991e-05	FSD2/SLC2A4/ATP2A1/CASQ1/CMYA5/DHRS7C/AGL/PLN/KLHL41/CALU/TRDN/P3H2/ATP2A2/COL6A1/SLN/ART1/HSP90B1/STRIT1/SRL/HRC/RYR3/CACNA1S/AKAP6/ITPR2/TMEM38A/JPH2/RYR1/ANK3/JPH3/S100A1/CAMK2G/RYR2/STIM1/DMPK/CAMK2B/ITPR1/FKBP1C/CLEC18B/ATP2A3/JPH1/CASQ2/XDH/CCDC78/JSRP1/THBS4	45
CC	GO:0043025	neuronal cell body	211/6692	488/19894	0.432377	1.28537	4.54424	5.00517e-06	0.000123353	9.70443e-05	IGF2BP1/DLG2/ENO2/SEMA4F/CALB1/SLC6A1/THY1/RAB5A/SORBS2/CACNA1B/GNA12/MAPT/APOE/PTK7/RTN4R/TRPM2/SRD5A2/ITGA1/GABRD/NRSN2/KCNB1/ATP2B2/TUBB3/P2RX4/UCHL1/PPT1/PTPRN/CLCN2/STRN/ADCY10/SNCB/MOB4/PMM1/FBXW11/ATP1A2/TPX2/GABBR1/COBL/GAL/MYOT/CCNG1/CHRNA10/TNN/TTBK1/MAST1/PCSK1/FEZ1/AURKA/TMEM100/FLNA/LRRK2/MYO10/RAC3/APP/SLC3A2/GDI1/SYT5/CADM2/CAPN2/SPTBN2/NTRK1/CNTNAP2/KCNC3/HDAC6/STAU2/CYGB/UCN/HPCA…	211
CC	GO:0005796	Golgi lumen	58/6692	106/19894	0.54717	1.62663	4.60543	6.33662e-06	0.000151287	0.00011902	MMP11/GPC2/F10/TGFB1/MUC21/HS3ST1/PDGFB/BGN/ACAN/GOLIM4/LUM/MUCL1/MMP14/PROC/APP/PDGFA/MUC12/AGRN/LHB/MUC1/MMP16/SOD3/MUC13/MUC17/SDC2/MUC4/MUC15/BCAN/F2/OGN/AGRP/MUC20/MUC5AC/VCAN/WNT3/BGLAP/SDC3/CSPG4/FURIN/VTN/GPC1/ABCC5/GPC3/NGF/CSPG5/WNT7B/WNT6/MUC7/PROZ/PODXL2/GPC6/HSPG2/MUC16/NCAN/PRELP/MUC19/WNT3A/F8	58
CC	GO:0045211	postsynaptic membrane	128/6692	276/19894	0.463768	1.37869	4.51046	6.84345e-06	0.000158436	0.000124645	COL13A1/DLG2/GRIN2D/NETO2/SEMA4F/SLC6A1/PCDH17/CLSTN3/LRFN4/GPR158/GABRD/KCNB1/ATP2B2/CHRNA6/SYNDIG1/STRN/SHANK1/HTR3B/GABBR1/CHRM3/ANK2/RNF10/CHRNA10/NRCAM/LRFN1/RGS9/SLC16A7/CHRNA9/ITGA5/F2R/ACTN2/NETO1/DLG3/KCNC3/DAGLA/CACNG5/GABBR2/NLGN2/GABRP/SLC6A4/CHRM5/FBXO45/TENM2/GRIN3B/EPHB2/HIP1/KCNA1/GABRG2/SHISA7/GRID2IP/SLC9A5/CHRNA5/GRIA3/SCN8A/DMD/GABRR2/HCN1/DCC/HTR3E/KCNJ4/TIAM1/PLPPR4/CNTN1/AN…	128
CC	GO:0032432	actin filament bundle	53/6692	95/19894	0.557895	1.65851	4.58049	7.3684e-06	0.000165572	0.000130259	LDB3/FAM107A/PDLIM2/SORBS1/PPP1R12B/PDLIM5/ABLIM1/FSCN1/RFLNB/PGM5/ABLIM3/CTTNBP2NL/FLNA/CALD1/MYLK/ACTA1/LIMCH1/ASB2/VIL1/MYH10/MYH6/PDLIM7/XIRP2/ACTL8/GAS2/MYH7/FBLIM1/RAI14/ACTN1/PTK2/PXN/XIRP1/NEBL/RFLNA/CRYAB/MYH14/BAG3/ACTA2/MICALL2/SIPA1L3/SYNPO2/MYH9/MYL9/LCP1/SEPTIN11/FHL3/ACTN4/DIAPH3/PLS1/PDLIM3/DAAM1/SYNPO/AFAP1	53
CC	GO:0032587	ruffle membrane	55/6692	100/19894	0.55	1.63504	4.53256	8.87587e-06	0.000193748	0.000152425	FAM107A/EPS8L2/SPRY4/AIF1L/FAP/CLCN3/WWC1/EPHA2/KSR1/ADGRE2/EPS8L1/RHOA/ITGA5/ITGAV/KANK1/PLEKHO1/PLCG1/PDPN/DIAPH1/CLASP2/PDXP/PACSIN1/CORO1C/TIAM1/EEF1A1/PLCG2/MYO6/FERMT1/MTMR6/ITGB3/EZR/PSD/EPS8L3/APC/SH3YL1/CFL1/ERBB2/NME1/CDKL5/BMX/TESC/THEM4/LCP1/ARHGAP45/PAK1/JCAD/ADAM17/MACF1/DLC1/EGFR/ITGB1/SH2D3C/PDE4A/PSD3/ABCA7	55
CC	GO:0098644	complex of collagen trimers	17/6692	21/19894	0.809524	2.40656	4.59138	1.16516e-05	0.000247274	0.000194535	COL4A1/COL4A2/COL10A1/COL11A1/COL7A1/COL1A1/COL8A1/COL4A5/COL3A1/COL27A1/COL1A2/COL5A2/COL4A6/LUM/COL5A3/COL5A1/COL2A1	17
CC	GO:0033017	sarcoplasmic reticulum membrane	29/6692	44/19894	0.659091	1.95935	4.53555	1.20623e-05	0.000249071	0.000195949	ATP2A1/CASQ1/DHRS7C/PLN/KLHL41/TRDN/ATP2A2/SLN/ART1/STRIT1/SRL/HRC/RYR3/AKAP6/ITPR2/TMEM38A/JPH2/RYR1/JPH3/CAMK2G/RYR2/STIM1/DMPK/CAMK2B/FKBP1C/ATP2A3/JPH1/CASQ2/JSRP1	29
CC	GO:0030667	secretory granule membrane	143/6692	317/19894	0.451104	1.34104	4.35788	1.26966e-05	0.000255269	0.000200824	NBEAL2/SLC11A1/RAB5B/CXCR2/SLC17A9/CEACAM1/ALDH3B1/TRPM2/PLAU/ACP3/RAB10/LPCAT1/ITGA2B/SYTL4/PHACTR2/ITGAX/DSC1/PLAUR/OLR1/TOM1/SYT1/RHOA/CLEC12A/ADAM8/STXBP5/MCEMP1/SPARC/GLIPR1/BST2/ENPP4/ITGAV/SYT5/ATP8B3/LGALS3/CEACAM6/SLC44A2/LHFPL2/TMEM184A/GPR84/KCNAB2/LAMP3/DEGS1/DOK3/RAB27B/SYNGR1/DNAJC5/DIAPH1/LAMTOR3/CPNE3/MANBA/IRAG2/RAB9B/MFGE8/STBD1/ITPR2/FCGR2A/FCER1G/HLA-B/GAA/CAV1/TMBIM1/SERPINB6…	143
CC	GO:0019898	extrinsic component of membrane	87/6692	177/19894	0.491525	1.46121	4.38805	1.33519e-05	0.000261561	0.000205775	CTNNA1/GNGT1/SNX10/CDH11/PLEKHG4B/GNA14/SOCS1/KALRN/PCSK9/GNA12/FOLR3/CDH24/SOCS6/PIK3C2B/ATP6V1C1/PLAUR/CDH26/MYD88/RNF10/GNG8/STXBP5/JAK3/GNB5/CDH8/CDH6/CTNND1/SOCS3/TGM3/TAMM41/AP2M1/ARHGEF25/APC2/IRAK4/PIK3CD/DOC2A/PRNP/DNAJC6/TIAM1/CDH20/TEPSIN/PLEKHG4/SNAP25/GNAQ/GNAI3/GFRA1/TRIO/TYK2/CDH3/CARMIL2/ATP6V1D/SYN3/CDH2/GNG4/FBXO2/APC/ZAP70/GNG3/AKAP9/DTNA/GNA13/MCF2/GNB4/STXBP1/CDH18/PIK3R1/GNG…	87
CC	GO:0016528	sarcoplasm	52/6692	95/19894	0.547368	1.62722	4.36282	1.84789e-05	0.000352948	0.00027767	CTHRC1/FSD2/SLC2A4/ATP2A1/CASQ1/CMYA5/MB/DHRS7C/AGL/PLN/KLHL41/CALU/TRDN/P3H2/ATP2A2/COL6A1/SLN/ART1/HSP90B1/STRIT1/SRL/HRC/RYR3/CACNA1S/AKAP6/ITPR2/TMEM38A/JPH2/RYR1/GSN/ANK3/JPH3/S100A1/CAMK2G/RYR2/CAVIN4/STIM1/DMPK/CAMK2B/ITPR1/FKBP1C/CLEC18B/ATP2A3/JPH1/BAALC/CASQ2/XDH/CCDC78/NFATC1/JSRP1/IFRD1/THBS4	52
CC	GO:0031672	A band	26/6692	39/19894	0.666667	1.98187	4.36978	2.52022e-05	0.000469621	0.000369459	KAT2B/MYOM1/SMTNL1/MYL3/OBSCN/CMYA5/KCTD6/PPP1R12B/TTN/NBR1/ANK2/KLHL41/MYL7/MYBPC3/LRRC39/LMOD2/MYOM3/RPL15/LMOD3/UNC45B/MYBPC1/CRYAB/KLHL40/SMPX/MYL2/TRIM63	26
CC	GO:0031258	lamellipodium membrane	17/6692	22/19894	0.772727	2.29717	4.33406	3.51041e-05	0.00063856	0.000502367	FAP/EPHA2/ITGAV/PLXND1/PDPN/APC2/PDXP/SLC39A6/PLEK2/DPP4/CSPG4/ANTXR1/ITGB3/CFL1/PIEZO1/CD44/DOCK8	17
CC	GO:0034703	cation channel complex	96/6692	204/19894	0.470588	1.39897	4.0779	4.55056e-05	0.000808517	0.000636075	DLG2/ATP2A1/TRPC4/STX1A/CACNA1B/KCNAB1/KCNMB3/CNGB3/KCNJ8/KCNB1/SCN7A/SCNN1B/HTR3B/SCN2A/STAC3/CNGB1/CNGA1/CACNA1H/SCN2B/CNTNAP2/KCNC3/KCNG3/KCNA7/KCNAB2/TRPC3/SMDT1/LRRC55/CATSPER1/KCNF1/KCNA1/RYR3/CACNA1S/AKAP6/KCNAB3/MICU2/SCN9A/ORAI1/SCN8A/MCU/CACNG6/HCN1/HTR3E/KCNJ4/CNGA3/RYR1/SCNN1A/KCNMB4/KCNIP4/CALM1/SNAP25/SLC5A3/KCNN1/CACNG4/CACNA1C/CACNG7/C2CD6/TRPV6/KCNJ3/KCNJ6/DPP6/TMEM249/KCNH1/KCND…	96
CC	GO:0016459	myosin complex	34/6692	57/19894	0.596491	1.77325	4.16225	5.01337e-05	0.000870503	0.00068484	MYL3/MYO18A/CGNL1/MYO1B/MYO5B/MYO5A/MYO10/MYL7/MYH2/BMF/CGN/LIMCH1/MYO7A/MYH10/MYH6/MYH7/MYO6/MYL1/MYH14/MYO7B/MYO15A/MYO1G/MYO5C/MYO3B/MYH9/MYO1H/MYL9/MYL2/CCDC102A/MYO16/MYO18B/MYH4/MYH13/MYO1F	34
CC	GO:0098637	protein complex involved in cell-matrix adhesion	14/6692	17/19894	0.823529	2.44819	4.25288	5.19213e-05	0.000874627	0.000688085	LAMA1/TNXB/LAMB1/PLAU/EMILIN1/PLAUR/TNN/EMILIN2/NID1/LAMC1/MMRN1/TNC/VTN/MMRN2	14
CC	GO:0005884	actin filament	61/6692	119/19894	0.512605	1.52387	4.08085	5.3068e-05	0.000874627	0.000688085	SMTNL1/LDB3/PDLIM2/AIF1L/ANXA1/PDLIM5/TPM2/SMTNL2/ACTN3/MYO1B/COBL/GAS7/MYO5A/FLNA/RAC3/ACTN2/PSTPIP1/INF2/ARHGAP6/MARK2/COTL1/ACTA1/AMOT/POTEF/SMTN/LMOD2/DIAPH1/APC2/PDLIM7/TMOD1/LMOD1/MICAL2/ACTL8/MICAL1/GAS2/FMN1/RAC2/POF1B/ACTN1/WIPF1/GDPD2/MYO6/ACKR2/FHDC1/EZR/CD2AP/HCK/IQGAP1/DUSP22/LCP1/PSTPIP2/DIAPH3/PAK1/PLS1/PDLIM3/MYO18B/FYN/SPTBN4/WHRN/WAS/KPTN	61
CC	GO:0070160	tight junction	66/6692	131/19894	0.503817	1.49775	4.06937	5.38056e-05	0.000874627	0.000688085	AFDN/PDCD6IP/MAGI1/CLDN23/MAGI3/TJP1/TJP3/FRMD4B/CLDN14/MPP7/CGNL1/CDK4/PATJ/EPHA2/STRN/CLDN11/ECT2/OCLN/GJA1/DLG3/CLDN4/UBN1/CGN/AMOT/CLDN18/USP53/CLDN7/CLDN15/TJAP1/EPCAM/CLDN6/POF1B/ANK3/WNK4/MARVELD2/AMOTL2/LIN7A/JAM2/CLDN19/AOC1/CCDC85C/PARD3/TGFBR1/EPB41L4B/APC/YBX3/LSR/SAPCD2/CLDN9/TJP2/MICALL2/SIPA1L3/CLDN20/CRB3/PARD6B/MXRA8/ILDR1/CLDN10/CLDN34/CLDN2/ILDR2/CLMP/ADCYAP1R1/SYNPO/CLDN17/PAR…	66
CC	GO:0042641	actomyosin	49/6692	91/19894	0.538462	1.60074	4.08931	5.62199e-05	0.000894833	0.000703981	KAT2B/PDCD6IP/LDB3/FAM107A/MYO18A/PDLIM2/SORBS1/PPP1R12B/PDLIM5/ABLIM1/FSCN1/PGM5/ABLIM3/CTTNBP2NL/CALD1/MYLK/ACTA1/LIMCH1/ASB2/MYH10/MYH6/PDLIM7/XIRP2/ACTL8/GAS2/MYH7/FBLIM1/RAI14/ACTN1/PTK2/PXN/XIRP1/NEBL/MYH14/BAG3/ACTA2/MICALL2/SIPA1L3/SYNPO2/MYH9/MYL9/LCP1/SEPTIN11/FHL3/ACTN4/PDLIM3/DAAM1/SYNPO/AFAP1	49
CC	GO:0043204	perikaryon	74/6692	151/19894	0.490066	1.45687	4.01221	6.43297e-05	0.00100302	0.000789092	DLG2/ENO2/SEMA4F/RTN4R/TRPM2/ITGA1/KCNB1/PTPRN/CLCN2/CHRNA10/PCSK1/TMEM100/FLNA/LRRK2/APP/CNTNAP2/KCNC3/HDAC6/UCN/HPCA/SLC12A5/MAP2K4/ASTN2/NGB/DBNL/KCNA1/SEPTIN4/SLC8A2/AZIN2/DHX36/CNGA3/NTSR1/SERPINI1/BGLAP/CACNA1C/CPNE5/SLC1A1/CPNE6/CRYAB/ATP7A/ATOH7/KCNH1/OLFM1/CRMP1/SIRT2/GAP43/OPRM1/CACNA1F/KCND2/OPRK1/NSMF/RUFY3/GLRA3/TIAM2/MAP1B/SLC2A3/PRPH/RNF112/KLHL24/AMIGO1/WDFY3/NEURL1/GRIK3/KIF5A/RT…	74
CC	GO:0031983	vesicle lumen	143/6692	326/19894	0.43865	1.30402	3.94047	6.92619e-05	0.00103804	0.000816645	CLEC3B/MPO/ELANE/CHIT1/FOLR3/ALAD/PRKCD/CRISP3/TGFB1/CFD/SERPINB1/VAT1/FN1/LYZ/PSMD2/PADI2/PLAC8/PDGFB/ECM1/PGM2/RAB27A/CSTB/ADA/PSMA2/GALNS/ACAA1/AGL/PCSK1/CTSZ/SPARC/IMPDH1/APP/PDGFA/ACTN2/SERPINE1/SERPINA1/MMP8/COTL1/GLA/MMRN1/PSMD6/TUBB/CYRIB/TGFB3/HEBP2/OSCAR/DBNL/PGLYRP1/FUCA2/CPPED1/LRG1/ILF2/HK3/FTL/FGA/HP/DDX3X/PPBP/GTPBP2/PSMD11/ATG7/NEU1/VEGFA/CRISPLD2/CHI3L1/GSN/ACLY/EEF1A1/SPTAN1/ACT…	143
CC	GO:0098858	actin-based cell projection	104/6692	226/19894	0.460177	1.36802	3.9614	6.99093e-05	0.00103804	0.000816645	IGF2BP1/CALB1/EPS8L2/ENAH/CA9/PDZD7/CEACAM1/TGFB1/CLIC4/SLC26A2/TUBB3/ACP3/ARF6/FSCN1/MYO1B/MSN/TSPEAR/ESPNL/ITGA6/DPEP1/MYO5A/TRIOBP/LRRK2/MYO10/PDGFA/ACTN2/ITGAV/AQP5/CDHR2/TTYH1/ACTA1/ENPP7/ADCY6/PDPN/SLC7A8/TENM2/VIL1/MYO7A/PDZK1/HLA-G/DMD/CIB2/MUC20/BAIAP2/LHFPL5/SNAP25/BBS2/UNC5C/ERMN/FGD4/MYO6/SYTL1/S100P/SLC7A11/GPM6A/SLC7A5/ITGA3/ANKS4B/ANTXR1/ITGB3/EZR/PLEKHG6/RHOC/ATP7A/PKHD1L1/MYO7B/M…	104
CC	GO:0098984	neuron to neuron synapse	156/6692	360/19894	0.433333	1.28821	3.92898	7.08176e-05	0.00103804	0.000816645	DLG2/GRIN2D/CPEB3/NETO2/SEMA4F/CALB1/SORT1/CPEB4/HOMER3/CLSTN3/LRFN4/KALRN/GPR50/DGKI/ATP2B2/C1QL1/PDLIM5/SYNDIG1/STRN/SAMD14/AKAP5/SYT1/SHANK1/CHMP2B/ADD2/RNF10/NRCAM/ARHGAP32/STXBP5/LRFN1/RGS9/CAP2/SLC16A7/DLGAP3/AURKA/SLC30A3/PRKN/ACTN2/NETO1/DLG3/SH2D5/ADGRB1/CABP1/DAGLA/CACNG5/NLGN2/CTNND1/FBXO45/YWHAH/GRIN3B/NSF/PAK2/DBNL/EPHB2/GIT1/SHISA7/GRID2IP/SLC8A2/GRIA3/PDPK1/SCN8A/PRNP/INSYN1/SLC4A8…	156
CC	GO:0150034	distal axon	122/6692	272/19894	0.448529	1.33339	3.94161	7.20106e-05	0.00103804	0.000816645	IGF2BP1/GPRIN1/HAP1/CALB1/CPEB4/TRAK1/THY1/LAMP5/RAB5A/CCDC120/MAPT/NDRG2/RTN4R/TUBB3/P2RX4/CLCN3/PTPRN/ADCY10/SNCB/FSCN1/COBL/UNC13B/TNN/PCSK1/FEZ1/CNGB1/MYO5A/FLNA/LRRK2/RAC3/APP/TPBG/TBC1D24/ARHGAP4/RASGRF1/CDH8/KCNC3/UNC13A/PINK1/TRPV2/UCN/BRSK1/CTNND1/BRSK2/TENM2/ADGRL1/CSNK1E/GIT1/PACSIN1/KCNA1/SLC8A2/ERC2/MICAL1/ORAI2/APBB2/PRNP/GAD1/SLC4A8/DCC/TIAM1/PRKCG/NTSR1/SNAP25/BOC/UNC5C/GPER1/HSP9…	122
CC	GO:0044853	plasma membrane raft	58/6692	113/19894	0.513274	1.52586	3.99114	7.63867e-05	0.00108073	0.00085023	CTNNA1/MAL/TRPC4/PRKAR2A/TREM2/SORBS1/MAPK3/SCARB1/ATP1A2/ADD2/ADTRP/LRRK2/F2R/CD320/SLC2A1/HDAC6/KIF18A/PLVAP/LRP8/SMPD2/ADRA1B/AKAP6/CAVIN3/CORO1C/ORAI1/LIPE/CAV1/FXYD1/CD177/CDH2/EZR/CLN3/ENTPD1/CAVIN1/CAV2/CAVIN2/ITGB2/KCND2/ITGAM/IGF1R/CAVIN4/HCK/STIM1/SLC6A3/HAS2/PTGS2/SELE/TEX101/DLC1/JAK2/LYPD4/EHD2/KCNMA1/PRTN3/ADCYAP1R1/RANGRF/CAV3/SCN5A	58
CC	GO:0001725	stress fiber	46/6692	85/19894	0.541176	1.60881	4.00469	7.9753e-05	0.00108806	0.000855995	LDB3/FAM107A/PDLIM2/SORBS1/PPP1R12B/PDLIM5/ABLIM1/FSCN1/PGM5/ABLIM3/CTTNBP2NL/CALD1/MYLK/ACTA1/LIMCH1/ASB2/MYH10/MYH6/PDLIM7/XIRP2/ACTL8/GAS2/MYH7/FBLIM1/RAI14/ACTN1/PTK2/PXN/XIRP1/NEBL/MYH14/BAG3/ACTA2/MICALL2/SIPA1L3/SYNPO2/MYH9/MYL9/LCP1/SEPTIN11/FHL3/ACTN4/PDLIM3/DAAM1/SYNPO/AFAP1	46
CC	GO:0097517	contractile actin filament bundle	46/6692	85/19894	0.541176	1.60881	4.00469	7.9753e-05	0.00108806	0.000855995	LDB3/FAM107A/PDLIM2/SORBS1/PPP1R12B/PDLIM5/ABLIM1/FSCN1/PGM5/ABLIM3/CTTNBP2NL/CALD1/MYLK/ACTA1/LIMCH1/ASB2/MYH10/MYH6/PDLIM7/XIRP2/ACTL8/GAS2/MYH7/FBLIM1/RAI14/ACTN1/PTK2/PXN/XIRP1/NEBL/MYH14/BAG3/ACTA2/MICALL2/SIPA1L3/SYNPO2/MYH9/MYL9/LCP1/SEPTIN11/FHL3/ACTN4/PDLIM3/DAAM1/SYNPO/AFAP1	46
CC	GO:0034774	secretory granule lumen	141/6692	322/19894	0.437888	1.30176	3.88664	8.55909e-05	0.00114722	0.000902538	CLEC3B/MPO/ELANE/CHIT1/FOLR3/ALAD/PRKCD/CRISP3/TGFB1/CFD/SERPINB1/VAT1/FN1/LYZ/PSMD2/PADI2/PLAC8/PDGFB/ECM1/PGM2/RAB27A/CSTB/PSMA2/GALNS/ACAA1/AGL/PCSK1/CTSZ/SPARC/IMPDH1/APP/PDGFA/ACTN2/SERPINE1/SERPINA1/MMP8/COTL1/GLA/MMRN1/PSMD6/TUBB/CYRIB/TGFB3/HEBP2/OSCAR/DBNL/PGLYRP1/FUCA2/CPPED1/LRG1/ILF2/HK3/FTL/FGA/HP/DDX3X/PPBP/GTPBP2/PSMD11/ATG7/NEU1/VEGFA/CRISPLD2/CHI3L1/GSN/ACLY/EEF1A1/SPTAN1/ACTN1/S…	141
CC	GO:0060205	cytoplasmic vesicle lumen	142/6692	325/19894	0.436923	1.29889	3.86787	9.18078e-05	0.00120933	0.000951402	CLEC3B/MPO/ELANE/CHIT1/FOLR3/ALAD/PRKCD/CRISP3/TGFB1/CFD/SERPINB1/VAT1/FN1/LYZ/PSMD2/PADI2/PLAC8/PDGFB/ECM1/PGM2/RAB27A/CSTB/ADA/PSMA2/GALNS/ACAA1/AGL/PCSK1/CTSZ/SPARC/IMPDH1/APP/PDGFA/ACTN2/SERPINE1/SERPINA1/MMP8/COTL1/GLA/MMRN1/PSMD6/TUBB/CYRIB/TGFB3/HEBP2/OSCAR/DBNL/PGLYRP1/FUCA2/CPPED1/LRG1/ILF2/HK3/FTL/FGA/HP/DDX3X/PPBP/GTPBP2/PSMD11/ATG7/NEU1/VEGFA/CRISPLD2/CHI3L1/GSN/ACLY/EEF1A1/SPTAN1/ACT…	142
CC	GO:0042581	specific granule	77/6692	160/19894	0.48125	1.43066	3.89401	9.95115e-05	0.00128859	0.00101376	ANXA11/ELANE/CHIT1/FOLR3/CEACAM1/CRISP3/ALDH3B1/TRPM2/PLAU/CLCN3/LYZ/PLAUR/OLR1/TOM1/RAB27A/CLEC12A/ADAM8/ACAA1/MCEMP1/CTSZ/ITGAV/SLC44A2/MMP8/GPR84/KCNAB2/DEGS1/DNAJC5/LAMTOR3/OSCAR/PGLYRP1/STXBP3/LRG1/ILF2/HP/NEU1/CHI3L1/SPTAN1/TMBIM1/SNAP25/GSDMD/CKAP4/STK10/CEP290/P2RX1/ORM1/CD177/ATP6V1D/AOC1/FPR2/PTX3/QSOX1/OLFM4/ATP8A1/TCN1/FCAR/CLEC5A/ITGB2/LCN2/ITGAM/SLC27A2/CLEC4D/LTF/VAMP1/TOLLIP/SLC2A…	77
CC	GO:0031528	microvillus membrane	22/6692	33/19894	0.666667	1.98187	4.019	0.00010668	0.00135839	0.00106867	CA9/CEACAM1/SLC26A2/MSN/DPEP1/ITGAV/CDHR2/PDPN/SLC7A8/PDZK1/MUC20/SYTL1/S100P/SLC7A11/SLC7A5/ITGB3/EZR/FCRL3/PROM2/CDHR5/CEACAM20/IZUMO1R	22
CC	GO:0071162	CMG complex	10/6692	11/19894	0.909091	2.70255	4.02127	0.00014108	0.00176696	0.0013901	CDC45/MCM2/MCM5/GINS2/MCM7/GINS1/MCM6/GINS4/MCM4/MCM3	10
CC	GO:1904724	tertiary granule lumen	32/6692	55/19894	0.581818	1.72963	3.85774	0.000160761	0.00195066	0.00153462	MMP9/ASAH1/CHIT1/FOLR3/CRISP3/LTA4H/LYZ/CSTB/MMP8/OSCAR/DBNL/PGLYRP1/LRG1/ILF2/HP/PGM1/PPBP/TNFAIP6/SPTAN1/GSDMD/FTH1/ORM1/PTX3/QSOX1/OLFM4/PRSS3/TCN1/LTF/ALDOC/GGH/IDH1/B2M	32
CC	GO:0031143	pseudopodium	14/6692	18/19894	0.777778	2.31218	3.96528	0.000160853	0.00195066	0.00153462	LDB3/MYOZ1/MAPK3/ACTN3/MSN/RAB25/ACTN2/KLHL41/CAPN2/RAF1/ACTN1/ARRB1/ACTN4/PLA2G6	14
CC	GO:0032279	asymmetric synapse	142/6692	329/19894	0.431611	1.28309	3.68636	0.000181298	0.00216424	0.00170265	DLG2/GRIN2D/CPEB3/NETO2/SEMA4F/SORT1/CPEB4/HOMER3/CLSTN3/LRFN4/KALRN/GPR50/DGKI/ATP2B2/C1QL1/PDLIM5/SYNDIG1/STRN/SAMD14/AKAP5/SHANK1/CHMP2B/ADD2/RNF10/NRCAM/ARHGAP32/LRFN1/RGS9/CAP2/SLC16A7/DLGAP3/AURKA/PRKN/ACTN2/NETO1/DLG3/SH2D5/ADGRB1/CABP1/DAGLA/CACNG5/CTNND1/FBXO45/YWHAH/GRIN3B/NSF/PAK2/DBNL/GIT1/SHISA7/GRID2IP/SLC8A2/GRIA3/PDPK1/SCN8A/PRNP/INSYN1/SLC4A8/DNAJC6/DCC/TIAM1/PRKCG/PLPPR4/BAIAP2/…	142
CC	GO:0030027	lamellipodium	93/6692	203/19894	0.458128	1.36192	3.69012	0.000199297	0.00234251	0.00184289	CTNNA1/PHACTR4/IGF2BP1/SORBS2/ENAH/FGD6/LIMK1/TUBB3/FAP/EPHA2/CTNNA3/RHOA/ABLIM1/FSCN1/ABLIM3/CTTNBP2NL/MYO10/RAC3/CCDC88A/KLHL2/ITGAV/PSTPIP1/MYLK/WASF2/SNX2/ACTA1/AMOT/PLXND1/PLCG1/PDPN/CTNND1/VIL1/MYH10/APC2/DBNL/PDXP/GIT1/SLC39A6/PTPN13/MEFV/DDX3X/CORO1C/APBB2/SCYL3/PLEK2/RAC2/BAIAP2/GSN/SNAP25/GDPD2/UNC5C/PXN/FGD4/DPP4/CD177/CARMIL2/PKN2/CSPG4/CDH2/NME2/ANTXR1/ITGB3/BRK1/APC/MYO1G/WASL/ARAP3…	93
CC	GO:0005865	striated muscle thin filament	16/6692	22/19894	0.727273	2.16204	3.88257	0.000205092	0.0023474	0.00184674	TMOD3/TMOD4/TNNC2/TPM2/TNNC1/TNNI2/ACTA1/LMOD2/TNNI3/TMOD1/LMOD1/ACTL8/LMOD3/TNNT3/TNNI1/TNNT2	16
CC	GO:0001533	cornified envelope	34/6692	60/19894	0.566667	1.68459	3.78101	0.000205858	0.0023474	0.00184674	PPL/EVPL/SCEL/KRT17/KAZN/ANXA1/SPRR2G/TCHH/DSC1/CYSRT1/KRT75/CASP14/CAPN1/SERPINB2/SPRR3/KRT16/TGM1/CSTA/CNFN/KRT1/SPRR2B/DSG4/CDSN/LORICRIN/DSG2/KRT14/KRT77/KRT2/KLK6/DSG3/ANXA2/PKP3/KRT10/LCE1D	34
CC	GO:0005923	bicellular tight junction	62/6692	126/19894	0.492063	1.46281	3.71033	0.000210013	0.00235956	0.00185631	PDCD6IP/MAGI1/CLDN23/MAGI3/TJP1/TJP3/FRMD4B/CLDN14/MPP7/CGNL1/CDK4/PATJ/STRN/CLDN11/ECT2/OCLN/DLG3/CLDN4/UBN1/CGN/AMOT/CLDN18/USP53/CLDN7/CLDN15/TJAP1/EPCAM/CLDN6/POF1B/ANK3/WNK4/MARVELD2/AMOTL2/LIN7A/JAM2/CLDN19/AOC1/CCDC85C/PARD3/TGFBR1/EPB41L4B/APC/YBX3/LSR/SAPCD2/CLDN9/TJP2/MICALL2/CLDN20/CRB3/PARD6B/MXRA8/ILDR1/CLDN10/CLDN34/CLDN2/ILDR2/CLMP/ADCYAP1R1/SYNPO/CLDN17/PARD3B	62
CC	GO:0036379	myofilament	18/6692	26/19894	0.692308	2.05809	3.84364	0.000222643	0.0024652	0.00193942	MYOM1/TMOD3/TMOD4/TNNC2/TPM2/TNNC1/TNNI2/MYBPC3/ACTA1/LMOD2/TNNI3/TMOD1/LMOD1/ACTL8/LMOD3/TNNT3/TNNI1/TNNT2	18
CC	GO:0031261	DNA replication preinitiation complex	11/6692	13/19894	0.846154	2.51545	3.89137	0.000232104	0.00253325	0.00199296	CDC45/MCM2/MCM5/GINS2/MCM7/GINS1/MCM6/GINS4/MCM4/SLC5A8/MCM3	11
CC	GO:0043296	apical junction complex	71/6692	150/19894	0.473333	1.40713	3.56341	0.00033783	0.00363524	0.00285991	CTNNA1/PDCD6IP/SORBS1/MAGI1/CLDN23/MAGI3/TJP1/PLEKHA7/TJP3/FRMD4B/CLDN14/MPP7/CGNL1/CDK4/PATJ/STRN/RHOA/CLDN11/ECT2/SHROOM3/OCLN/DLG3/CLDN4/UBN1/CGN/AMOT/CLDN18/CTNND1/USP53/CLDN7/CLDN15/TJAP1/EPCAM/CLDN6/POF1B/ANK3/WNK4/MARVELD2/AMOTL2/LIN7A/PKN2/JAM2/CLDN19/AOC1/CCDC85C/PARD3/TGFBR1/EPB41L4B/APC/YBX3/LSR/SAPCD2/CAMSAP3/AJM1/CLDN9/TJP2/MICALL2/CLDN20/CRB3/PARD6B/MXRA8/ILDR1/CLDN10/CLDN34/CLDN2/I…	71
CC	GO:0098839	postsynaptic density membrane	50/6692	99/19894	0.505051	1.50142	3.56079	0.000381481	0.00404794	0.00318459	DLG2/GRIN2D/NETO2/SEMA4F/CLSTN3/LRFN4/ATP2B2/SYNDIG1/RNF10/NRCAM/LRFN1/RGS9/SLC16A7/ACTN2/NETO1/DLG3/DAGLA/CACNG5/GRIN3B/SHISA7/GRIA3/SCN8A/DCC/TIAM1/PLPPR4/PRR7/CACNG4/CACNA1C/LIN7A/LRRC4B/LRRTM2/CACNG7/ERBB4/ABHD17B/KCNH1/PRRT2/AKAP9/GRIN2C/EFNB2/CHRM1/GSG1L/CACNG2/ADGRB3/NLGN4X/GRIK3/SEMA4C/GRIA4/GRM1/SLITRK1/GRIK5	50
CC	GO:0009898	cytoplasmic side of plasma membrane	75/6692	161/19894	0.465839	1.38485	3.4907	0.00042741	0.00442585	0.0034819	GNGT1/MYZAP/GNA14/GNA12/KCNAB1/EPN3/NLRP10/AKAP5/RHOA/MYD88/PGM5/STAC3/GNG8/JAK3/GNB5/DIABLO/SNX18/TRAF1/KCNAB2/SOCS3/OSBPL2/TGM3/AP2M1/FADD/EPB41/PTPN7/LILRB4/PRMT8/STAC2/SAMD10/NTSR1/TRAF5/PTPN3/SLC4A1/GNAQ/GNAI3/TYK2/CARMIL2/GNG4/KIT/C2CD2L/ZAP70/GNG3/DTNA/GNA13/ALOX15/GNB4/TRAF2/GNG13/HCK/GNAO1/IQGAP1/RASA3/MYH9/PALM/GNA15/GNB3/AP2B1/FARP1/GEM/GNAT3/CACNB4/GNAL/GNAZ/RNF31/GNAT1/RGS1/JAK2/ESYT…	75
CC	GO:0070382	exocytic vesicle	104/6692	235/19894	0.442553	1.31562	3.46522	0.000428682	0.00442585	0.0034819	HAP1/LAMP5/RAB3B/RAB5A/RAB5B/STX1A/ATP6V0A4/NKD2/DGKI/STX12/SYNDIG1/RAB10/KCNK9/SYTL4/PPT1/CLCN3/SYNGR3/ATP6V1C1/KIF1B/SYT1/GABBR1/UNC13B/RAB27A/STXBP5/SYTL2/SLC30A3/LRRK2/APP/SYT5/ZNRF1/UNC13A/BRSK1/TRIM9/RAB27B/SYNGR1/SV2A/DNAJC5/SYPL2/TMEM163/SEPTIN4/WFS1/DOC2A/ATP2B1/SLC4A8/BTBD8/SEPTIN8/SYT8/STX19/SYNGR4/STX7/SNAP25/GIPC1/SYT12/SYTL1/SYT3/CLCN4/ATP6V1D/SYN3/SLC18B1/SLC17A5/TMEM230/CLN3/AMPH/…	104
CC	GO:0031430	M band	18/6692	27/19894	0.666667	1.98187	3.63477	0.00045793	0.00466478	0.00366986	MYOM1/SMTNL1/OBSCN/CMYA5/KCTD6/TTN/NBR1/ANK2/KLHL41/MYBPC3/LRRC39/LMOD2/MYOM3/LMOD3/MYBPC1/CRYAB/SMPX/TRIM63	18
CC	GO:0070820	tertiary granule	76/6692	164/19894	0.463415	1.37764	3.45737	0.000477155	0.00479667	0.00377362	NBEAL2/MMP9/ASAH1/SLC11A1/CHIT1/FOLR3/CEACAM1/CRISP3/TRPM2/PLAU/LTA4H/LYZ/ITGAX/DSC1/OLR1/RHOA/CSTB/CLEC12A/ADAM8/MCEMP1/ENPP4/LGALS3/MMP8/GPR84/KCNAB2/DOK3/DIAPH1/LAMTOR3/OSCAR/DBNL/PGLYRP1/STXBP3/LRG1/ILF2/HP/STBD1/PGM1/PPBP/FCER1G/GAA/TNFAIP6/SPTAN1/STX7/SERPINB6/SNAP25/GSDMD/FTH1/LILRB2/ORM1/CD177/FPR2/PTX3/QSOX1/OLFM4/PRSS3/CD300A/TCN1/FCAR/CLEC5A/ITGB2/SVIP/PTPRN2/ITGAM/CLEC4D/LTF/VAMP1/ALD…	76
CC	GO:0005583	fibrillar collagen trimer	10/6692	12/19894	0.833333	2.47734	3.64459	0.000588816	0.00576738	0.0045373	COL11A1/COL1A1/COL3A1/COL27A1/COL1A2/COL5A2/LUM/COL5A3/COL5A1/COL2A1	10
CC	GO:0098643	banded collagen fibril	10/6692	12/19894	0.833333	2.47734	3.64459	0.000588816	0.00576738	0.0045373	COL11A1/COL1A1/COL3A1/COL27A1/COL1A2/COL5A2/LUM/COL5A3/COL5A1/COL2A1	10
[truncated: 133 more rows]

## Sheet: KEGG
The significant enriched GO terms of DEGs（DEGs, differentially expressed genes; GO, Gene Ontology.）
[truncated: 34 more rows]
